# Supplementary material for: Distribution of genetic diversity reveals colonization patterns and philopatry of the loggerhead sea turtles across geographic scales
Source: Sci Rep. 2020 Oct 22;10:18001. doi: 10.1038/s41598-020-74141-6 (PMC7583243; doi:10.1038/s41598-020-74141-6)
Supplement: Supplementary file 10 — Supplementary file10 [file 41598_2020_74141_MOESM10_ESM.fas]

>USA_CC-A1.1
CCTTTGACGCAAAAGAAGCGCCAACATGTAAATTTACCTATATTCTCTGCCGTGCCCAAC
AGAACAATATCCGTAATACCTATCTATGTATTATCGTACATCAACTTATTTACCACTAGC
ATATGATCAGTAATGTTGTCGATTAATTTGGCTTTAAACATAAAAATTTATT-AATTTTA
CATAAACTGTTTTAGTTACATGACTATTATACAGGTAATAAGAATGAAATGATATAGGAC
ATAAAATTAAACCATTATTCTCAACCATGAATATCGTCGCAGTAATAGGTTATTTCTTAG
TTCAGCTCATCACGAGAAATAAGCAACCCTTGTTAGTAAGATACAACATTACCAGTTTCA
GGCCCATTAAGTCATATCGTACATAACTGATCTATTCTGGCCTCTGGTTG-TTTTTTCAG
GCACATTAAGATAATAAAGTTCACTCGTTCCTCTTTAAAAGGCCTCTGGTT---------
-AAATGAGTTCTATACATTAAATTTATAACCTGGCATACGGTGGTTTTACTTGCATATAG
TAGTCTTTTTTTT-CTCTTTGTGTTCTCAGGCCCGCATAACTGATACCTGCCAGATTAAT
GAGACTGGACCTACGTTCAAAATGATTGG-TCGTGCAGAATATTTAATGGTGTTATTTAG
TTAATGCTTTTAGGACATATATTTTT-ATAAAAACTCACAACAGTTATTC
>USA_CC-A1.2
CCTTTGACGCAAAAGAAGCGCCAACATGTAAATTTACCTATATTCTCTGCCGTGCCCAAC
AGAACAATATCCGTAATACCTATCTATGTATTATCGTACATCAACTTATTTACCACTAGC
ATATGATCAGTAATGTTGTCGATTAATTTGGCTTTAAACATAAAAATTTATT-AATTTTA
CATAAACTGTTTTAGTTACATGACTATTATACAGGTAATAAGAATGAAATGATATAGGAC
ATAAAATTAAACCATTATTCTCAACCATGAATATCGTCGCAGTAATAGGTTATTTCTTAG
TTCAGCTCATCACGAGAAATAAGCAACCCTTGTTAGTAAGATACAACATTACCAGTTTCA
GGCCCATTAAGTCATATCGTACATAACTGATCTATTCTGGCCTCTGGTTG-TTTTTTCAG
GCACATTAAGATAATAAAGTTCACTCGTTCCTCTTTAAAAGGCCTCTGGTT---------
-AAATGAGTTCTATACATTAAATTTATAACCTGGCATACGGTGGTTTTACTTGCATATAG
TAGTCTTTTTTTT-CTCTTTGTGTTCTCAGGCCCGCATAACTGATACCTGCCAGATTAAT
GAGACTGAACCTACGTTCAAAATGATTGG-TCGTGCAGAATATTTAATGGTGTTATTTAG
TTAATGCTTTTAGGACATATATTTTT-ATAAAAACTCACAACAGTTATTC
>USA_CC-A1.3
CCTTTGACGCAAAAGAAGCGCCAACATGTAAATTTACCTATATTCTCTGCCGTGCCCAAC
AGAACAATATCCGTAATACCTATCTATGTATTATCGTACATCAACTTATTTACCACTAGC
ATATGATCAGTAATGTTGTCGATTAATTTGGCTTTAAACATAAAAATTTATT-AATTTTA
CATAAACTGTTTTAGTTACATGACTATTATACAGGTAATAAGAATGAAATGATATAGGAC
ATAAAATTAAACCATTATTCTCAACCATGAATATCGTCGCAGTAATAGGTTATTTCTTAG
TTCAGCTCATCACGAGAAATAAGCAACCCTTGTTAGTAAGATACAACATTACCAGTTTCA
GGCCCATTAAGTCATATCGTACATAACTGATCTATTCTGGCCTCTGGTTG-TTTTTTCAG
GCACATTAAGATAATAAAGTTCACTCGTTCCTCTTTAAAAGGCCTCTGGTT---------
-AAATGAGTTCTATACATTAAATTTATAACTTGGCATACGGTGGTTTTACTTGCATATAG
TAGTCTTTTTTTT-CTCTTTGTGTTCTCAGGCCCGCATAACTGATACCTGCCAGATTAAT
GAGACTGGACCTACGTTCAAAATGATTGG-TCGTGCAGAATATTTAATGGTATTATTTAG
TTAATGCTTTTAGGACATATATTTTT-ATAAAAACTCACAACAGTTATTC
>USA_CC-A1.4
CCTTTGACGCAAAAGAAGCGCCAACATGTAAATTTACCTATATTCTCTGCCGTGCCCAAC
AGAACAATATCCGTAATACCTATCTATGTATTATCGTACATCAACTTATTTACCACTAGC
ATATGATCAGTAATGTTGTCGATTAATTTGGCTTTAAACATAAAAATTTATT-AATTTTA
CATAAACTGTTTTAGTTACATGACTATTATACAGGTAATAAGAATGAAATGATATAGGAC
ATAAAATTAAACCATTATTCTCAACCATGAATATCGTCGCAGTAATAGGTTATTTCTTAG
TTCAGCTCATCACGAGAAATAAGCAACCCTTGTTAGTAAGATACAACATTACCAGTTTCA
GGCCCATTAAGTCATATCGTACATAACTGATCTATTCTGGCCTCTGGTTG-TTTTTTCAG
GCACATTAAGATAATAAAGTTCACTCGTTCCTCTTTAAAAGGCCTCTGGTT---------
-AAATGAGTTCTATACATTAAATTTATAACTTGGCATACGGTGGTTTTACTTGCATATAG
TAGTCTTTTTTTT-CTCTTTGTGTTCTCAGGCCCGCATAACTGATACCTGCCAGATTAAT
GAGACTGGACCTACGTTCAAAATGATTGG-TCGTGCAGAATATTTAATGGTGTTATTTAG
TTAATGCTTTTAGGACATATATTTTT-ATAAAAACTCACAACAGTTATTC
>USA_CC-A2.1
CCTTTGACGCAAAAGAAGCGCCAACATGTAAATTTACCTATATTCTCTGCCGTGCCCAAC
AGAATAATATCCATAATACCTATCTATGTATTATCGTACATCAACTTATTTACCACTAGC
ATATGATCAGTAATGTTGTCGATTAATCTGACCTTAAACATAAAAACT-ATT-AATTTTG
CATAAACTGTTTTAGTTACATGACTATTATACAGGTAATAGGAATGAAATGATATAGGAC
ATAAAATTAAACCATTATTCTCAACCATGAATATCGTTACAGTAATAGGTTATTTCTTAG
TTCAGCTCATCACGAGAAATAAGCAATCCTTGTTAGTAAGATACAATATTACCAGTTTCA
AGTCCATTAAGTCATGTCGTACATAACTGATCTATTCTGGCCTCTGGTTGGTTTTTTCAG
GCACATTAAGGCAGTAAAGTTCATTCGTTCCTCTTTAAAAGGCCTCTGGTTGCAAGT---
-AAATGAGTTCTATACATTAAATTTATAACCTGGCATACGGTGGTTTTACTTGCATGTGG
TAGTCTTTTTTTT-CTCTTTGTGTTCTCAGGCCCACATAACTGATACCTGCCGAATTGAT
GAAACTGAGCCTACGTTCAAAATGATTGG-CCGTGCAGAATACTTAATGGTATTATTTAA
TTAATGCTTTTAGGACATATATTTTT-ATAAAAACTCACAACAGTTATTT
>USA_CC-A2.2
CCTTTGACGCAAAAGAAGCGCCAACATGTAAATTTACCTATATTCTCTGCCGTGCCCAAC
AGAATAATATCCATAATACCTATCTATGTATTATCGTACATCAACTTATTTACCACTAGC
ATATGATCAGTAATGTTGTCGATTAATCTGACCTTAAACATAAAAACT-ATT-AATTTTG
CATAAACTGTTTTAGTTACATGACTATTATACAGGTAATAGGAATGAAATGATATAGGAC
ATAAAATTAAACCATTATTCTCAACCATGAATATCGTTACAGTAATAGGTTATTTCTTAG
TTCAGCTCATCACGAGAAATAAGCAATCCTTGTTAGTAAGATACAATATTACCAGTTTCA
AGTCCATTAAGTCATGTCGTACATAACTGATCTATTCTGGCCTCTGGTTGGTTTTTTCAG
GCACATTAAGGCAGTAAAGTTCATTCGTTCCTCTTTAAAAGGCCTCTGGTTGCAAGT---
-AAATGAGTTCTATACATTAAATTTATAACCTGGCATACGGTGGTTTTACTTGCATGTGG
TAGTCTTTTTTTT-CTCTTTGTGTTCTCAGGCCCGCATAACTGATACCTGCCGAATTGAT
GAAACTGAGCCTACGTTCAAAATGATTGG-CCGTGCAGAATACTTAATGGTATTATTTAA
TTAATGCTTTTAGGACATATATTTTT-ATAAAAACTCACAACAGTTATTT
>USA_CC-A2.3
CCTTTGACGCAAAAGAAGCGCCAACATGTAAATTTACCTATATTCTCTGCCGTGCCCAAC
AGAATAATATCCATAATACCTATCTATGTATTATCGTACATCAACTTATTTACCGCTAGC
ATATGATCAGTAATGTTGTCGATTAATCTGACCTTAAACATAAAAACT-ATT-AATTTTG
CATAAACTGTTTTAGTTACATGACTATTATACAGGTAATAGGAATGAAATGATATAGGAC
ATAAAATTAAACCATTATTCTCAACCATGAATATCGTTACAGTAATAGGTTATTTCTTAG
TTCAGCTCATCACGAGAAATAAGCAATCCTTGTTAGTAAGATACAATATTACCAGTTTCA
AGTCCATTAAGTCATGTCGTACATAACTGATCTATTCTGGCCTCTGGTTGGTTTTTTCAG
GCACATTAAGGCAGTAAAGTTCATTCGTTCCTCTTTAAAAGGCCTCTGGTTGCAAGT---
-AAATGAGTTCTATACATTAAATTTATAATCTGGCATACGGTGGTTTTACTTGCATGTGG
TAGTCTTTTTTTT-CTCTTTGTGTTCTCAGGCCCACATAACTGATACCTGCCGAATTGAT
GAAACTGAGCCTACGTTCAAAATGATTGG-CCGTGCAGAATACTTAATGGTATTATTTAA
TTAATGCTTTTAGGACATATATTTTT-ATAAAAACTCACAACAGTTATTT
>USA_CC-A2.4
CCTTTGACGCAAAAGACGCGCCAACATGTAAATTTACCTATATTCTCTGCCGTGCCCAAC
AGAATAATATCCATAATACCTATCTATGTATTATCGTACATCAACTTATTTACCACTAGC
ATATGATCAGTAATGTTGTCGATTAATCTGACCTTAAACATAAAAACT-ATT-AATTTTG
CATAAACTGTTTTAGTTACATGACTATTATACAGGTAATAGGAATGAAATGATATAGGAC
ATAAAATTAAACCATTATTCTCAACCATGAATATCGTTACAGTAATAGGTTATTTCTTAG
TTCAGCTCATCACGAGAAATAAGCAATCCTTGTTAGTAAGATACAATATTACCAGTTTCA
AGTCCATTAAGTCATGTCGTACATAACTGATCTATTCTGGCCTCTGGTTGGTTTTTTCAG
GCACATTAAGGCAGTAAAGTTCATTCGTTCCTCTTTAAAAGGCCTCTGGTTGCAAGT---
-AAATGAGTTCTATACATTAAATTTATAACCTGGCATACGGTGGTTTTACTTGCATGTGG
TAGTCTTTTTTTT-CTCTTTGTGTTCTCAGGCCCACATAACTGATACCTGCCGAATTGAT
GAAACTGAGCCTACGTTCAAAATGATTGG-CCGTGCAGAATACTTAATGGTATTATTTAA
TTAATGCTTTTAGGACATATATTTTT-ATAAAAACTCACAACAGTTATTT
>USA_CC-A2.5
CCTTTGACGCAAAAGAAGCGCCAACATGTAAATTTACCTATATTCTCTGCCGTGCCCAAC
AGAATAATATCCATAATACCTATCTATGTATTATCGTACATCAACTTATTTACCACTAGC
ATATGATCAGTAATGTTGTCGATTAATCTGACCTTAAACATAAAAACT-ATT-AATTTTG
CATAAACTGTTTTAGTTACATGACTATTATACAGGTAATAGGAATGAAATGATATAGGAC
ATAAAATTAAACCATTATTCTCAACCATGAATATCGTTACAGTAATAGGTTATTTCTTAG
TTCAGCTCATCACGAGAAATAAGCAATCCTTGTTAGTAAGATACAATATTACCAGTTTCA
AGTCCATTAAGTCATGTCGTACATAACTGATCTATTCTGGCCTCTGGTTGGTTTTTTCAG
GCACATTAAGGCAGTAAAGTTCATTCGTTCCTCTTTAAAAGGCCTCTGGTTGCAAGT---
-AAATGAGTTCTATACATTAAATTTATAATCTGGCATACGGTGGTTTTACTTGCATGTGG
TAGTCTTTTTTTT-CTCTTTGTGTTCTCAGGCCCACATAACTGATACCTGCCGAATTGAT
GAAACTGAGCCTACGTTCAAAATGATTGG-CCGTGCAGAATACTTAATGGTATTATTTAA
TTAATGCTTTTAGGACATATATTTTT-ATAAAAACTCACAACAGTTATTT
>USA_CC-A2.11
CCTTTGACGCAAAAGAAGCGCCAACATGTAAATTTACCTATATTCTCTGCCGTGCCCAAC
AGAATAATATCCATAATACCTATCTATGTATTATCGTACATCAACTTATTTACCACTAGC
ATATGATCAGTAATGTTGTCGATTAATCTGACCTTAAACATAAAAACT-ATT-AATTTTG
CATAAACTGTTTTAGTTACATGACTATTATACAGGTAATAGGAATGAAATGATATAGGAC
ATAAAATTAAACCATTATTCTCAACCATGAATATCGTTACAGTAATAGGTTATTTCTTAG
TTCAGCTCATCACGAGAAATAAGCAATCCTTGTTAGTAAGATACAATATTACCAGTTTCA
AGTCCATTAAGTCATGTCGTACATAACTGATCTATTCTGGCCTCTGGTTGGTTTTTTCAG
GCACATTAAGGCAGTAAAGTTCATTCGTTCCTCTTTAAAAGGCCTCTGGTTGCAAGT---
-AAATGAGTTCTATACATTAAATTTATAACCTGGCATACGGTGGTTTTACTTGCATGTGG
TAGTCTTTTTTTT-CTCTTTGTGTTCTCAGGCCCACATAACTGATACCTGCCGAATTGAT
GAAACTGAGCCTACGTTCAAAATGATTGG-CTGTGCAGAATACTTAATGGTATTATTTAA
TTAATGCTTTTAGGACATATATTTTT-ATAAAAACTCACAACAGTTATTT
>USA_CC-A3.1
CCTTTGACGCAAAAGAAGCGCCAACATGTAAATTTACCTATATTCTCTGCCGTGCCCAAC
AGAATAATATCCATAATACCTATCTATGTATTATCGTACATCAACTTATTTACCACTAGC
ATATGATCAGTAATGTTGTCGATTAATCTGACCTTAAACATAAAAACT-ATT-AATTTTG
CATAAACTGTTTTAGTTACATGACTATTATACAGGTAATAGGAATGAAATGATATAGGAC
ATAAAATTAAACCATTATTCTCAACCATGAATATCGTTACAGTAATAGGTTATTTCTTAG
TTCAACTCATCACGAGAAATAAGCAATCCTTGTTAGTAAGATACAATATTACCAGTTTCA
AGTCCATTAAGTCATGTCGTACATAACTGATCTATTCTGGCCTCTGGTTGGTTTTTTCAG
GCACATTAAGGCAGTAAAGTTCATTCGTTCCTCTTTAAAAGGCCTCTGGTTGCAAGT---
-AAATGAGTTCTATACATTAAATTTATAACCTGGCATACGGTGGTTTTACTTGCATGTGG
TAGTCTTTTTTTT-CTCTTTGTGTTCTCAGGCCCACATAACTGATACCTGCCGAATTGAT
GAAACTGAGCCTACGTTCAAAATGATTGG-CCGTGCAGAATACTTAATGGTATTATTTAA
TTAATGCTTTTAGGACATATATTTTT-ATAAAAACTCACAACAGTTATTT
>USA_CC-A5.1
CCTTTGACGCAAAAGAAGCGCCAACATGTAAATTTACCTATATTCTCTGCCGTGCCCAAC
AGAATAATATCCATAATACCTATCTATGTATTATCGTACATCAACTTATTTACCACTAGC
ATATGATCAGTAATGTTGTCGATTAATCTGACCTTAAACATAAAAACT-ATT-AATTTTG
CATAAACTGTTTTAGTTACATGACTATTATACAGGTAATAGGAATGAAATGATATAGGAC
ATAAAATTAAACCATTATTCTCAACCATGAATATCGTTACAGTAATAGGTTATTTCTTAG
TTCAGCTCATCACGAGAAATAAGCAATCCTTGTTAGTAAGATACAATATTACCAGTTTCA
AGTCCATTAAGTCATGTCGTACATAACTGATCTATTCTGGCCTCTGGTTGGTTTTTTCAG
GCACATTAAGGCAGTAAAGTTCATTCGTTCCTCTTTAAAAGGCCTCTGGTTGCAAGT---
-AA-TGAGTTCTATACATTAAATTTATAACCTGGCATACGGTGGTTTTACTTGCATGTGG
TAGTCTTTTTTTT-CTCTTTGTGTTCTCAGGCCCACATAACTGATACCTGCCGAATTGAT
GAAACTGAGCCTACGTTCAAAATGATTGG-CCGTGCAGAATACTTAATGGTATTATTTAA
TTAATGCTTTTAGGACATATATTTTT-ATAAAAACTCACAACAGTTATTT
>USA_CC-A7.1
CCTTTGACGCAAAAGAAGCGCCAACATGTAAATTTACCTATATTCTCTGCCGTGCCCAAC
AGAATAATATCCATAATACCTATCTATGTATTATCGTACATCAACTTATTTACCACTAGC
ATATGATCAGTAATGTTGTCGATTAATCTGACCTTAAACATAAAAACT-ATT-AATTTTG
CATAAACTGTTTTAGTTACATGACTATTATACAGGTAATAGGAATGAAATGATATAGGAC
ATAAAATTAAACCATTATTCTCAACCATGAATATCGTTACAGTAATAGGTTATTTCTTAG
TTCAGCTCATCACGAGAAATAAGCAATCCTTGTTAGTAAGATACAATATTACCAGTTTCA
AGTCCATTAAGTCATGTCGTACATAACTGATCTATTCTGGCCTCTGGTTGGTTTTTTCAG
GCACATTAGGGCAGTAAAGTTCATTCGTTCCTCTTTAAAAGGCCTCTGGTTGCAAGT---
-AAATGAGTTCTATACATTAAATTTATAACTTGGCATACGGTGGTTTTACTTGCATGTGG
TAGTCTTTTTTTT-CTCTTTGTGTTCTCAGGCCCACATAACTGATACCTGCCGAATTGAT
GAAACTGAGCCTACGTTCAAAATGATTGG-CCGTGCAGAATACTTAATGGTATTATTTAA
TTAATGCTTTTAGGACATATATTTTT-ATAAAAACTCACAACAGTTATTT
>USA_CC-A7.2
CCTTTGACGCAAAAGAAGCGCCAACATGTAAATTTACCTATATTCTCTGCCGTGCCCAAC
AGAATAATATCCATAATACCTATCTATGTATTATCGTACATCAACTTATTTACCACTAGC
ATATGATCAGTAATGTTGTCGATTAATCTGACCTTAAACATAAAAACT-ATT-AATTTTG
CATAAACTGTTTTAGTTACATGACTATTATACAGGTAATAGGAATGAAATGATATAGGAC
ATAAAATTAAACCATTATTCTCAACCATGAATATCGTTACAGTAATAGGTTATTTCTTAG
TTCAGCTCATCACGAGAAATAAGCAATCCTTGTTAGTAAGATACAATATTACCAGTTTCA
AGTCCATTAAGTCATGTCGTACATAACTGATCTATTCTGGCCTCTGGTTGGTTTTTTCAG
GCACATTAGGGCAGTAAAGTTCATTCGTTCCTCTTTAAAAGGCCTCTGGTTGCAAGT---
-AAATGAGTTCTATACATTAAATTTATAACCTGGCATACGGTGGTTTTACTTGCATGTGG
TAGTCTTTTTTTT-CTCTTTGTGTTCTCAGGCCCACATAACTGATACCTGCCGAATTGAT
GAAACTGAGCCTACGTTCAAAATGATTGG-CCGTGCAGAATACTTAATGGTATTATTTAA
TTAATGCTTTTAGGACATATATTTTT-ATAAAAACTCACAACAGTTATTT
>USA_CC-A8.1
CCTTTGACGCAAAAGAAGCGCCAACATGTAAATTTACCTATATTCTCTGCCGTGCCCAAC
AGAATAATATCCATAATACCTATCTATGTATTATCGTACATCAACTTATTTACCACTAGC
ATATGATCAGTAATGTTGTCGATTAATCTGACCTTAAACATAAAAACT-ATT-AATTTTG
CATAAACTGTTTTAGTTACATGACTATTATACAGGTAATAGGAATGAAATGATATAGGAC
ATAAAATTAAACCATTATTCTCAACCATGAATATCGTCACAGTAATAGGTTATTTCTTAG
TTCAGCTCATCACGAGAAATAAGCAATCCTTGTTAGTAAGATACAATATTACCAGTTTCA
AGTCCATTAAGTCATGTCGTACATAACTGATCTATTCTGGCCTCTGGTTGGTTTTTTCAG
GCACATTAAGGCAGTAAAGTTCATTCGTTCCTCTTTAAAAGGCCTCTGGTTGCAAGT---
-AAATGAGTTCTATACATTAAATTTATAACCTGGCATACGGTGGTTTTACTTGCATGTGG
TAGTCTTTTTTTT-CTCTTTGTGTTCTCAGGCCCACATAACTGATACCTGCCGAATTGAT
GAAACTGAGCCTACGTTCAAAATGATTGG-CCGTGCAGAATACTTAATGGTATTATTTAA
TTAATGCTTTTAGGACATATATTTTT-ATAAAAACTCACAACAGTTATTT
>USA_CC-A9.1
CCTTTGACGCAAAAGAAGCGCCAACATGTAAATTTACCTATATTCTCTGCCGTGCCCAAC
AGAATAATATCCATAATACCTATCTATGTATTATCGTACATCAACTTATTTACCACTAGC
ATATGATCAGTAATGTTGTCGATTAATCTGACCTTAAACATAAAAATT-ATT-AATTTTG
CATAAACTGTTTTAGTTACATGACTATTATACGGGTAATAGGAATGAAATGATATAGGAC
ATAAAATTAAACCATTATTCTCAACCATGAATATCGTTACAGTAATAGGTTATTTCTTAG
TTCAGCTCATCACGAGAAATAAGCAATCCTTGTTAGTAAGATACAATATTACCAGTTTCA
AGTCCATTAAGTCATGTCGTACATAACTGATCTATTCTGGCCTCTGGTTGGTTTTTTCAG
GCACATTAAGGCAGTAAAGTTCATTCGTTCCTCTTTAAAAGGCCTCTGGTTGCAAGT---
-AAATGAGTTCTATACATTAAATTTATAACCTGGCATACGGTGGTTTTACTTGCATGTGG
TAGTCTTTTTTTT-CTCTTTGTGTTCTCAGGCCCACATAACTGATACCTGCCGAATTGAT
GAAACTGAGCCTACGTTCAAAATGATTGG-CCGTGCAGAATACTTAATGGTATTATTTAA
TTAATGCTTTTAGGACATATATTTTT-ATAAAAACTCACAACAGTTATTT
>USA_CC-A10.1
CCTTTGACGCAAAAGAAGCGCCAACATGTAAATTTACCTATATTCTCTGCCGTGCCCAAC
AGAATAATATCCATAATACCTATCTATGTATTATCGTACATCAACTTATTTACCACTAGC
ATATGATCAGTAATGTTGTCGATTAATCTGACCTTAAACATAAAAACT-ATT-AATTTTG
CATAAACTGTTTTAGTTACATGACTATTATACAGGTAATAGGAATGAAATGATATAGGAC
ATAAAATTAAACCATTATTCTCAACCATGAATATCGTTACAGTAATAGGTTATTTCTTAG
TTCAGCTCATCACGAGAAATAAGCAATCCTTGTTAGTAAGATACAATATTACCAGTTTCA
AGTCCATTAAGTCATGTCGTACATAACTGATCTATTCTGGCCTCTGGTTGGTTTTTTCAG
GCACATTAAGGCAGTAAAGTTCATTCGTTCCTCTTTAAAAGGCCTCTGGTTGCAGGT---
-AAATGAGTTCTATACATTAAATTTATAATCTGGCATACGTTGGTTTTACTTGCATGTGG
TAGTCTTTTTTTT-CTCTTTGTGTTCTCAGGCCCACATAACTGATACCTGCCGAATTGAT
GAAACTGAGCCTACGTTCAAAATGATTGG-CCGTGCAGAATACTTAATGGTATTATTTAA
TTAATGCTTTTAGGACATATATTTTT-ATAAAAACTCACAACAGTTATTT
>USA_CC-A10.4
CCTTTGACGCAAAAGAAGCGCCAACATGTAAATTTACCTATATTCTCTGCCGTGCCCAAC
AGAATAATATCCATAATACCTATCTATGTATTATCGTACATCAACTTATTTACCACTAGC
ATATGATCAGTAATGTTGTCGATTAATCTGACCTTAAACATAAAAACT-ATT-AATTTTG
CATAAACTGTTTTAGTTACATGACTATTATACAGGTAATAGGAATGAAATGATATAGGAC
ATAAAATTAAACCATTATTCTCAACCATGAATATCGTTACAGTAATAGGTTATTTCTTAG
TTCAGCTCATCACGAGAAATAAGCAATCCTTGTTAGTAAGATACAATATTACCAGTTTCA
AGTCCATTAAGTCATGTCGTACATAACTGATCTATTCTGGCCTCTGGTTGGTTTTTTCAG
GCACATTAAGGCAGTAAAGTTCATTCGTTCCTCTTTAAAAGGCCTCTGGTTGCAGGT---
-AAATGAGTTCTATACATTAAATTTATAACCTGGCATACGGTGGTTTTACTTGCATGTGG
TAGTCTTTTTTTT-CTCTTTGTGTTCTCAGGCCCACATAACTGATACCTGCCGAATTGAT
GAAACTGAGCCTACGTTCAAAATGATTGG-CCGTGCAGAATACTTAATGGTATTATTTAA
TTAATGCTTTTAGGACATATATTTTT-ATAAAAACTCACAACAGTTATTT
>USA_CC-A11.3
CCTTTGACGCAAAAGAAGCGCCAACATGTAAATTTACCTATATTCTCTGCCGTGCCCAAC
AGAACAATATCCGTAATACCTATCTATGTATTATCGTACATCAACTTATTTACCACTAGC
ATATGATCAGTAATGTTGTCGATTAATTTGGCTTTAAACATAAAAATTTATT-AATTTTA
CATAAACTGTTTTAGTTACATGACTATTATACAGGTAATAAGAATGAAATGATATAGGAC
ATAAAATTAAACCATTATTCTCAACCATGAATATCGTCACAGTAATAGGTTATTTCTTAG
TTCAGCTCATCACGAGAAATAAGCAACCCTTGTTAGTAAGATACAACATTACCAGTTTCA
GGCCCATTAAGTCATATCGTACATAACTGATCTATTCTGGCCTCTGGTTG-TTTTTTCAG
GCACATTAAGATAATAAAGTTCACTCGTTCCTCTTTAAAAGGCCTCTGGTT---------
-AAATGAGTTCTATACATTAAATTTATAACTTGGCATACGGTGGTTTTACTTGCATATAG
TAGTCTTTTTTTT-CTCTTTGTGTTCTCAGGCCCGCATAACTGATACCTGCCAGATTAAT
GAGACTGGACCTACGTTCAAAATGATTGG-TCGTGCAGAATATTTAATGGTGTTATTTAG
TTAATGCTTTTAGGACATATATTTTT-ATAAAAACTCACAACAGTTATTC
>USA_CC-A13.1
CCTTTGACGCAAAAGAAGCGCCAACATGTAAATTTACCTATATTCTCTGCCGTGCCCAAC
AGAATAATATCCATAATACCTATCTATGTATTATCGTACATCAACTTATTTACCACTAGC
ATATGATCAGTAATGTTGTCGATTAATCTGACCTTAAACATAAAAACT-ATT-AATTTTG
CATAAACTGTTTTAATTACATGACTATTATACAGGTAATAGGAATGAAATGATATAGGAC
ATAAAATTAAACCATTATTCTCAACCATGAATATCGTTACAGTAATAGGTTATTTCTTAG
TTCAGCTCATCACGAGAAATAAGCAATCCTTGTTAGTAAGATACAATATTACCAGTTTCA
AGTCCATTAAGTCATGTCGTACATAACTGATCTATTCTGGCCTCTGGTTGGTTTTTTCAG
GCACATTAAGGCAGTAAAGTTCATTCGTTCCTCTTTAAAAGGCCTCTGGTTGCAAGT---
-AAATGAGTTCTATACATTAAATTTATAACCTGGCATACGGTGGTTTTACTTGCATGTGG
TAGTCTTTTTTTT-CTCTTTGTGTTCTCAGGCCCACATAACTGATACCTGCCGAATTGAT
GAAACTGAGCCTACGTTCAAAATGATTGG-CCGTGCAGAATACTTAATGGTATTATTTAA
TTAATGCTTTTAGGACATATATTTTT-ATAAAAACTCACAACAGTTATTT
>USA_CC-A14.1
CCTTTGACGCAAAAGAAGCGCCAACATGTAAATTTACCTATATTCTCTGCCGTGCCCAAC
AGAACAATATCCGTAATACCTATCTATGTATTATCGTACATCAACTTATTTACCACTAGC
ATATGATCAGTAATGTTGTCGATTAATTTGGCTTTAAACATAAAAATTTATT-AATTTTA
CATAAACTGTTTTAATTACATGACTATTATACAGGTAATAAGAATGAAATGATATAGGAC
ATAAAATTAAACCATTATTCTCAACCATGAATATCGTCACAGTAATAGGTTATTTCTTAG
TTCAGCTCATCACGAGAAATAAGCAACCCTTGTTAGTAAGATACAACATTACCAGTTTCA
AGCCCATTAAGTCATATCGTACATAACTGATCTATTCTGGCCTCTGGTTG-TTTTTTCAG
GCACATTAAGATAATAAAGTTCACTCGTTCCTCTTTAAAAGGCCTCTGGTT---------
-AAATGAGTTCTATACATTAAATTTATAACTTGGCATACGGTGGTTTTACTTGCATATAG
TAGTCTTTTTTTT-CTCTTTGTGTTCTCAGGCCCGCATAACTGATACCTGCCAGATTGAT
GAGACTGGACCTACGTTCAAAATGATTGG-CCGTGCAGAATATTTAATGGTATTATTTAG
TTAATGCTTTTAGGACATATATTTTT-ATAAAAACTCACAACAGTTATTC
>USA_CC-A20.1
CCTTTGACGCAAAAGAAGCGCCAACATGTAAATTTACCTATATTCTCTGCCGTGCCCAAC
AGAATAATATCCATAATACCTATCTATGTATTATCGTACATCAACTTATTTACCACTAGC
ATATGATCAGTAATGTTGTCGATTAATTTGACCTTAAACATAAAAACT-ATT-AATTTTG
CATAAACTGTTTTAGTTACATGACTATTATACAGGTAATAGGAATGAAATGATATAGGAC
ATAAAATTAAACCATTATTCTCAACCATGAATATCGTTACAGTAATAGGTTATTTCTTAG
TTCAGCTCATCACGAGAAATAAGCAATCCTTGTTAGTAAGATACAATATTACCAGTTTCA
AGTCCATTAAGTCATGTCGTACATAACTGATCTATTCTGGCCTCTGGTTGGTTTTTTCAG
GCACATTAAGGCAGTAAAGTTCATTCGTTCCTCTTTAAAAGGCCTCTGGTTGCAAGT---
-AAATGAGTTCTATACATTAAATTTATAACCTGGCATACGGTGGTTTTACTTGCATGTGG
TAGTCTTTTTTTT-CTCTTTGTGTTCTCAGGCCCACATAACTGATACCTGCCGAATTGAT
GAAACTGAGCCTACGTTCAAAATGATTGG-CCGTGCAGAATACTTAATGGTATTATTTAA
TTAATGCTTTTAGGACATATATTTTT-ATAAAAACTCACAACAGTTATTT
>USA_CC-A21.1
CCTTTGACGCAAAAGAAGCGCCAACATGTAAATTTACCTATATTCTCTGCCGTGCCCAAC
AGAACAATATCCGTAATACCTATCTATGTATTATCGTACATCAACTTATTTACCACTAGC
ATATGATCAGTAATGTTGTCGATTAATTTGGCTTTAAACATAAAAATTTATT-AATTTTA
CATAAACTGTTTTAGCTACATGACTATTATACAGGTAATAAGAATGAAATGATATAGGAC
ATAAAATTAAACCATTATTCTCAACCATGAATATCGTCGCAGTAATAGGTTATTTCTTAG
TTCAGCTCATCACGAGAAATAAGCAACCCTTGTTAGTAAGATACAACATTACCAGTTTCA
GGCCCATTAAGTCATATCGTACATAACTGATCTATTCTGGCCTCTGGTTG-TTTTTTCAG
GCACATTAAGATAATAAAGTTCACTCGTTCCTCTTTAAAAGGCCTCTGGTT---------
-AAATGAGTTCTATACATTAAATTTATAACCTGGCATACGGTGGTTTTACTTGCATATAG
TAGTCTTTTTTTT-CTCTTTGTGTTCTCAGGCCCGCATAACTGATACCTGCCAGATTAAT
GAGACTGGACCTACGTTCAAAATGATTGG-TCGTGCAGAATATTTAATGGTGTTATTTAG
TTAATGCTTTTAGGACATATATTTTT-ATAAAAACTCACAACAGTTATTC
>USA_CC-A27.1
CCTTTGACGCAAAAGAAGCGCCAACATGTAAATTTACCTATATTCTCTGCCGTGCCCAAC
AGAACAATATCCGTAATACCTATCTATGTATTATCGTACATCAACTTATTTACCACTAGC
ATATGATCAGTAATGTTGTCGATTAATTTGGCTTTAAACATAAAAATTTATT-AATTTTA
CATAAACTGTTTTAGTTACATGACTATTATACAGGTAATAAGAATGAAATGATATAGGAC
ATAAAATTAAACTATTATTCTCAACCATGAATATCGTCGCAGTAATAGGTTATTTCTTAG
TTCAGCTCATCACGAGAAATAAGCAACCCTTGTTAGTAAGATACAACATTACCAGTTTCA
GGCCCATTAAGTCATATCGTACATAACTGATCTATTCTGGCCTCTGGTTG-TTTTTTCAG
GCACATTAAGATAATAAAGTTCACTCGTTCCTCTTTAAAAGGCCTCTGGTT---------
-AAATGAGTTCTATACATTAAATTTATAACCTGGCATACGGTGGTTTTACTTGCATATAG
TAGTCTTTTTTTT-CTCTTTGTGTTCTCAGGCCCGCATAACTGATACCTGCCAGATTAAT
GAGACTGGACCTACGTTCAAAATGATTGG-TCGTGCAGAATATTTAATGGTGTTATTTAG
TTAATGCTTTTAGGACATATATTTTT-ATAAAAACTCACAACAGTTATTC
>USA_CC-A36.1
CCTTTGACGCAAAAGAAGCGCCAACATGTAAATTTACCTATATTCTCTGCCGTGCCCAAC
AGAATAATATCCATAATACCTATCTATGTATTATCGTACATCAACTTATTTACCACTAGC
ATATGATCAGTAATGTTGTCGATTAATCTGACCTTAAACATAAAAACT-ATT-AATTTTG
CATAAACTGTTTTAGTTACATGACTATTATACAGGTAATAGGAATGAAATGATATAGGAC
ATAAAATTAAACCATTATTCTCAACCATGAATATCGTTACAGTAATAGGTTATTTCTTAG
TTCAACTCATCACGAGAAATAAGCAATCCTTGTTAGTAAGATACAATATTACCAGTTTCA
AGTCCATTAAGTCATGTCGTACATAACTGATCTATTCTGGCCTCTGGTTGGTTTTTTCAG
GCACATTAAGGCAGTAAAGTTCATTCGTTCCTCTTTAAAAGGCCTCTGGTTGCAGGT---
-AAATGAGTTCTATACATTAAATTTATAACCTGGCATACGGTGGTTTTACTTGCATGTGG
TAGTCTTTTTTTT-CTCTTTGTGTTCTCAGGCCCACATAACTGATACCTGCCGAATTGAT
GAAACTGAGCCTACGTTCAAAATGATTGG-CCGTGCAGAATACTTAATGGTATTATTTAA
TTAATGCTTTTAGGACATATATTTTT-ATAAAAACTCACAACAGTTATTT
>USA_CC-A36.2
CCTTTGACGCAAAAGAAGCGCCAACATGTAAATTTACCTATATTCTCTGCCGTGCCCAAC
AGAATAATATCCATAATACCTATCTATGTATTATCGTACATCAACTTATTTACCACTAGC
ATATGATCAGTAATGTTGTCGATTAATCTGACCTTAAACATAAAAACT-ATT-AATTTTG
CATAAACTGTTTTAGTTACATGACTATTATACAGGTAATAGGAATGAAATGATATAGGAC
ATAAAATTAAACCATTATTCTCAACCATGAATATCGTTACAGTAATAGGTTATTTCTTAG
TTCAACTCATCACGAGAAATAAGCAATCCTTGTTAGTAAGATACAATATTACCAGTTTCA
AGTCCATTAAGTCATGTCGTACATAACTGATCTATTCTGGCCTCTGGTTGGTTTTTTCAG
GCACATTAAGGCAGTAAAGTTCATTCGTTCCTCTTTAAAAGGCCTCTGGTTGCAGGT---
-AAATGAGTTCTATACATTAAATTTATAATCTGGCATACGTTGGTTTTACTTGCATGTGG
TAGTCTTTTTTTT-CTCTTTGTGTTCTCAGGCCCACATAACTGATACCTGCCGAATTGAT
GAAACTGAGCCTACGTTCAAAATGATTGG-CCGTGCAGAATACTTAATGGTATTATTTAA
TTAATGCTTTTAGGACATATATTTTT-ATAAAAACTCACAACAGTTATTT
>USA_CC-A41.1
CCTTTGACGCAAAAGAAGCGCCAACATGTAAATTTACCTATATTCTCTGCCGTGCCCAAC
AGAACAATATCCGTAATACCTATCTATGTATTATCGTACATCAACTTATTTACCACTAGC
ATATGATCAGTAATGTTGTCGATTAATTTGGCTTTAAACATAAAAATTTATT-AATTTTA
CATAAACTGTTTTAGTTACATGACTATTATACAGGTAATAAGAATGAAATGATATAGGAC
ATAAAATTAAACCATTATTCTCAACCATGAATATCGTCGCAGTAATAGGTTATTTCTTAG
TTCAGCTCATCACGAGAAATAAGCAATCCTTGTTAGTAAGATACAACATTACCAGTTTCA
GGCCCATTAAGTCATATCGTACATAACTGATCTATTCTGGCCTCTGGTTG-TTTTTTCAG
GCACATTAAGATAATAAAGTTCACTCGTTCCTCTTTAAAAGGCCTCTGGTT---------
-AAATGAGTTCTATACATTAAATTTATAACCTGGCATACGGTGGTTTTACTTGCATATAG
TAGTCTTTTTTTT-CTCTTTGTGTTCTCAGGCCCGCATAACTGATACCTGCCAGATTAAT
GAGACTGGACCTACGTTCAAAATGATTGG-TCGTGCAGAATATTTAATGGTGTTATTTAG
TTAATGCTTTTAGGACATATATTTTT-ATAAAAACTCACAACAGTTATTC
>USA_CC-A43.1
CCTTTGACGCAAAAGAAGCGCCAACATGTAAATTTACCTATATTCTCTGCCGTGCCCAAC
AGAATAATATCCATAATACCTATCTATGTATTATCGTACATCAACTTATTTACCACTAGC
ATATGATCAGTAATGTTGTCGATTAATCTGACCTTAAACATAAAAACT-ATT-AATTTTG
CATAAACTGTTTTAGTTACATGACTATTATACAGGTAATAGGAATGAAATGATATGGGAC
ATAAAATTAAACCATTATTCTCAACCATGAATATCGTTACAGTAATAGGTTATTTCTTAG
TTCAGCTCATCACGAGAAATAAGCAATCCTTGTTAGTAAGATACAATATTACCAGTTTCA
AGTCCATTAAGTCATGTCGTACATAACTGATCTATTCTGGCCTCTGGTTGGTTTTTTCAG
GCACATTAAGGCAGTAAAGTTCATTCGTTCCTCTTTAAAAGGCCTCTGGTTGCAAGT---
-AAATGAGTTCTATACATTAAATTTATAACCTGGCATACGGTGGTTTTACTTGCATGTGG
TAGTCTTTTTTTT-CTCTTTGTGTTCTCAGGCCCACATAACTGATACCTGCCGAATTGAT
GAAACTGAGCCTACGTTCAAAATGATTGG-CCGTGCAGAATACTTAATGGTATTATTTAA
TTAATGCTTTTAGGACATATATTTTT-ATAAAAACTCACAACAGTTATTT
>USA_CC-A51.1
CCTTTGACGCAAAAGAAGCGCCAACATGTAAATTTACCTATATTCTCTGCCGTGCCCAAC
AGAATAATATCCATAATACCTATCTATGTATTATCGTACATCAACTTATTTACCACTAGC
ATATGATCAGTAATGTTGTCGATTAATCTGACCTTAAACATAAAAACT-ATT-AATTTTG
CATAAACTGTTTTAGTTACATGACTATTATACAGGTAATAGGAATGAAATGATATGGGAC
ATAAAATTAAACCATTATTCTCAACCATGAATATCGTTACAGTAATAGGTTATTTCTTAG
TTCAACTCATCACGAGAAATAAGCAATCCTTGTTAGTAAGATACAATATTACCAGTTTCA
AGTCCATTAAGTCATGTCGTACATAACTGATCTATTCTGGCCTCTGGTTGGTTTTTTCAG
GCACATTAAGGCAGTAAAGTTCATTCGTTCCTCTTTAAAAGGCCTCTGGTTGCAAGT---
-AAATGAGTTCTATACATTAAATTTATAACCTGGCATACGGTGGTTTTACTTGCATGTGG
TAGTCTTTTTTTT-CTCTTTGTGTTCTCAGGCCCACATAACTGATACCTGCCGAATTGAT
GAAACTGAGCCTACGTTCAAAATGATTGG-CCGTGCAGAATACTTAATGGTATTATTTAA
TTAATGCTTTTAGGACATATATTTTT-ATAAAAACTCACAACAGTTATTT
>USA_CC-A59.1
CCTTTGACGCAAAAGAAGCGCCAACATGTAAATTTACCTATATTCTCTGCCGTGCCCAAC
AGAACAATATCCGTAATACCTATCTATGTATTATCGTACATCAACTTATTTACCACTAGC
ATATGATCAGTAATGTTGTCGATTAATTTGGCTTTAAACATAAAAATTTATT-AATTTTA
CATAAACTGTTTTAGTTACATGACTATTATACAGGTAATAAGAATGAAATGATATAGGAC
ATAAAATTAAACCATTATTCTCAACCATGAATATCGTCGCAGTAATAGGTTATTTCTTAG
TTCAGCTCATCACGAGAAATAAGCAACCCTTGTTAGTAAGATACAATATTACCAGTTTCA
GGCCCATTAAGTCATATCGTACATAACTGATCTATTCTGGCCTCTGGTTG-TTTTTTCAG
GCACATTAAGATAATAAAGTTCACTCGTTCCTCTTTAAAAGGCCTCTGGTT---------
-AAATGAGTTCTATACATTAAATTTATAACCTGGCATACGGTGGTTTTACTTGCATATAG
TAGTCTTTTTTTT-CTCTTTGTGTTCTCAGGCCCGCATAACTGATACCTGCCAGATTAAT
GAGACTGGACCTACGTTCAAAATGATTGG-TCGTGCAGAATATTTAATGGTGTTATTTAG
TTAATGCTTTTAGGACATATATTTTT-ATAAAAACTCACAACAGTTATTC
>CV_CC-A1.3
CCTTTGACGCAAAAGAAGCGCCAACATGTAAATTTACCTATATTCTCTGCCGTGCCCAAC
AGAACAATATCCGTAATACCTATCTATGTATTATCGTACATCAACTTATTTACCACTAGC
ATATGATCAGTAATGTTGTCGATTAATTTGGCTTTAAACATAAAAATTTATT-AATTTTA
CATAAACTGTTTTAGTTACATGACTATTATACAGGTAATAAGAATGAAATGATATAGGAC
ATAAAATTAAACCATTATTCTCAACCATGAATATCGTCGCAGTAATAGGTTATTTCTTAG
TTCAGCTCATCACGAGAAATAAGCAACCCTTGTTAGTAAGATACAACATTACCAGTTTCA
GGCCCATTAAGTCATATCGTACATAACTGATCTATTCTGGCCTCTGGTTG-TTTTTTCAG
GCACATTAAGATAATAAAGTTCACTCGTTCCTCTTTAAAAGGCCTCTGGTT---------
-AAATGAGTTCTATACATTAAATTTATAACTTGGCATACGGTGGTTTTACTTGCATATAG
TAGTCTTTTTTTT-CTCTTTGTGTTCTCAGGCCCGCATAACTGATACCTGCCAGATTAAT
GAGACTGGACCTACGTTCAAAATGATTGG-TCGTGCAGAATATTTAATGGTATTATTTAG
TTAATGCTTTTAGGACATATATTTTT-ATAAAAACTCACAACAGTTATTC
>CV_CC-A1.4
CCTTTGACGCAAAAGAAGCGCCAACATGTAAATTTACCTATATTCTCTGCCGTGCCCAAC
AGAACAATATCCGTAATACCTATCTATGTATTATCGTACATCAACTTATTTACCACTAGC
ATATGATCAGTAATGTTGTCGATTAATTTGGCTTTAAACATAAAAATTTATT-AATTTTA
CATAAACTGTTTTAGTTACATGACTATTATACAGGTAATAAGAATGAAATGATATAGGAC
ATAAAATTAAACCATTATTCTCAACCATGAATATCGTCGCAGTAATAGGTTATTTCTTAG
TTCAGCTCATCACGAGAAATAAGCAACCCTTGTTAGTAAGATACAACATTACCAGTTTCA
GGCCCATTAAGTCATATCGTACATAACTGATCTATTCTGGCCTCTGGTTG-TTTTTTCAG
GCACATTAAGATAATAAAGTTCACTCGTTCCTCTTTAAAAGGCCTCTGGTT---------
-AAATGAGTTCTATACATTAAATTTATAACTTGGCATACGGTGGTTTTACTTGCATATAG
TAGTCTTTTTTTT-CTCTTTGTGTTCTCAGGCCCGCATAACTGATACCTGCCAGATTAAT
GAGACTGGACCTACGTTCAAAATGATTGG-TCGTGCAGAATATTTAATGGTGTTATTTAG
TTAATGCTTTTAGGACATATATTTTT-ATAAAAACTCACAACAGTTATTC
>CV_CC-A1.5
CCTTTGACGCAAAAGAAGCGCCAACATGTAAATTTACCTATATTCTCTGCCGTGCCCAAC
AGAACAATATCCGTAATACCTATCTATGTATTATCGTACATCAACTTATTTACCACTAGC
ATATGATCAGTAATGTTGTCGATTAATTTGGCTTTAAACATAAAAATTTATT-AATTTTA
CATAAACTGTTTTAGTTACATGACTATTATACAGGTAATAAGAATGAAATGATATAGGAC
ATAAAATTAAACCATTATTCTCAACCATGAATATCGTCGCAGTAATAGGTTATTTCTTAG
TTCAGCTCATCACGAGAAATAAGCAACCCTTGTTAGTAAGATACAACATTACCAGTTTCA
GGCCCATTAAGTCATATCGTACATAACTGATCTATTCTGGCCTCTGGTTG-TTTTTTCAG
GCACATTAAGATAATAAAGTTCACTCGTTCCTCTTTAAAAGGCCTCTGGTT---------
-AAATGAGTTCTATACATTAAATTTATAACTTGGCATACGGTGGTTTTACTTGCATATAG
TAGTCTTTTTTTT-CTCTTTGTGTTCTCAGGCCCACATAACTGATACCTGCCAGATTAAT
GAGACTGGACCTACGTTCAAAATGATTGG-TCGTGCAGAATATTTAATGGTATTATTTAG
TTAATGCTTTTAGGACATATATTTTT-ATAAAAACTCACAACAGTTATTC
>CV_CC-A1.6
CCTTTGACGCAAAAGAAGCGCCAACATGTAAATTTACCTATATTCTCTGCCGTGCCCAAC
AGAACAATATCCGTAATACCTATCTATGTATTATCGTACATCAACTTATTTACCACTAGC
ATATGATCAGTAATGTTGTCGATTAATTTGGCTTTAAACATAAAAATTTATT-AATTTTA
CATAAACTGTTTTAGTTACATGACTATTATACAGGTAATAAGAATGAAATGATATAGGAC
ATAAAATTAAACCATTATTCTCAACCATGAATATCGTCGCAGTAATAGGTTATTTCTTAG
TTCAGCTCATCACGAGAAATAAGCAACCCTTGTTAGTAAGATACAACATTACCAGTTTCA
GGCCCATTAAGTCATATCGTACATAACTGATCTATTCTGGCCTCTGGTTGT-TTTTTCAG
GCACATTAAGATAATAAAGTTCACTCGTTCCTCTTTAAAAGGCCTCTGGTT---------
-AAATGAGTTCTATACATTAAATTTATAACTTGGCATACGGTGGTTTTACTTGCATATAG
TAGTCTTTTTTTT-CTCTTTGTGTTCTCAGGCCCGCATAACTGATACCTGCCAGATTAAT
GAGACTGGACCTACGTTCAAAATGATTGG-CCGTGCAGAATATTTAATGGTATTATTTAG
TTAATGCTTTTAGGACATATATTTTT-ATAAAAACTCACAACAGTTATTC
>CV_CC-A1.7
CCTTTGACGCAAAAGAAGCGCCAACATGTAAATTTACCTATATTCTCTGCCGTGCCCAAC
AGAACAATATCCGTAATACCTATCTATGTATTATCGTACATCAACTTATTTACCACTAGC
ATATGATCAGTAATGTTGTCGATTAATTTGGCTTTAAACATAAAAATTTATT-AATTTTA
CATAAACTGTTTTAGTTACATGACTATTATACAGGTAATAAGAATGAAATGATATAGGAC
ATAAAATTAAACCATTATTCTCAACCATGAATATCGTCGCAGTAATAGGTTATTTCTTAG
TTCAGCTCATCACGAGAAATAAGCAACCCTTGTTAGTAAGATACAACATTACCAGTTTCA
GGCCCATTAAGTCATATCGTACATAACTGATCTATTCTGGCCTCTGGTTG-TTTTTTCAG
GCACATTAAGATAATAAAGTTCACTCGTTCCTCTTTAAAAGGCCTCTGGTT---------
-AAATGAGTTCTATACATTAAATTTATAACTTGGCATACGGTGGTTTTACTTGCATATAG
TAGTCTTTTTTTT-CTCTTTGTGTTCTCAGGCCCGCATAACTGATACCTGCCAGATTAAT
GAGACTGGACCTACGTTCAAAATGATTGG-TCGTGCAGAATATTTAATGGTATTATTTAA
TTAATGCTTTTAGGACATATATTTTT-ATAAAAACTCACAACAGTTATTC
>CV_CC-A1.8
CCTTTGACGCAAAAGAAGCGCCAACATGTAAATTTACCTATATTCTCTGCCGTGCCCAAC
AGAACAATATCCGTAATACCTATCTATGTATTATCGTACATCAACTTATTTACCACTAGC
ATATGATCAGTAATGTTGTCGATTAATTTGGCTTTAAACATAAAAATTTATT-AATTTTA
CATAAACTGTTTTAGTTACATGACTATTATACAGGTAATAAGAATGAAATGATATAGGAC
ATAAAATTAAACCATTATTCTCAACCATGAATATCGTCGCAGTAATAGGTTATTTCTTAG
TTCAGCTCATCACGAGAAATAAGCAACCCTTGTTAGTAAGATACAACATTACCAGTTTCA
GGCCCATTAAGTCATATCGTACATAACTGATCTATTCTGGCCTCTGGTTG-TTTTTTCAG
GCACATTAAGATAATAAAGTTCACTCGTTCCTCTTTAAAAGGCCTCTGGTT---------
-AAATGAGTTCTATACATTAAATTTATAACTTGGCATACGGTGGTTTTACTTGCATATAG
TAGTCTTTTTTTT-CTCTTTGTGTTCTCAGGCCCACATAACTGATACCTGCCAGATTAAT
GAGACTGGACCTACGTTCAAAATGATTGG-TCGTGCAGAATATTTAATGGTGTTATTTAG
TTAATGCTTTTAGGACATATATTTTT-ATAAAAACTCACAACAGTTATTC
>CV_CC-A2.1
CCTTTGACGCAAAAGAAGCGCCAACATGTAAATTTACCTATATTCTCTGCCGTGCCCAAC
AGAATAATATCCATAATACCTATCTATGTATTATCGTACATCAACTTATTTACCACTAGC
ATATGATCAGTAATGTTGTCGATTAATCTGACCTTAAACATAAAAACT-ATT-AATTTTG
CATAAACTGTTTTAGTTACATGACTATTATACAGGTAATAGGAATGAAATGATATAGGAC
ATAAAATTAAACCATTATTCTCAACCATGAATATCGTTACAGTAATAGGTTATTTCTTAG
TTCAGCTCATCACGAGAAATAAGCAATCCTTGTTAGTAAGATACAATATTACCAGTTTCA
AGTCCATTAAGTCATGTCGTACATAACTGATCTATTCTGGCCTCTGGTTGGTTTTTTCAG
GCACATTAAGGCAGTAAAGTTCATTCGTTCCTCTTTAAAAGGCCTCTGGTTGCAAGT---
-AAATGAGTTCTATACATTAAATTTATAACCTGGCATACGGTGGTTTTACTTGCATGTGG
TAGTCTTTTTTTT-CTCTTTGTGTTCTCAGGCCCACATAACTGATACCTGCCGAATTGAT
GAAACTGAGCCTACGTTCAAAATGATTGG-CCGTGCAGAATACTTAATGGTATTATTTAA
TTAATGCTTTTAGGACATATATTTTT-ATAAAAACTCACAACAGTTATTT
>CV_CC-A11.2
CCTTTGACGCAAAAGAAGCGCCAACATGTAAATTTACCTATATTCTCTGCCGTGCCCAAC
AGAACAATATCCGTAATACCTATCTATGTATTATCGTACATCAACTTATTTACCACTAGC
ATATGATCAGTAATGTTGTCGATTAATTTGGCTTTAAACATAAAAATTTATT-AATTTTA
CATAAACTGTTTTAGTTACATGACTATTATACAGGTAATAAGAATGAAATGATATAGGAC
ATAAAATTAAACCATTATTCTCAACCATGAATATCGTCACAGTAATAGGTTATTTCTTAG
TTCAGCTCATCACGAGAAATAAGCAACCCTTGTTAGTAAGATACAACATTACCAGTTTCA
GGCCCATTAAGTCATATCGTACATAACTGATCTATTCTGGCCTCTGGTTG-TTTTTTCAG
GCACATTAAGATAATAAAGTTCACTCGTTCCTCTTTAAAAGGCCTCTGGTT---------
-AAATGAGTTCTATACATTAAATTTATAACTTGGCATACGGTGGTTTTACTTGCATATAG
TAGTCTTTTTTTT-CTCTTTGTGTTCTCAGGCCCGCATAACTGATACCTGCCAGATTAAT
GAGACTGGACCTACGTTCAAAATGATTGG-TCGTGCAGAATATTTAATGGTATTATTTAG
TTAATGCTTTTAGGACATATATTTTT-ATAAAAACTCACAACAGTTATTC
>CV_CC-A17.1
CCTTTGACGCAAAAGAAGCGCCAACATGTAAATTTACCTATATTCTCTGCCGTGCCCAAC
AGAACAATATCCGTAATACCTATCTATGTATTATCGTACATCAACTTATTTACCACTAGC
ATATGATCAGTAATGTTGTCGATTAATTTGGCTTTAAACATAAAAATTTATT-AATTTTA
CATAAACTGTTTTAGTTACATGACTATTATACAGGTAATAAGAATGAAATGATATAGGAC
ATAAAATTAAACCATTATTCTCAACCATGAATATCGTCGCAGTAATGGGTTATTTCTTAG
TTCAGCTCATCACGAGAAATAAGCAACCCTTGTTAGTAAGATACAACATTACCAGTTTCA
GGCCCATTAAGTCATATCGTACATAACTGATCTATTCTGGCCTCTGGTTG-TTTTTTCAG
GCACATTAAGATAATAAAGTTCACTCGTTCCTCTTTAAAAGGCCTCTGGTT---------
-AAATGAGTTCTATACATTAAATTTATAACTTGGCATACGGTGGTTTTACTTGCATATAG
TAGTCTTTTTTTT-CTCTTTGTGTTCTCAGGCCCGCATAACTGATACCTGCCAGATTAAT
GAGACTGGACCTACGTTCAAAATGATTGG-TCGTGCAGAATATTTAATGGTGTTATTTAG
TTAATGCTTTTAGGACATATATTTTT-ATAAAAACTCACAACAGTTATTC
>CV_CC-A17.2
CCTTTGACGCAAAAGAAGCGCCAACATGTAAATTTACCTATATTCTCTGCCGTGCCCAAC
AGAACAATATCCGTAATACCTATCTATGTATTATCGTACATCAACTTATTTACCACTAGC
ATATGATCAGTAATGTTGTCGATTAATTTGGCTTTAAACATAAAAATTTATT-AATTTTA
CATAAACTGTTTTAGTTACATGACTATTATACAGGTAATAAGAATGAAATGATATAGGAC
ATAAAATTAAACCATTATTCTCAACCATGAATATCGTCGCAGTAATGGGTTATTTCTTAG
TTCAGCTCATCACGAGAAATAAGCAACCCTTGTTAGTAAGATACAACATTACCAGTTTCA
GGCCCATTAAGTCATATCGTACATAACTGATCTATTCTGGCCTCTGGTTG-TTTTTTCAG
GCACATTAAGATAATAAAGTTCACTCGTTCCTCTTTAAAAGGCCTCTGGTT---------
-AAATGAGTTCTATACATTAAATTTATAACCTGGCATACGGTGGTTTTACTTGCATATAG
TAGTCTTTTTTTT-CTCTTTGTGTTCTCAGGCCCGCATAACTGATACCTGCCAGATTAAT
GAGACTGGACCTACGTTCAAAATGATTGG-TCGTGCAGAATATTTAATGGTGTTATTTAG
TTAATGCTTTTAGGACATATATTTTT-ATAAAAACTCACAACAGTTATTC
>CV_CC-A47.1
CCTTTGACGCAAAAGAAGCGCCAACATGTAAATTTACCTATATTCTCTGCCGTGCCCAAC
AGAACAATATCCGTAATACCTATCTATGTATTATCGTACATCAACTTATTTACCACTAGC
ATATGATCAGTAATGTTGTCGATTAATTTGGCTTTAAACATAAAAATTTATT-AATTTTA
CATAAACTGTTTTAGTTACATGACTATTATAAAGGTAATAAGAATGAAATGATATAGGAC
ATAAAATTAAACCATTATTCTCAACCATGAATATCGTCGCAGTAATAGGTTATTTCTTAG
TTCAGCTCATCACGAGAAATAAGCAACCCTTGTTAGTAAGATACAACATTACCAGTTTCA
GGCCCATTAAGTCATATCGTACATAACTGATCTATTCTGGCCTCTGGTTG-TTTTTTCAG
GCACATTAAGATAATAAAGTTCACTCGTTCCTCTTTAAAAGGCCTCTGGTT---------
-AAATGAGTTCTATACATTAAATTTATAACTTGGCATACGGTGGTTTTACTTGCATATAG
TAGTCTTTTTTTT-CTCTTTGTGTTCTCAGGCCCGCATAACTGATACCTGCCAGATTAAT
GAGACTGGACCTACGTTCAAAATGATTGG-TCGTGCAGAATATTTAATGGTATTATTTAG
TTAATGCTTTTAGGACATATATTTTT-ATAAAAACTCACAACAGTTATTC
>CV_CC-A69.1
CCTTTGACGCAAAAGAAGCGCCAACATGTAAATTTACCTATATTCTCTGCCGTGCCCAAC
AGAACAATATCCGTAATACCTATCTATGTATTATCGTACATCAACTTATTTACCACTAGC
ATATGATCAGTAATGTTGTCGATTAATTTGGCTTTAAACATAAAAATTTATT-AATTTTA
CATAAACTGTTTTAGTTACATGACTATTACACAGGTAATAAGAATGAAATGATATAGGAC
ATAAAATTAAACCATTATTCTCAACCATGAATATCGTCGCAGTAATAGGTTATTTCTTAG
TTCAGCTCATCACGAGAAATAAGCAACCCTTGTTAGTAAGATACAACATTACCAGTTTCA
GGCCCATTAAGTCATATCGTACATAACTGATCTATTCTGGCCTCTGGTTG-TTTTTTCAG
GCACATTAAGATAATAAAGTTCACTCGTTCCTCTTTAAAAGGCCTCTGGTT---------
-AAATGAGTTCTATACATTAAATTTATAACTTGGCATACGGTGGTTTTACTTGCATATAG
TAGTCTTTTTTTT-CTCTTTGTGTTCTCAGGCCCGCATAACTGATACCTGCCAGATTAAT
GAGACTGGACCTACGTTCAAAATGATTGG-TCGTGCAGAATATTTAATGGTATTATTTAG
TTAATGCTTTTAGGACATATATTTTT-ATAAAAACTCAC-----------
>MED_CC-A2.1
CCTTTGACGCAAAAGAAGCGCCAACATGTAAATTTACCTATATTCTCTGCCGTGCCCAAC
AGAATAATATCCATAATACCTATCTATGTATTATCGTACATCAACTTATTTACCACTAGC
ATATGATCAGTAATGTTGTCGATTAATCTGACCTTAAACATAAAAACT-ATT-AATTTTG
CATAAACTGTTTTAGTTACATGACTATTATACAGGTAATAGGAATGAAATGATATAGGAC
ATAAAATTAAACCATTATTCTCAACCATGAATATCGTTACAGTAATAGGTTATTTCTTAG
TTCAGCTCATCACGAGAAATAAGCAATCCTTGTTAGTAAGATACAATATTACCAGTTTCA
AGTCCATTAAGTCATGTCGTACATAACTGATCTATTCTGGCCTCTGGTTGGTTTTTTCAG
GCACATTAAGGCAGTAAAGTTCATTCGTTCCTCTTTAAAAGGCCTCTGGTTGCAAGT---
-AAATGAGTTCTATACATTAAATTTATAACCTGGCATACGGTGGTTTTACTTGCATGTGG
TAGTCTTTTTTTT-CTCTTTGTGTTCTCAGGCCCACATAACTGATACCTGCCGAATTGAT
GAAACTGAGCCTACGTTCAAAATGATTGG-CCGTGCAGAATACTTAATGGTATTATTTAA
TTAATGCTTTTAGGACATATATTTTT-ATAAAAACTCACAACAGTTATTT
>MED_CC-A2.8
CCTTTGACGCAAAAGAAGCGCCAACATGTAAATTTACCTATATTCTCTGCCGTGCCCAAC
AGAATAATATCCATAATACCTATCTATGTATTATCGTACATCAACTTATTTACCACTAGC
ATATGATCAGTAATGTTGTCGATTAATCTGACCTTAAACATAAAAACT-ATT-AATTTTG
CATAAACTGTTTTAGTTACATGACTATTATACAGGTAATAGGAATGAAATGATATAGGAC
ATAAAATTAAACCATTATTCTCAACCATGAATATCGTTACAGTAATAGGTTATTTCTTAG
TTCAGCTCATCACGAGAAATAAGCAATCCTTGTTAGTAAGATACAATATTACCAGTTTCA
AGTCCATTAAGTCATGTCGTACATAACTGATCTATTCTGGCCTCTGGTTGGTTTTTTCAG
GCACATTAAGGCAGTAAAGTTCATTCGTTCCTCTTTAAAAGGCCTCTGGTTGCAAGT---
-AAATGAGTTCTATACATTAAATTTATAACCTGGCATACGGTGGTTTTACTTGCATGTGG
TAGTCTTTTTTTT-CTCTTTGTGTTCTCAGGCCCACATAACTGATACCTGCCGAATTGAT
GAAACTGAGCCTACGTTCAAAATGATTGG-CCGTGCAGAATACTTAATGGTATTATTTAA
TTAATGCTTTTAGGACATATATTTTT-ATAAAAATTCACAACAGTTATTT
>MED_CC-A2.9
CCTTTGACGCAAAAGAAGCGCCAACATGTAAATTTACCTATATTCTCTGCCGTGCCCAAC
AGAACAATATCCATAATACCTATCTATGTATTATCGTACATCAACTTATTTACCACTAGC
ATATGATCAGTAATGTTGTCGATTAATCTGACCTTAAACATAAAAACT-ATT-AATTTTG
CATAAACTGTTTTAGTTACATGACTATTATACAGGTAATAGGAATGAAATGATATAGGAC
ATAAAATTAAACCATTATTCTCAACCATGAATATCGTTACAGTAATAGGTTATTTCTTAG
TTCAGCTCATCACGAGAAATAAGCAATCCTTGTTAGTAAGATACAATATTACCAGTTTCA
AGTCCATTAAGTCATGTCGTACATAACTGATCTATTCTGGCCTCTGGTTGGTTTTTTCAG
GCACATTAAGGCAGTAAAGTTCATTCGTTCCTCTTTAAAAGGCCTCTGGTTGCAAGT---
-AAATGAGTTCTATACATTAAATTTATAACCTGGCATACGGTGGTTTTACTTGCATGTGG
TAGTCTTTTTTTT-CTCTTTGTGTTCTCAGGCCCACATAACTGATACCTGCCGAATTGAT
GAAACTGAGCCTACGTTCAAAATGATTGG-CCGTGCAGAATACTTAATGGTATTATTTAA
TTAATGCTTTTAGGACATATATTTTT-ATAAAAACTCACAACAGTTATTT
>MED_CC-A3.1
CCTTTGACGCAAAAGAAGCGCCAACATGTAAATTTACCTATATTCTCTGCCGTGCCCAAC
AGAATAATATCCATAATACCTATCTATGTATTATCGTACATCAACTTATTTACCACTAGC
ATATGATCAGTAATGTTGTCGATTAATCTGACCTTAAACATAAAAACT-ATT-AATTTTG
CATAAACTGTTTTAGTTACATGACTATTATACAGGTAATAGGAATGAAATGATATAGGAC
ATAAAATTAAACCATTATTCTCAACCATGAATATCGTTACAGTAATAGGTTATTTCTTAG
TTCAACTCATCACGAGAAATAAGCAATCCTTGTTAGTAAGATACAATATTACCAGTTTCA
AGTCCATTAAGTCATGTCGTACATAACTGATCTATTCTGGCCTCTGGTTGGTTTTTTCAG
GCACATTAAGGCAGTAAAGTTCATTCGTTCCTCTTTAAAAGGCCTCTGGTTGCAAGT---
-AAATGAGTTCTATACATTAAATTTATAACCTGGCATACGGTGGTTTTACTTGCATGTGG
TAGTCTTTTTTTT-CTCTTTGTGTTCTCAGGCCCACATAACTGATACCTGCCGAATTGAT
GAAACTGAGCCTACGTTCAAAATGATTGG-CCGTGCAGAATACTTAATGGTATTATTTAA
TTAATGCTTTTAGGACATATATTTTT-ATAAAAACTCACAACAGTTATTT
>MED_CC-A3.2
CCTTTGACGCAAAAGAAGCGCCAACATGTAAATTTACCTATATTCTCTGCCGTGCCCAAC
AGAATAATATCCATAATACCTATCTATGTATTATTGTACATCAACTTATTTACCACTAGC
ATATGATCAGTAATGTTGTCGATTAATCTGACCTTAAACATAAAAACT-ATT-AATTTTG
CATAAACTGTTTTAGTTACATGACTATTATACAGGTAATAGGAATGAAATGATATAGGAC
ATAAAATTAAACCATTATTCTCAACCATGAATATCGTTACAGTAATAGGTTATTTCTTAG
TTCAACTCATCACGAGAAATAAGCAATCCTTGTTAGTAAGATACAATATTACCAGTTTCA
AGTCCATTAAGTCATGTCGTACATAACTGATCTATTCTGGCCTCTGGTTGGTTTTTTCAG
GCACATTAAGGCAGTAAAGTTCATTCGTTCCTCTTTAAAAGGCCTCTGGTTGCAAGT---
-AAATGAGTTCTATACATTAAATTTATAACCTGGCATACGGTGGTTTTACTTGCATGTGG
TAGTCTTTTTTTT-CTCTTTGTGTTCTCAGGCCCACATAACTGATACCTGCCGAATTGAT
GAAACTGAGCCTACGTTCAAAATGATTGG-CCGTGCAGAATACTTAATGGTATTATTTAA
TTAATGCTTTTAGGACATATATTTTT-ATAAAAACTCACAACAGTTATTT
>MED_CC-A6.1
CCTTTGACGCAAAAGAAGCGCCAACATGTAAATTTACCTATATTCTCTGCCGTGCCCAAC
AGAATAATATCCATAATACCTATCTATGTATTATCGTACATCAACTTATTTACCACTAGC
ATATGATCAGTAATGTTGTCGATTAATCTGACCTTAAACATAAAAACT-ATT-AATTTTG
CATAAACTGTTTTAGTTACATGACTATTATACAGGTAATAGGAATGAAATGATATAGGAC
ATAAAATTAAACCATTATTCTCAACCATGAATATCGTTACAGTAATAGGTTATTTCTTAG
TTCAGCTCATCACGAGAAATAAGCAATCCTTGTTAGTAAGATACAATATTACCAGTTTCA
AGTCCATTAAGTCATGTCGTACATAACTGATCTATTCTGGCCTCTGGTTGGTTTTTTCAG
GCACATTAAGGCAGTAA-GTTCATTCGTTCCTCTTTAAAAGGCCTCTGGTTGCAAGT---
-AAATGAGTTCTATACATTAAATTTATAACCTGGCATACGGTGGTTTTACTTGCATGTGG
TAGTCTTTTTTTT-CTCTTTGTGTTCTCAGGCCCACATAACTGATACCTGCCGAATTGAT
GAAACTGAGCCTACGTTCAAAATGATTGG-CCGTGCAGAATACTTAATGGTATTATTTAA
TTAATGCTTTTAGGACATATATTTTT-ATAAAAACTCACAACAGTTATTT
>MED_CC-A13.1
CCTTTGACGCAAAAGAAGCGCCAACATGTAAATTTACCTATATTCTCTGCCGTGCCCAAC
AGAATAATATCCATAATACCTATCTATGTATTATCGTACATCAACTTATTTACCACTAGC
ATATGATCAGTAATGTTGTCGATTAATCTGACCTTAAACATAAAAACT-ATT-AATTTTG
CATAAACTGTTTTAATTACATGACTATTATACAGGTAATAGGAATGAAATGATATAGGAC
ATAAAATTAAACCATTATTCTCAACCATGAATATCGTTACAGTAATAGGTTATTTCTTAG
TTCAGCTCATCACGAGAAATAAGCAATCCTTGTTAGTAAGATACAATATTACCAGTTTCA
AGTCCATTAAGTCATGTCGTACATAACTGATCTATTCTGGCCTCTGGTTGGTTTTTTCAG
GCACATTAAGGCAGTAAAGTTCATTCGTTCCTCTTTAAAAGGCCTCTGGTTGCAAGT---
-AAATGAGTTCTATACATTAAATTTATAACCTGGCATACGGTGGTTTTACTTGCATGTGG
TAGTCTTTTTTTT-CTCTTTGTGTTCTCAGGCCCACATAACTGATACCTGCCGAATTGAT
GAAACTGAGCCTACGTTCAAAATGATTGG-CCGTGCAGAATACTTAATGGTATTATTTAA
TTAATGCTTTTAGGACATATATTTTT-ATAAAAACTCACAACAGTTATTT
>MED_CC-A20.1
CCTTTGACGCAAAAGAAGCGCCAACATGTAAATTTACCTATATTCTCTGCCGTGCCCAAC
AGAATAATATCCATAATACCTATCTATGTATTATCGTACATCAACTTATTTACCACTAGC
ATATGATCAGTAATGTTGTCGATTAATTTGACCTTAAACATAAAAACT-ATT-AATTTTG
CATAAACTGTTTTAGTTACATGACTATTATACAGGTAATAGGAATGAAATGATATAGGAC
ATAAAATTAAACCATTATTCTCAACCATGAATATCGTTACAGTAATAGGTTATTTCTTAG
TTCAGCTCATCACGAGAAATAAGCAATCCTTGTTAGTAAGATACAATATTACCAGTTTCA
AGTCCATTAAGTCATGTCGTACATAACTGATCTATTCTGGCCTCTGGTTGGTTTTTTCAG
GCACATTAAGGCAGTAAAGTTCATTCGTTCCTCTTTAAAAGGCCTCTGGTTGCAAGT---
-AAATGAGTTCTATACATTAAATTTATAACCTGGCATACGGTGGTTTTACTTGCATGTGG
TAGTCTTTTTTTT-CTCTTTGTGTTCTCAGGCCCACATAACTGATACCTGCCGAATTGAT
GAAACTGAGCCTACGTTCAAAATGATTGG-CCGTGCAGAATACTTAATGGTATTATTTAA
TTAATGCTTTTAGGACATATATTTTT-ATAAAAACTCACAACAGTTATTT
>MED_CC-A26.1
CCTTTGACGCAAAAGAAGCGCCAACATGTAAATTTACCTATATTCTCTGCCGTGCCCAAC
AGAACAATATCCATAATACCTATCTATGTATTATCGTACATCAACTTATTTACCACTAGC
ATATGATCAGTAATGTTGTCGATTAATCTGACCTTAAACATAAAAACT-ATT-AATTTTG
CATAAACTGTTTTAGTTACATGACTATTATACAGGTAATAGGAATGAAATGATATAGGAC
ATAAAATTAAACCATTATTCTCAACCATGAATATCGTTGCAGTAATAGGTTATTTCTTAG
TTCAGCTCATCACGAGAAATAAGCAATCCTTGTTAGTAAGATACAATATTACCAGTTTCA
AGTCCATTAAGTCATGTCGTACATAACTGATCTATTCTGGCCTCTGGTTGGTTTTTTCAG
GCACATTAAGGCAGTAAAGTTCATTCGTTCCTCTTTAAAAGGCCTCTGGTTGCAAGT---
-AAATGAGTTCTATACATTAAATTTATAACCTGGCATACGGTGGTTTTACTTGCATGTGG
TAGTCTTTTTTTT-CTCTTTGTGTTCTCAGGCCCACATAACTGATACCTGCCGAATTGAT
GAAACTGAGCCTACGTTCAAAATGATTGG-CCGTGCAGAATACTTAATGGTATTATTTAA
TTAATGCTTTTAGGACATATATTTTT-ATAAAAACTCACAACAGTTATTT
>MED_CC-A29.1
CCTTTGACGCAAAAGAAGCGCCAACATGTAAATTTACCTATATTCTCTGCCGTGCCCAAC
AGAATAATATCCATAATACCTATCTATGTATTATCGTACATCAACTTATTTACCACTAGC
ATATGATCAGTAATGTTGTCGATTAATCTGACCTTAAACATAAAAACT-ATT-AATTTTG
CATAAACTGTTTTAGTTACATGACTATTATACAGGTAATAGGAATGAAATGATATAGGAC
ATAAAATTAAACCATTATTCTCAACCATGAATATCGTTACAGTAATAGGTTATTTCTTAG
TTCAGCTCATCACGAGAAATAAGCAATCCTTGTTAGTAAGATACAATATTACCAGTTTCA
AGTCCATTAAGTCATGTCGTACATAACTGATCTATTCTGGCCTCTGGTTGGTTTTTTCAG
GCACATTAAGGCAGCAAAGTTCATTCGTTCCTCTTTAAAAGGCCTCTGGTTGCAAGT---
-AAATGAGTTCTATACATTAAATTTATAACCTGGCATACGGTGGTTTTACTTGCATGTGG
TAGTCTTTTTTTT-CTCTTTGTGTTCTCAGGCCCACATAACTGATACCTGCCGAATTGAT
GAAACTGAGCCTACGTTCAAAATGATTGG-CCGTGCAGAATACTTAATGGTATTATTTAA
TTAATGCTTTTAGGACATATATTTTT-ATAAAAACTCACAACAGTTATTT
>MED_CC-A31.1
CCTTTGACGCAAAAGAAGCGCCAACATGTAAATTTACCTATATTCTCTGCCGTGCCCAAC
AGAATAATATCCATAATACCTATCTATGTATTATCGTACATCAACTTATTTACCACTAGC
ATATGATCAGTAATGTTGTCGATTAATCTGACCTTAAACATAAAAACT-ATT-AATTTTG
CATAAACTGTTTTAGTTACATGACTATTATACAGGTAATAGGAATGAAATGATATAGGAC
ATAAAATTAAACCATTATTCTCAACCATGAATATCGTTACAGTAATAGGTTATTTCTTAG
TTCAGCTCATCACGAGAAATAAGCAACCCTTGTTAGTAAGATACAATATTACCAGTTTCA
AGTCCATTAAGTCATGTCGTACATAACTGATCTATTCTGGCCTCTGGTTGGTTTTTTCAG
GCACATTAAGGCAGTAAAGTTCATTCGTTCCTCTTTAAAAGGCCTCTGGTTGCAAGT---
-AAATGAGTTCTATACATTAAATTTATAACCTGGCATACGGTGGTTTTACTTGCATGTGG
TAGTCTTTTTTTT-CTCTTTGTGTTCTCAGGCCCACATAACTGATACCTGCCGAATTGAT
GAAACTGAGCCTACGTTCAAAATGATTGG-CCGTGCAGAATACTTAATGGTATTATTTAA
TTAATGCTTTTAGGACATATATTTTT-ATAAAAACTCACAACAGTTATTT
>MED_CC-A32.1
CCTTTGACGCAAAAGAAGCGCCAACATGTAAATTTACCTATATTCTCTGCCGTGCCCAAC
AGAATAATATCCATAATACCTATCTATGTATTATCGTACATCAACTTATTTACCACTAGC
ATATGATCAGTAATGTTGTCGATTAATCTGACCTTAAACATAAAAACT-ATT-AATTTTG
CATAAACTGTTTTAGTTACATGACTATTATACAGGTAATAGGAATGAAATGATATAGGAC
ATAAAATTAAACCATTATTCTCAACCATGAATATCGTTACAGTAATAGGTTATTTCTTAG
TTCAACTCATCACGAGAAATAAGCAATCCTTGTTAGTAAGATACAATATTACCAGTTTCA
AGTCCATTAAGTCATGTCGTACATAACTGATCTATTCTGGCCTCTGGTTGGTTTTTTCAG
GCACATTAAGGCAGT-AAGTTCATTCGTTCCTCTTTAAAAGGCCTCTGGTTGCAAGT---
-AAATGAGTTCTATACATTAAATTTATAACCTGGCATACGGTGGTTTTACTTGCATGTGG
TAGTCTTTTTTTT-CTCTTTGTGTTCTCAGGCCCACATAACTGATACCTGCCGAATTGAT
GAAACTGAGCCTACGTTCAAAATGATTGG-CCGTGCAGAATACTTAATGGTATTATTTAA
TTAATGCTTTTAGGACATATATTTTT-ATAAAAACTCACAACAGTTATTT
>MED_CC-A43.1
CCTTTGACGCAAAAGAAGCGCCAACATGTAAATTTACCTATATTCTCTGCCGTGCCCAAC
AGAATAATATCCATAATACCTATCTATGTATTATCGTACATCAACTTATTTACCACTAGC
ATATGATCAGTAATGTTGTCGATTAATCTGACCTTAAACATAAAAACT-ATT-AATTTTG
CATAAACTGTTTTAGTTACATGACTATTATACAGGTAATAGGAATGAAATGATATGGGAC
ATAAAATTAAACCATTATTCTCAACCATGAATATCGTTACAGTAATAGGTTATTTCTTAG
TTCAGCTCATCACGAGAAATAAGCAATCCTTGTTAGTAAGATACAATATTACCAGTTTCA
AGTCCATTAAGTCATGTCGTACATAACTGATCTATTCTGGCCTCTGGTTGGTTTTTTCAG
GCACATTAAGGCAGTAAAGTTCATTCGTTCCTCTTTAAAAGGCCTCTGGTTGCAAGT---
-AAATGAGTTCTATACATTAAATTTATAACCTGGCATACGGTGGTTTTACTTGCATGTGG
TAGTCTTTTTTTT-CTCTTTGTGTTCTCAGGCCCACATAACTGATACCTGCCGAATTGAT
GAAACTGAGCCTACGTTCAAAATGATTGG-CCGTGCAGAATACTTAATGGTATTATTTAA
TTAATGCTTTTAGGACATATATTTTT-ATAAAAACTCACAACAGTTATTT
>MED_CC-A50.1
CCTTTGACGCAAAAGAAGCGCCAACATGTAAATTTACCTATATTCTCTGCCGTGCCCAAC
AGAATAATATCCATAATACCTATCTATGTATTATCGTACATCAACTTATTTACCACTAGC
ATATGATCAGTAATGTTGTCGATTAATCTGACCTTAAACATAAAAACT-ATT-AATTTTG
CATAAACTGTTTTAGTTACATGACTATTATACAGGTAATAGGAATGAAATGATATAGGAC
ATAAAATTAAACCATTATTCTCAACCATGAATATCGTTACAGTAATAGGTTATTTCTTAG
TTCAGCTCATCACGAGAAATAAGCAATCCTTGTTAGTAAGATACAATATTACCAGTTTCA
AGTCCATTAAGTCATGTCGTACATAACTGATCTATTCTGACCTCTGGTTGGTTTTTTCAG
GCACATTAAGGCAGTAAAGTTCATTCGTTCCTCTTTAAAAGGCCTCTGGTTGCAAGT---
-AAATGAGTTCTATACATTAAATTTATAACCTGGCATACGGTGGTTTTACTTGCATGTGG
TAGTCTTTTTTTT-CTCTTTGTGTTCTCAGGCCCACATAACTGATACCTGCCGAATTGAT
GAAACTGAGCCTACGTTCAAAATGATTGG-CCGTGCAGAATACTTAATGGTATTATTTAA
TTAATGCTTTTAGGACATATATTTTT-ATAAAAACTCACAACAGTTATTT
>MED_CC-A52.1
CCTTTGACGCAAAAGAAGCGCCAACATGTAAATTTACCTATATTCTCTGCCGTGCCCAAC
AGAATAATATCCATAATACCTATCTATGTATTATCGTACATCAACTTATTTACCACTAGC
ATATGATCAGTAATGTTGTCGATTAATCTGACCTTAAACATAAAAACT-ATT-AATTTTG
CATAAAATGTTTTAGTTACATGACTATTATACAGGTAATAGGAATGAAATGATATAGGAC
ATAAAATTAAACCATTATTCTCAACCATGAATATCGTTACAGTAATAGGTTATTTCTTAG
TTCAACTCATCACGAGAAATAAGCAATCCTTGTTAGTAAGATACAATATTACCAGTTTCA
AGTCCATTAAGTCATGTCGTACATAACTGATCTATTCTGGCCTCTGGTTGGTTTTTTCAG
GCACATTAAGGCAGTAAAGTTCATTCGTTCCTCTTTAAAAGGCCTCTGGTTGCAAGT---
-AAATGAGTTCTATACATTAAATTTATAACCTGGCATACGGTGGTTTTACTTGCATGTGG
TAGTCTTTTTTTT-CTCTTTGTGTTCTCAGGCCCACATAACTGATACCTGCCGAATTGAT
GAAACTGAGCCTACGTTCAAAATGATTGG-CCGTGCAGAATACTTAATGGTATTATTTAA
TTAATGCTTTTAGGACATATATTTTT-ATAAAAACTCACAACAGTTATTT
>MED_CC-A53.1
CCTTTGACGCAAAAGAAGCGCCAACATGTAAATTTACCTATATTCTCTGCCGTGCCCAAC
AGAATAATATCCATAATACCTATCTATGTATTATCGTACATCAACTTATTTACCACTAGC
ATATGATCAGTAATGTTGTCGATTAATCTGACCTTAAACATAAAAACT-ATT-AATTTTG
CATAAACTGTTTTAGTTACATGACTATTATACAGGTAATAGGAATGAAATGATATAGGAC
ATAAAATTAAACCATTATTCTCAACCATGAATATCGTTACAGTAATAGGTTATTTCTTAG
TTCAGCTCATCACGAGAAATAAGCAATCCTTGTTAGTAAGATACAATATTACCAGTTTCA
AGTCCATTAAGTCATGTCGTACATAACTGATCTATTCTGGCCTCTGGTTGGTTTTTTCAG
GCACATTAAAGCAGTAAAGTTCATTCGTTCCTCTTTAAAAGGCCTCTGGTTGCAAGT---
-AAATGAGTTCTATACATTAAATTTATAACCTGGCATACGGTGGTTTTACTTGCATGTGG
TAGTCTTTTTTTT-CTCTTTGTGTTCTCAGGCCCACATAACTGATACCTGCCGAATTGAT
GAAACTGAGCCTACGTTCAAAATGATTGG-CCGTGCAGAATACTTAATGGTATTATTTAA
TTAATGCTTTTAGGACATATATTTTT-ATAAAAACTCACAACAGTTATTT
>MED_CC-A65.1
CCTTTGACGCAAAAGAAGCGCCAACATGTAAATTTACCTATATTCTCTGCCGTGCCCAAC
AGAACAATATCCATAATACCTATCTATGTATTATCGTACATCAACTTATTTACCACTAGC
ATATGATCAGTAATGTTGTCGATTAATCTGACCTTAAACATAAAAACT-ATT-AATTTTG
CATAAACTGTTTTAGTTACATGACTATTATACAGGTAATAGGAATGAAATGATATAGGAC
ATAAAA-GAAACCATTATTCTCAACCATGAATATCGTTACAGTAATAGGTTATTTCTTAG
TTCAGCTCATCACGAGAAATAAGCAATCCTTGTTAGTAAGATACAATATTACCAGTTTCA
AGTCCATTAAGTCATGTCGTACATAACTGATCTATTCTGGCCTCTGGTTGGTTTTTTCAG
GCACATTAAGGCAGTAAAGTTCATTCGTTCCTCTTTAAAAGGCCTCTGGTTGCAAGT---
-AAATGAGTTCTATACATTAAATTTATAACCTGGCATACGGTGGTTTTACTTGCATGTGG
TAGTCTTTTTTTT-CTCTTTGTGTTCTCAGGCCCACATAACTGATACCTGCCGAATTGAT
GAAACTGAGCCTACGTTCAAAATGATTGG-CCGTGCAGAATACTTAATGGTATTATTTAA
TTAATGCTTTTAGGACATATATTTTT-ATAAAAACTCACAACAGTTATTT
>MED_CC-A68.1
CCTTTGACGCAAAAGAAGCGCCAACATGTAAATTTACCTATATTCTCTGCCGTGCCCAAC
AGAACAATATCCATAATACCTATCTATGTATTATCGTACATCAACTTATTTACCACTAGC
ATATGATCAGTAATGTTGTCGATTAATCTGACCTTAAACATAAAAACT-ATT-AATTTTG
CATAAACTGTTTTAGTTACATGACTATTATACAGGTAATAGGAATGAAATGATATAGGAC
ATAGAATTAAACCATTATTCTCAACCATGAATATCGTTACAGTAATAGGTTATTTCTTAG
TTCAGCTCATCACGAGAAATAAGCAATCCTTGTTAGTAAGATACAATATTACCAGTTTCA
AGTCCATTAAGTCATGTCGTACATAACTGATCTATTCTGGCCTCTGGTTGGTTTTTTCAG
GCACATTAAGGCAGTAAAGTTCATTCGTTCCTCTTTAAAAGGCCTCTGGTTGCAAGT---
-AAATGAGTTCTATACATTAAATTTATAACCTGGCATACGGTGGTTTTACTTGCATGTGG
TAGTCTTTTTTTT-CTCTTTGTGTTCTCAGGCCCACATAACTGATACCTGCCGAATTGAT
GAAACTGAGCCTACGTTCAAAATGATTGG-CCGTGCAGAATACTTAATGGTATTATTTAA
TTAATGCTTTTAGGACATATATTTTT-ATAAAAACTCACAACAGTTATTT
>MEX_CC-A1.3
CCTTTGACGCAAAAGAAGCGCCAACATGTAAATTTACCTATATTCTCTGCCGTGCCCAAC
AGAACAATATCCGTAATACCTATCTATGTATTATCGTACATCAACTTATTTACCACTAGC
ATATGATCAGTAATGTTGTCGATTAATTTGGCTTTAAACATAAAAATTTATT-AATTTTA
CATAAACTGTTTTAGTTACATGACTATTATACAGGTAATAAGAATGAAATGATATAGGAC
ATAAAATTAAACCATTATTCTCAACCATGAATATCGTCGCAGTAATAGGTTATTTCTTAG
TTCAGCTCATCACGAGAAATAAGCAACCCTTGTTAGTAAGATACAACATTACCAGTTTCA
GGCCCATTAAGTCATATCGTACATAACTGATCTATTCTGGCCTCTGGTT-GTTTTTTCAG
GCACATTAAGATAATAAAGTTCACTCGTTCCTCTTTAAAAGGCCTCTGGT----------
TAAATGAGTTCTATACATTAAATTTATAACTTGGCATACGGTGGTTTTACTTGCATATAG
TAGTCTTTTTTTT-CTCTTTGTGTTCTCAGGCCCGCATAACTGATACCTGCCAGATTAAT
GAGACTGGACCTACGTTCAAAATGATTGG-TCGTGCAGAATATTTAATGGTATTATTTAG
TTAATGCTTTTAGGACATATATTTTT-ATAAAAACTCACAACAGTTATTC
>MEX_CC-A1.4
CCTTTGACGCAAAAGAAGCGCCAACATGTAAATTTACCTATATTCTCTGCCGTGCCCAAC
AGAACAATATCCGTAATACCTATCTATGTATTATCGTACATCAACTTATTTACCACTAGC
ATATGATCAGTAATGTTGTCGATTAATTTGGCTTTAAACATAAAAATTTATT-AATTTTA
CATAAACTGTTTTAGTTACATGACTATTATACAGGTAATAAGAATGAAATGATATAGGAC
ATAAAATTAAACCATTATTCTCAACCATGAATATCGTCGCAGTAATAGGTTATTTCTTAG
TTCAGCTCATCACGAGAAATAAGCAACCCTTGTTAGTAAGATACAACATTACCAGTTTCA
GGCCCATTAAGTCATATCGTACATAACTGATCTATTCTGGCCTCTGGTT-GTTTTTTCAG
GCACATTAAGATAATAAAGTTCACTCGTTCCTCTTTAAAAGGCCTCTGGT----------
TAAATGAGTTCTATACATTAAATTTATAACTTGGCATACGGTGGTTTTACTTGCATATAG
TAGTCTTTTTTTT-CTCTTTGTGTTCTCAGGCCCGCATAACTGATACCTGCCAGATTAAT
GAGACTGGACCTACGTTCAAAATGATTGG-TCGTGCAGAATATTTAATGGTGTTATTTAG
TTAATGCTTTTAGGACATATATTTTT-ATAAAAACTCACAACAGTTATTC
>MEX_CC-A2.1
CCTTTGACGCAAAAGAAGCGCCAACATGTAAATTTACCTATATTCTCTGCCGTGCCCAAC
AGAATAATATCCATAATACCTATCTATGTATTATCGTACATCAACTTATTTACCACTAGC
ATATGATCAGTAATGTTGTCGATTAATCTGACCTTAAACATAAAAA-CTATT-AATTTTG
CATAAACTGTTTTAGTTACATGACTATTATACAGGTAATAGGAATGAAATGATATAGGAC
ATAAAATTAAACCATTATTCTCAACCATGAATATCGTTACAGTAATAGGTTATTTCTTAG
TTCAGCTCATCACGAGAAATAAGCAATCCTTGTTAGTAAGATACAATATTACCAGTTTCA
AGTCCATTAAGTCATGTCGTACATAACTGATCTATTCTGGCCTCTGGTTGGTTTTTTCAG
GCACATTAAGGCAGTAAAGTTCATTCGTTCCTCTTTAAAAGGCCTCTGGTTGCAAGT---
-AAATGAGTTCTATACATTAAATTTATAACCTGGCATACGGTGGTTTTACTTGCATGTGG
TAGTCTTTTTTTT-CTCTTTGTGTTCTCAGGCCCACATAACTGATACCTGCCGAATTGAT
GAAACTGAGCCTACGTTCAAAATGATTGG-CCGTGCAGAATACTTAATGGTATTATTTAA
TTAATGCTTTTAGGACATATATTTTT-ATAAAAACTCACAACAGTTATTT
>MEX_CC-A2.3
CCTTTGACGCAAAAGAAGCGCCAACATGTAAATTTACCTATATTCTCTGCCGTGCCCAAC
AGAATAATATCCATAATACCTATCTATGTATTATCGTACATCAACTTATTTACCGCTAGC
ATATGATCAGTAATGTTGTCGATTAATCTGACCTTAAACATAAAAA-CTATT-AATTTTG
CATAAACTGTTTTAGTTACATGACTATTATACAGGTAATAGGAATGAAATGATATAGGAC
ATAAAATTAAACCATTATTCTCAACCATGAATATCGTTACAGTAATAGGTTATTTCTTAG
TTCAGCTCATCACGAGAAATAAGCAATCCTTGTTAGTAAGATACAATATTACCAGTTTCA
AGTCCATTAAGTCATGTCGTACATAACTGATCTATTCTGGCCTCTGGTTGGTTTTTTCAG
GCACATTAAGGCAGTAAAGTTCATTCGTTCCTCTTTAAAAGGCCTCTGGTTGCAAGT---
-AAATGAGTTCTATACATTAAATTTATAATCTGGCATACGGTGGTTTTACTTGCATGTGG
TAGTCTTTTTTTT-CTCTTTGTGTTCTCAGGCCCACATAACTGATACCTGCCGAATTGAT
GAAACTGAGCCTACGTTCAAAATGATTGG-CCGTGCAGAATACTTAATGGTATTATTTAA
TTAATGCTTTTAGGACATATATTTTT-ATAAAAACTCACAACAGTTATTT
>MEX_CC-A2.5
CCTTTGACGCAAAAGAAGCGCCAACATGTAAATTTACCTATATTCTCTGCCGTGCCCAAC
AGAATAATATCCATAATACCTATCTATGTATTATCGTACATCAACTTATTTACCACTAGC
ATATGATCAGTAATGTTGTCGATTAATCTGACCTTAAACATAAAAA-CTATT-AATTTTG
CATAAACTGTTTTAGTTACATGACTATTATACAGGTAATAGGAATGAAATGATATAGGAC
ATAAAATTAAACCATTATTCTCAACCATGAATATCGTTACAGTAATAGGTTATTTCTTAG
TTCAGCTCATCACGAGAAATAAGCAATCCTTGTTAGTAAGATACAATATTACCAGTTTCA
AGTCCATTAAGTCATGTCGTACATAACTGATCTATTCTGGCCTCTGGTTGGTTTTTTCAG
GCACATTAAGGCAGTAAAGTTCATTCGTTCCTCTTTAAAAGGCCTCTGGTTGCAAGT---
-AAATGAGTTCTATACATTAAATTTATAATCTGGCATACGGTGGTTTTACTTGCATGTGG
TAGTCTTTTTTTT-CTCTTTGTGTTCTCAGGCCCACATAACTGATACCTGCCGAATTGAT
GAAACTGAGCCTACGTTCAAAATGATTGG-CCGTGCAGAATACTTAATGGTATTATTTAA
TTAATGCTTTTAGGACATATATTTTT-ATAAAAACTCACAACAGTTATTT
>MEX_CC-A3.1
CCTTTGACGCAAAAGAAGCGCCAACATGTAAATTTACCTATATTCTCTGCCGTGCCCAAC
AGAATAATATCCATAATACCTATCTATGTATTATCGTACATCAACTTATTTACCACTAGC
ATATGATCAGTAATGTTGTCGATTAATCTGACCTTAAACATAAAAA-CTATT-AATTTTG
CATAAACTGTTTTAGTTACATGACTATTATACAGGTAATAGGAATGAAATGATATAGGAC
ATAAAATTAAACCATTATTCTCAACCATGAATATCGTTACAGTAATAGGTTATTTCTTAG
TTCAACTCATCACGAGAAATAAGCAATCCTTGTTAGTAAGATACAATATTACCAGTTTCA
AGTCCATTAAGTCATGTCGTACATAACTGATCTATTCTGGCCTCTGGTTGGTTTTTTCAG
GCACATTAAGGCAGTAAAGTTCATTCGTTCCTCTTTAAAAGGCCTCTGGTTGCAAGT---
-AAATGAGTTCTATACATTAAATTTATAACCTGGCATACGGTGGTTTTACTTGCATGTGG
TAGTCTTTTTTTT-CTCTTTGTGTTCTCAGGCCCACATAACTGATACCTGCCGAATTGAT
GAAACTGAGCCTACGTTCAAAATGATTGG-CCGTGCAGAATACTTAATGGTATTATTTAA
TTAATGCTTTTAGGACATATATTTTT-ATAAAAACTCACAACAGTTATTT
>MEX_CC-A5.1
CCTTTGACGCAAAAGAAGCGCCAACATGTAAATTTACCTATATTCTCTGCCGTGCCCAAC
AGAATAATATCCATAATACCTATCTATGTATTATCGTACATCAACTTATTTACCACTAGC
ATATGATCAGTAATGTTGTCGATTAATCTGACCTTAAACATAAAAA-CTATT-AATTTTG
CATAAACTGTTTTAGTTACATGACTATTATACAGGTAATAGGAATGAAATGATATAGGAC
ATAAAATTAAACCATTATTCTCAACCATGAATATCGTTACAGTAATAGGTTATTTCTTAG
TTCAGCTCATCACGAGAAATAAGCAATCCTTGTTAGTAAGATACAATATTACCAGTTTCA
AGTCCATTAAGTCATGTCGTACATAACTGATCTATTCTGGCCTCTGGTTGGTTTTTTCAG
GCACATTAAGGCAGTAAAGTTCATTCGTTCCTCTTTAAAAGGCCTCTGGTTGCAAGT---
--AATGAGTTCTATACATTAAATTTATAACCTGGCATACGGTGGTTTTACTTGCATGTGG
TAGTCTTTTTTTT-CTCTTTGTGTTCTCAGGCCCACATAACTGATACCTGCCGAATTGAT
GAAACTGAGCCTACGTTCAAAATGATTGG-CCGTGCAGAATACTTAATGGTATTATTTAA
TTAATGCTTTTAGGACATATATTTTT-ATAAAAACTCACAACAGTTATTT
>MEX_CC-A8.1
CCTTTGACGCAAAAGAAGCGCCAACATGTAAATTTACCTATATTCTCTGCCGTGCCCAAC
AGAATAATATCCATAATACCTATCTATGTATTATCGTACATCAACTTATTTACCACTAGC
ATATGATCAGTAATGTTGTCGATTAATCTGACCTTAAACATAAAAA-CTATT-AATTTTG
CATAAACTGTTTTAGTTACATGACTATTATACAGGTAATAGGAATGAAATGATATAGGAC
ATAAAATTAAACCATTATTCTCAACCATGAATATCGTCACAGTAATAGGTTATTTCTTAG
TTCAGCTCATCACGAGAAATAAGCAATCCTTGTTAGTAAGATACAATATTACCAGTTTCA
AGTCCATTAAGTCATGTCGTACATAACTGATCTATTCTGGCCTCTGGTTGGTTTTTTCAG
GCACATTAAGGCAGTAAAGTTCATTCGTTCCTCTTTAAAAGGCCTCTGGTTGCAAGT---
-AAATGAGTTCTATACATTAAATTTATAACCTGGCATACGGTGGTTTTACTTGCATGTGG
TAGTCTTTTTTTT-CTCTTTGTGTTCTCAGGCCCACATAACTGATACCTGCCGAATTGAT
GAAACTGAGCCTACGTTCAAAATGATTGG-CCGTGCAGAATACTTAATGGTATTATTTAA
TTAATGCTTTTAGGACATATATTTTT-ATAAAAACTCACAACAGTTATTT
>MEX_CC-A9.1
CCTTTGACGCAAAAGAAGCGCCAACATGTAAATTTACCTATATTCTCTGCCGTGCCCAAC
AGAATAATATCCATAATACCTATCTATGTATTATCGTACATCAACTTATTTACCACTAGC
ATATGATCAGTAATGTTGTCGATTAATCTGACCTTAAACATAAAAA-TTATT-AATTTTG
CATAAACTGTTTTAGTTACATGACTATTATACGGGTAATAGGAATGAAATGATATAGGAC
ATAAAATTAAACCATTATTCTCAACCATGAATATCGTTACAGTAATAGGTTATTTCTTAG
TTCAGCTCATCACGAGAAATAAGCAATCCTTGTTAGTAAGATACAATATTACCAGTTTCA
AGTCCATTAAGTCATGTCGTACATAACTGATCTATTCTGGCCTCTGGTTGGTTTTTTCAG
GCACATTAAGGCAGTAAAGTTCATTCGTTCCTCTTTAAAAGGCCTCTGGTTGCAAGT---
-AAATGAGTTCTATACATTAAATTTATAACCTGGCATACGGTGGTTTTACTTGCATGTGG
TAGTCTTTTTTTT-CTCTTTGTGTTCTCAGGCCCACATAACTGATACCTGCCGAATTGAT
GAAACTGAGCCTACGTTCAAAATGATTGG-CCGTGCAGAATACTTAATGGTATTATTTAA
TTAATGCTTTTAGGACATATATTTTT-ATAAAAACTCACAACAGTTATTT
>MEX_CC-A10.1
CCTTTGACGCAAAAGAAGCGCCAACATGTAAATTTACCTATATTCTCTGCCGTGCCCAAC
AGAATAATATCCATAATACCTATCTATGTATTATCGTACATCAACTTATTTACCACTAGC
ATATGATCAGTAATGTTGTCGATTAATCTGACCTTAAACATAAAAA-CTATT-AATTTTG
CATAAACTGTTTTAGTTACATGACTATTATACAGGTAATAGGAATGAAATGATATAGGAC
ATAAAATTAAACCATTATTCTCAACCATGAATATCGTTACAGTAATAGGTTATTTCTTAG
TTCAGCTCATCACGAGAAATAAGCAATCCTTGTTAGTAAGATACAATATTACCAGTTTCA
AGTCCATTAAGTCATGTCGTACATAACTGATCTATTCTGGCCTCTGGTTGGTTTTTTCAG
GCACATTAAGGCAGTAAAGTTCATTCGTTCCTCTTTAAAAGGCCTCTGGTTGCAGGT---
-AAATGAGTTCTATACATTAAATTTATAATCTGGCATACGTTGGTTTTACTTGCATGTGG
TAGTCTTTTTTTT-CTCTTTGTGTTCTCAGGCCCACATAACTGATACCTGCCGAATTGAT
GAAACTGAGCCTACGTTCAAAATGATTGG-CCGTGCAGAATACTTAATGGTATTATTTAA
TTAATGCTTTTAGGACATATATTTTT-ATAAAAACTCACAACAGTTATTT
>MEX_CC-A11.3
CCTTTGACGCAAAAGAAGCGCCAACATGTAAATTTACCTATATTCTCTGCCGTGCCCAAC
AGAACAATATCCGTAATACCTATCTATGTATTATCGTACATCAACTTATTTACCACTAGC
ATATGATCAGTAATGTTGTCGATTAATTTGGCTTTAAACATAAAAATTTATT-AATTTTA
CATAAACTGTTTTAGTTACATGACTATTATACAGGTAATAAGAATGAAATGATATAGGAC
ATAAAATTAAACCATTATTCTCAACCATGAATATCGTCACAGTAATAGGTTATTTCTTAG
TTCAGCTCATCACGAGAAATAAGCAACCCTTGTTAGTAAGATACAACATTACCAGTTTCA
GGCCCATTAAGTCATATCGTACATAACTGATCTATTCTGGCCTCTGGTT-GTTTTTTCAG
GCACATTAAGATAATAAAGTTCACTCGTTCCTCTTTAAAAGGCCTCTGGT----------
TAAATGAGTTCTATACATTAAATTTATAACTTGGCATACGGTGGTTTTACTTGCATATAG
TAGTCTTTTTTTT-CTCTTTGTGTTCTCAGGCCCGCATAACTGATACCTGCCAGATTAAT
GAGACTGGACCTACGTTCAAAATGATTGG-TCGTGCAGAATATTTAATGGTGTTATTTAG
TTAATGCTTTTAGGACATATATTTTT-ATAAAAACTCACAACAGTTATTC
>MEX_CC-A11.5
CCTTTGACGCAAAAGAAGCGCCAACATGTAAATTTACCTATATTCTCTGCCGTGCCCAAC
AGAACAATATCCGTAATACCTATCTATGTATTATCGTACATCAACTTATTTACCACTAGC
ATATGATCAGTAATGTTGTCGATTAATTTGGCTTTAAACATAAAAATTTATT-AATTTTA
CATAAACTGTTTTAGTTACATGACTATTATACAGGTAATAAGAATGAAATGATATAGGAC
ATAAAATTAAACCATTATTCTCAACCATGAATATCGTCACAGTAATAGGTTATTTCTTAG
TTCAGCTCATCACGAGAAATAAGCAACCCTTGTTAGTAAGATACAACATTACCAGTTTCA
GGCCCATTAAGTCATATCGTACATAACTGATCTATTCTGGCCTCTGGTT-GTTTTTTCAG
GCACATTAAGATAATAAAGTTCACTCGTTCCTCTTTAAAAGGCCTCTGGT----------
TAAATGAGTTCTATACATTAAATTTATAACTTGGCATACGGTGGTTTTACTTGCATATAG
TAGTCTTTTTTTT-CTCTTTGTGTTCTCAGGCCCGCATAACTGATACCTGCCAGATTAAT
GAGACTGAACCTACGTTCAAAATGATTGG-TCGTGCAGAATATTTAATGGTGTTATTTAG
TTAATGCTTTTAGGACATATATTTTT-ATAAAAACTCACAACAGTTATTC
>MEX_CC-A12.1
CCTTTGACGCAAAAGAAGCGCCAACATGTAAATTTACCTATATTCTCTGCCGTGCCCAAC
AGAATAATATCCATAATACCTATCTATGTATTATCGTACATCAACTTATTTACCACTAGC
ATATGATCAGTAATGTTGTCGATTAATCTGACCTTAAACATAAAAA-CTATT-AATTTTA
CATAAACTGTTTTAGTTACATGACTATTATACAGGTAATAGGAATGAAATGATATAGGAC
ATAAAATTAAACCATTATTCTCAACCATGAATATCGTTACAGTAATAGGTTATTTCTTAG
TTCAGCTCATCACGAGAAATAAGCAATCCTTGTTAGTAAGATACAATATTACCAGTTTCA
AGTCCATTAAGTCATGTCGTACATAACTGATCTATTCTGGCCTCTGGTTGGTTTTTTCAG
GCACATTAAGGCAGTAAAGTTCATTCGTTCCTCTTTAAAAGGCCTCTGGTTGCAGGT---
-AAATGAGTTCTATACATTAAATTTATAATCTGGCATACGTTGGTTTTACTTGCATGTGG
TAGTCTTTTTTTT-CTCTTTGTGTTCTCAGGCCCACATAACTGATACCTGCCGAATTGAT
GAAACTGAGCCTACGTTCAAAATGATTGG-CCGTGCAGAATACTTAATGGTATTATTTAA
TTAATGCTTTTAGGACATATATTTTT-ATAAAAACTCACAACAGTTATTT
>MEX_CC-A13.1
CCTTTGACGCAAAAGAAGCGCCAACATGTAAATTTACCTATATTCTCTGCCGTGCCCAAC
AGAATAATATCCATAATACCTATCTATGTATTATCGTACATCAACTTATTTACCACTAGC
ATATGATCAGTAATGTTGTCGATTAATCTGACCTTAAACATAAAAA-CTATT-AATTTTG
CATAAACTGTTTTAATTACATGACTATTATACAGGTAATAGGAATGAAATGATATAGGAC
ATAAAATTAAACCATTATTCTCAACCATGAATATCGTTACAGTAATAGGTTATTTCTTAG
TTCAGCTCATCACGAGAAATAAGCAATCCTTGTTAGTAAGATACAATATTACCAGTTTCA
AGTCCATTAAGTCATGTCGTACATAACTGATCTATTCTGGCCTCTGGTTGGTTTTTTCAG
GCACATTAAGGCAGTAAAGTTCATTCGTTCCTCTTTAAAAGGCCTCTGGTTGCAAGT---
-AAATGAGTTCTATACATTAAATTTATAACCTGGCATACGGTGGTTTTACTTGCATGTGG
TAGTCTTTTTTTT-CTCTTTGTGTTCTCAGGCCCACATAACTGATACCTGCCGAATTGAT
GAAACTGAGCCTACGTTCAAAATGATTGG-CCGTGCAGAATACTTAATGGTATTATTTAA
TTAATGCTTTTAGGACATATATTTTT-ATAAAAACTCACAACAGTTATTT
>MEX_CC-A14.1
CCTTTGACGCAAAAGAAGCGCCAACATGTAAATTTACCTATATTCTCTGCCGTGCCCAAC
AGAACAATATCCGTAATACCTATCTATGTATTATCGTACATCAACTTATTTACCACTAGC
ATATGATCAGTAATGTTGTCGATTAATTTGGCTTTAAACATAAAAATTTATT-AATTTTA
CATAAACTGTTTTAATTACATGACTATTATACAGGTAATAAGAATGAAATGATATAGGAC
ATAAAATTAAACCATTATTCTCAACCATGAATATCGTCACAGTAATAGGTTATTTCTTAG
TTCAGCTCATCACGAGAAATAAGCAACCCTTGTTAGTAAGATACAACATTACCAGTTTCA
AGCCCATTAAGTCATATCGTACATAACTGATCTATTCTGGCCTCTGGTT-GTTTTTTCAG
GCACATTAAGATAATAAAGTTCACTCGTTCCTCTTTAAAAGGCCTCTGGT----------
TAAATGAGTTCTATACATTAAATTTATAACTTGGCATACGGTGGTTTTACTTGCATATAG
TAGTCTTTTTTTT-CTCTTTGTGTTCTCAGGCCCGCATAACTGATACCTGCCAGATTGAT
GAGACTGGACCTACGTTCAAAATGATTGG-CCGTGCAGAATATTTAATGGTATTATTTAG
TTAATGCTTTTAGGACATATATTTTT-ATAAAAACTCACAACAGTTATTC
>MEX_CC-A36.2
CCTTTGACGCAAAAGAAGCGCCAACATGTAAATTTACCTATATTCTCTGCCGTGCCCAAC
AGAATAATATCCATAATACCTATCTATGTATTATCGTACATCAACTTATTTACCACTAGC
ATATGATCAGTAATGTTGTCGATTAATCTGACCTTAAACATAAAAA-CTATT-AATTTTG
CATAAACTGTTTTAGTTACATGACTATTATACAGGTAATAGGAATGAAATGATATAGGAC
ATAAAATTAAACCATTATTCTCAACCATGAATATCGTTACAGTAATAGGTTATTTCTTAG
TTCAACTCATCACGAGAAATAAGCAATCCTTGTTAGTAAGATACAATATTACCAGTTTCA
AGTCCATTAAGTCATGTCGTACATAACTGATCTATTCTGGCCTCTGGTTGGTTTTTTCAG
GCACATTAAGGCAGTAAAGTTCATTCGTTCCTCTTTAAAAGGCCTCTGGTTGCAGGT---
-AAATGAGTTCTATACATTAAATTTATAATCTGGCATACGTTGGTTTTACTTGCATGTGG
TAGTCTTTTTTTT-CTCTTTGTGTTCTCAGGCCCACATAACTGATACCTGCCGAATTGAT
GAAACTGAGCCTACGTTCAAAATGATTGG-CCGTGCAGAATACTTAATGGTATTATTTAA
TTAATGCTTTTAGGACATATATTTTT-ATAAAAACTCACAACAGTTATTT
>MEX_CC-A42.1
CCTTTGACGCAAAAGAAGCGCCAACATGTAAATTTACCTATATTCTCTGCCGTGCCCAAC
AGAATAATATCCATAATACCTATCTATGTATTATCGTACATCAACTTATTTACCACTAGC
ATATGATCAGTAATGTTGTCGATTAATCTGACCTTAAACATAAAAA-TTATT-AATTTTG
CATAAACTGTTTTAGTTACATGACTATTATACGGGTAATAGGAATGAAATGATATAGGAC
ATAAAATTAAACCATTATTCTCAACCATGAATATCGTTACAGTAATAGGTTATTTCTTAG
TTCAGCTCATCACGAGAAATAAGCAATCCTTGTTAGTAAGATACAATATTACCAGTTTCA
AGTCCATTAAGTCATGTCGTACATAACTGATCTATTCTGGCCTCTGGTTGGTTTTTTCAG
GCACATTAAGGCAGTAAAGTTCATTCGTTCCTCTTTAAAAGGCCTCTGGTTGCAGGT---
-AAATGAGTTCTATACATTAAATTTATAACCTGGCATACGGTGGTTTTACTTGCATGTGG
TAGTCTTTTTTTT-CTCTTTGTGTTCTCAGGCCCACATAACTGATACCTGCCGAATTGAT
GAAACTGAGCCTACGTTCAAAATGATTGG-CCGTGCAGAATACTTAATGGTATTATTTAA
TTAATGCTTTTAGGACATATATTTTT-ATAAAAACTCACAACAGTTATTT
>MEX_CC-A60.1
CCTTTGACGCAAAAGAAGCGCCAACATGTAAATTTACCTATATTCTCTGCCGTGCCCAAC
AGAATAATATCCATAATACCTATCTATGTATTATCGTACATCAACTTATTTACCACTAGC
ATATGATCAGTAATGTTGTCGATTAATCTGACCTTAAACATAAAAA-CTATT-AATTTTG
CATAAACTGTTTTAGCTACATGACTATTATACAGGTAATAGGAATGAAATGATATAGGAC
ATAAAATTAAACCATTATTCTCAACCATGAATATCGTTACAGTAATAGGTTATTTCTTAG
TTCAGCTCATCACGAGAAATAAGCAATCCTTGTTAGTAAGATACAATATTACCAGTTTCA
AGTCCATTAAGTCATGTCGTACATAACTGATCTATTCTGGCCTCTGGTTGGTTTTTTCAG
GCACATTAAGGCAGTAAAGTTCATTCGTTCCTCTTTAAAAGGCCTCTGGTTGCAAGT---
-AAATGAGTTCTATACATTAAATTTATAACCTGGCATACGGTGGTTTTACTTGCATGTGG
TAGTCTTTTTTTT-CTCTTTGTGTTCTCAGGCCCACATAACTGATACCTGCCGAATTGAT
GAAACTGAGCCTACGTTCAAAATGATTGG-CCGTGCAGAATACTTAATGGTATTATTTAA
TTAATGCTTTTAGGACATATATTTTT-ATAAAAACTCACAACAGTTATTT
>BRA_CC-A4.1
CCTTTGACGCAAAAGAAGCGCCAACATGTAAATTTACCTATATTCTCTGCCGTGCCCAAC
AGAACAATATCCGTAATACCTATCTATGTATTATTGTACATCAACTTATTTACCACTAGC
ATATGATCAGTAATGTTGTCGATTAATTTGGCTTTAAACATAAAAATTTATT-AATTTTA
CATAAACTGTTTTAGTTACATGACTATTATACAGGTAATAAGAATGAAATGATATAGGAC
ATAAAATTAAACCATTATTCTCAACCATGAATATCGTCACAGTAATAGGTTATTTCTTAG
TTCAGCTCATCACGAGAAATAAGCAACCCTTGTTAGTAAGATACAACATTACCAGTTTCA
AGCCCATTAAGTCATATCGTACATAACTGATCTATTCTGGCCTCTGGTTG-TTTTTTCAG
GCACATTAAGATAATAAAGTTCACTCGTTCCTCTTTAAAAGGCCTCTGGTT---------
-AAATGAGTTCTATACATTAAATTTATAACTTGGCATACGGTGGTTTTACTTGCATATAG
TAGTCTTTTTTTT-CTCTTTGTGTTCTCAGGCCCGCATAACTGATACCTGCCAGATTGAT
GAGACTGGACCTACGTTCAAAATGATTGG-TCGTGCAGAATATTTAATGGTATTATTTAA
TTAATGCTTTTAGGACATATATTTTT-ATAAAAACTCACAACAGTTATTC
>BRA_CC-A4.2
CCTTTGACGCAAAAGAAGCGCCAACATGTAAATTTACCTATATTCTCTGCCGTGCCCAAC
AGAACAATATCCGTAATACCTATCTATGTATTATTGTACATCAACTTATTTACCACTAGC
ATATGATCAGTAATGTTGTCGATTAATTTGGCTTTAAACATAAAAATTTATT-AATTTTA
CATAAACTGTTTTAGTTACATGACTATTATACAGGTAATAAGAATGAAATGATATAGGAC
ATAAAATTAAACCATTATTCTCAACCATGAATATCGTCACAGTAATAGGTTATTTCTTAG
TTCAGCTCATCACGAGAAATAAGCAACCCTTGTTAGTAAGATACAACATTACCAGTTTCA
AGCCCATTAAGTCATATCGTACATAACTGATCTATTCTGGCCTCTGGTTG-TTTTTTCAG
GCACATTAAGATAATAAAGTTCACTCGTTCCTCTTTAAAAGGCCTCTGGTT---------
-AAATGAGTTCTATACATTAAATTTATAACTTGGCATACGGTGGTTTTACTTGCATATAG
TAGTCTTTTTTTT-CTCTTTGTGTTCTCAGGCCCGCATAACTGATACCTGCCAGATTGAT
GAGACTGGACCTACGTTCAAAATGATTGG-CCGTGCAGAATATTTAATGGTATTATTTAA
TTAATGCTTTTAGGACATATATTTTT-ATAAAAACTCACAACAGTTATTC
>BRA_CC-A5.1
CCTTTGACGCAAAAGAAGCGCCAACATGTAAATTTACCTATATTCTCTGCCGTGCCCAAC
AGAATAATATCCATAATACCTATCTATGTATTATCGTACATCAACTTATTTACCACTAGC
ATATGATCAGTAATGTTGTCGATTAATCTGACCTTAAACATAAAAACT-ATT-AATTTTG
CATAAACTGTTTTAGTTACATGACTATTATACAGGTAATAGGAATGAAATGATATAGGAC
ATAAAATTAAACCATTATTCTCAACCATGAATATCGTTACAGTAATAGGTTATTTCTTAG
TTCAGCTCATCACGAGAAATAAGCAATCCTTGTTAGTAAGATACAATATTACCAGTTTCA
AGTCCATTAAGTCATGTCGTACATAACTGATCTATTCTGGCCTCTGGTTGGTTTTTTCAG
GCACATTAAGGCAGTAAAGTTCATTCGTTCCTCTTTAAAAGGCCTCTGGTTGCAAGT---
-AA-TGAGTTCTATACATTAAATTTATAACCTGGCATACGGTGGTTTTACTTGCATGTGG
TAGTCTTTTTTTT-CTCTTTGTGTTCTCAGGCCCACATAACTGATACCTGCCGAATTGAT
GAAACTGAGCCTACGTTCAAAATGATTGG-CCGTGCAGAATACTTAATGGTATTATTTAA
TTAATGCTTTTAGGACATATATTTTT-ATAAAAACTCACAACAGTTATTT
>gi|297660271|gb|GU997695.1| Eretmochelys imbricata haplotype Iran-2 tRNA-Pro gene and D-loop, partial sequence; mitochondrial
CCTTTGACGCAAAATAAGCGCCAACACACAAATTTACCTATATCCTCTACCGTGCCCAGA
AGACCAATAGCCGCAATACTTACCTATGTATTATTGTACATCTACTTATTTACCGCTAGC
ATATGACCAGTAGTACCGCTGATTAATTTGACCTAAAACATAAAA--TTATT-GGTTTTA
CATAAACTGTTTAAATTAAATGACTATTATATAGGTAATAAAAATGAAATGGTATAGGAC
ATAACATTAAGCAATTATTCTTAACCATGAATATCGTCACAGTAATAGGTTATTTCTTAG
TTTAACTCATCACGAGAAATAAGCAACCCTTGTTAGTAAGATACAACATTACCAGTTTCA
GGCCCATTAATTTATGGCGTACATAACTGATCTATTCTGGCCTCTGGTTG-TTTTTTCAG
GCACATCAAATTGGTAAAGTTCATTCATCTCTTTTTAAGAGGCCTCTGGTT---------
-AAATGAGTTCTATACATTAAATTTATAACCTGGCATAAGGTGGTTTTACTTGCATATAG
TAGTCTTTTTTTT-CTCTTTGTGTTCTCAGGCCCGCATAACTGATACCTGCCGAATTGAT
GAAACTGAACCTACGTTTAAGATGATTGG-TCGTGCAAGATAATCAATGGTATTATTTAA
TTAATGCTTGGAAGACATATATTCTT-ATAAAAACTCACAACAGTTATTT
>gi|39725402|emb|AJ421797.1| Eretmochelys imbricata mitochondrial D-loop, isolate RS4
AAAACTATAACTTTCCTAGAATAATCAAAAGAGAAGGACTCAAACCTTCATCCCCGGCCCCCAAAACCGG
AATCTTTCAATTAAACTACCCTTTGACGCAGAATTAAGCGCCAACACACAAATTTACCTATATCCTCTAC
CGTGCCCAGCAGACCAATATCCGCAACACTTACCTATGTATTATTGTACATCTACTTATTTACCACTAGC
ATATGATCGGTAATATCGTCGATTAATTTGGCCCAAAACATAAAATTATTGGTTTTACATAAACTGTTCA
AATTACATGACTATTATATGGGTAATGAAAATGAAATGGTATAGGACATAACATTAAGCAATTATTCTCA
ACCATGAATATCGTCACAGTAATAGGTTATTTCTTAGTTTGACTCATCACGAGAAATAAGCAACCCTTGC
TAGCAAGATACAACATTACCAGTTTCAGGCCCATTAATTTATGGCGTACATAACTGATCTATTCTGGCCT
CTGGTTGTTTTTTCAGGCACATTAAATTGGTAAAGTTCATTCATCTCTTTTTAAAAGGCCTCTGGTTAAA
TGAGTTCTATACATTAAATTTATAACCTGGCATACGGTAGTTTTACTTGT

>gi|39725401|emb|AJ421796.1| Eretmochelys imbricata mitochondrial D-loop, isolate RS3
TCCAAAATTGAAAACTATAACTTTCCTAGAATAATCAAAAGAGAAGGACTCAAACCTTCATCCCCGGCCC
CCAAAACCGGAATCTTTCAATTAAACTACCCTTTGACGCAGAATTAAGCGCCAACACACAAATTTACCTA
TATCCTCTACCGTGCCCAGCAGACCAATATCCGCAACACTTACCTATGTATTATTGTACATCTACTTATT
TACCACTAGCATATGATCGGTAGTATCGTCGATTAATTTGGCCCAAAACATAAAATTATTGGTTTTACAT
AAACTGTTCAAATTACATGACTATTATATGGGTAATGAAAATGAAATGGTATAGGACATAACATTAAGCA
ATTATTCTCAACCATGAATATCGTCACAGTAATAGGTTATTTCTTAGTTTGACTCATCACGAGAAATAAG
CAACCCTTGCTAGCAAGATACAACATTACCAGTTTCAGGCCCATTAATTTATGGCGTACATAACTGATCT
ATTCTGGCCTCTGGTTGTTTTTTCAGGCACATTAAATTGGTAAAGTTCATTCATCTCTTTTTAAAAGGCC
TCTGGTTAAATGAGTTCTATACATTAAATTTATAACCTGGCATACGGTAGTTTTACTTGACCGTACA

>gi|39725400|emb|AJ421795.1| Eretmochelys imbricata mitochondrial D-loop, isolate RS2
GGTCTCTAGAATAATCAAAAGAGAAGGACTCAAACCTTCATCCCCGGCCCCCAAAACCGGAATCTTTCAA
TTAAACTACCCTTTGACGCAGAATTAAGCGCCAACACACAAATTTACCTATATCCTCTACCGTGCCCAGC
AGACCAATATCCGCAACACTTACCTATGTATTATTGTACATCTACTTATTTACCACTAGCATATGATCGG
TAGTATCGTCGATTAATTTGACCCAAAACATAAAATTATTGGTTTTACATAAACTGTTCAAATTACATGA
CTATTATATGGGTAATGAAAATGAAATGGTATAGGACATAACATTAAGCAATTATTCTCAACCATGAATA
TCGTCACAGTAATAGGTTATTTCTTAGTTTGACTCATCACGAGAAATAAGCAACCCTTGCTAGCAAGATA
CAACATTACCAGTTTCAGGCCCATTAATTTATGGCGTACATAACTGATCTATTCTGGCCTCTGGTTGTTT
TTTCAGGCACATTAAATTGGTAAAGTTCATTCATCTCTTTTTAAAAGGCCTCTGGTTAAATGAGTTCTAT
ACATTAAATTTATAACCTG

>gi|39725399|emb|AJ421794.1| Eretmochelys imbricata mitochondrial D-loop, isolate RS1
GTCTCCTAGAATAATCAAAAGAGAAGGACTCAAACCTTCATCCCCGGCCCCCAAAACCGGAATCTTTCAA
TTAAACTACCCTTTGACGCAGAATTAAGCGCCAACACACAAATTTACCTATATCCTCTACCGTGCCCAGC
AGACCAATATCCGCAACACTTACCTATGTATTATTGTACATCTACTTATTTACCACTAGCATATGATCGG
TAATATCGTCGATTAATTTGACCTAAAACATAAAATTATTGGTTTTACATAAACTGTTCAAATTACATGA
CTATTATATGGGTAATGAAAATGAAATGGTATAGGACATAACATTAAGCAATTATTCTCAACCATGAATA
TCGTCACAGTAATAGGTTATTTCTTAGTTTGACTCATCACGAGAAATAAGCAACCCTTGCTAGCAAGATA
CAACATTACCAGTTTCAGGCCCATTAATTTATGGCGTACATAACTGATCTATTCTGGCCTCTGGTTGTTT
TTTCAGGCACATTAAATTGGTAAAGTTCATTCATCTCTTTTTAAAAGGCCTCTGGTTAAATGAGTTCTAT
ACATTAAATTTATAACCCTT

>gi|76790278|gb|DQ177341.1| Eretmochelys imbricata haplotype BR16 D-loop, partial sequence; mitochondrial
ACGCAGAATAAGCGCCAACACATAAACTTACCTATATCCTCTACCGTGCCCAGCAGACCAATATCCGCAA
CACTTACCTATGTACTATTGTACATCTACTTATTTACCACTAGCATATGACCAGTAGTACTGCTGATTAA
TCTGACCTAAAACATAAAATTATTGGTTTTACATAAACTGTTTAAACTACATGACTATTATACAGGTAAT
AAGAATGAAATGGTATAGGACATAATATTAAGTAATTATTCTCAAACATGAATATCGTCACAGTAATGGG
TTATTTCTTAGTTCAGCTCATCACGAGAAATAAGCAATCCTTGTTAGTAAGATACAACATTACCAGTTTC
AGGCCCATTGATTTATGGCGTACATAACTGATCTATTCTGGCCTCTGGTTGTTTTTTCAGGCACATTGAA
TTGGTAAAGTTCATTCATCTCTTTTTAAGAGGCCTCTGGTTAAATGAGTTCTATACATTAAATTTATAAC
CTGGCATAAGGTGGTTTTACTTGCATATAGTAGTCTTTTTTTTCTCTTTGTGTTCTCAGGCCCACATAAC
TGATACCTGCCGAATTAATGAAACTGAACCTACGTTTAAGATGATTGGTCGTGCAAGATAATCAATGGTA
TTATTTAATTAATGCTTGGAAGACATATATTCTTATAAAAACTCACAACAGTTATTTACAAGCCTAACCT
ATTACAACTATACTTTTTAGTTAAACCCCCCCACCCCC

>gi|76790277|gb|DQ177340.1| Eretmochelys imbricata haplotype BR10 D-loop, partial sequence; mitochondrial
ACGCAGAATAAGCGCCAACACATAAACTTACCTATATCCTCTACCGTGCCCAGCAGACCAATATCCGCAA
CACTTACCTATGTACTATTGTACATCTACTTATTTACCACTAGCATATGACCAGTAGTACTGCTGATTAA
TCTGACCTAAAACATAGAATTATTGGTTTTACATAAACTGTTTAAACTACATGACTATTATACAGGTAAT
AAGAATGAAATGGTATAGGACATAATATTAAGTAATTATTCTCAAACATGAATATCGTCACAGTAATGGG
TTATTTCTTAGTTCAGCTCATCACGAGAAATAAGCAATCCTTGTTAGTAAGATACAACATTACCAGTTTC
AGGCCCATTAATTTATGGCGTACATAACTGATCTATTCTGGCCTCTGGTTGTTTTTTCAGGCACATTGAA
TTGGTAAAGTTCATTCATCTCTTTTTAAGAGGCCTCTGGTTAAATGAGTTCTATACATTAAATTTATAAC
CTGGCATAAGGTGGTTTTACTTGCATATAGTAGTCTTTTTTTTCTCTTTGTGTTCTCAGGCCCACATAAC
TGATACCTGCCGAATTAATGAAACTGAACCTACGTTTAAGATGATTGGTCGTGCAAGATAATCAATGGTA
TTATTTAATTAATGCTTGGAAGACATATATTCTTATAAAAACTCACAACAGTTATTTACAAGCCTAACCT
ATTACAACTATACTTTTTAGTTAAACCCCCCCACCCCC

>gi|76790276|gb|DQ177339.1| Eretmochelys imbricata haplotype BR9 D-loop, partial sequence; mitochondrial
ACGCAGAATAAGCGCCAACACATAAACTTACCTATATCCTCTACCGTGCCCAGCAGACCAATATCCGCAA
CACTTACCTATGTACTATTGTACATCTACTTATTTACCACTAGCATATGACCAGTAGTACTGCTGATTAA
TCTGACCTAAAACATAAAATTATTGGTTTTACATAAACTGTTTAAACTACATGACTATTATACAGGTAAT
AAGAATGAAATGGTATAGGACATAATATTAAGTAATTATTCTCAAACATGAATATCGTCACAGTAATGGG
TTATTTCTTAGTTCAGCTCATCACGAGAAATAAGCAATCCTTGTTAGTAAGATACAACATTACCAGTTTC
AGGCCCATTAATTTATGGCGTACATAACTGATCTATTCTGGCCTCTGGTTGTTTTTTCAGGCACATTGAA
TTGGTAAAGTTCATTCATCTCTTTTTAAGAGGCCTCTGGTTAAATGAGTTCTATACATTAAATTTATAAC
CTGGCATAAGGTGGTTTTACTTGCATATAGTAGTCTTTTTTTTCTCTTTGTGTTCTCAGGCCCACATAAC
TGATACCTGCCGAATTAATGAAACTGAACCTACGTTTAAGATGATTGGTCGTGCAAGATAATCAATGGTA
TTATTTAATTAATGCTTGAAAGACATATATTCTTATAAAAACTCACAACAGTTATTTACAAGCCTAACCT
ATTACAACTATACTTTTTAGTTAAACCCCCCCACCCCC

>gi|76790275|gb|DQ177338.1| Eretmochelys imbricata haplotype BR8 D-loop, partial sequence; mitochondrial
ACGCAGAATAAGCGCCAACACATAAACTTACCTATATCCTCTACCGTGCCCAGCAGACCAATATCCGCAA
CACTTACCTATGTACTATTGTACATCTACTTATTTACCACTAGCATATGACCAGTAGTACTGCTGATTAA
TCTGACCTAAAACATAAAATTATTGGTTTTACATAAACTGTTTAAACTACATGACTATTATACAGGTAAT
AAGAATGAAATGGTATAGGACATAATATTAAGTAATTATTCTCAAACATGAATATCGTCACAGTAATGGG
TTATTTCTTAGTTCAGCTCATCACGAGAAATAAGCAATCCTTGTTAGTAAGATACAACATTACCAGTTTC
AGGCCCATTAATTTATGGCGTACATAACTGATCTATTCTGGCCTCTGGTTGTTTTTTCAGGCACATTGAA
TTGGTAAAGTTCATTCATCTCTTTTTAAGAGGCCTCTGGTTAAATGAGTTCTATACATTAAATTTATAAC
CTGGCATAAGGTGGTTTTACTTGCATATAGTAGTCTTTTTTTTCTCTTTGTGTTCTCAGGCCCACATAAC
TGATACCTGCCGAATTAATGAAACTGAACCTACGTTTAAGATGATTGGTCGTGCAAGATAATCAATGGTA
TTATTTAATTAATGCTTGGAAGACATATATTCTTATAAAAACTCACAACAGTTATTTACAAGCCTAACCT
ATTACAACTATACTTTTTAGTTAAACCCCCCCACCCCC

>gi|665849232|gb|KJ603538.1| Eretmochelys imbricata haplotype EI_EP10 D-loop, partial sequence; mitochondrial
ACTCAAACCTTCATCCCCGGCCCCCAAAACCGGAATCTTTCAATTAAACTACCCTTTGACGCAAAATAAG
CGCCAACACACAAATTTACCTATATCCTCTACCGTGCCCAGAAGACCAATAGCCGCAATACTTACCTATG
TATTATTGTACATCTACTTATTTACCGCTAGCATATGACCAGTAGTACTGCTGATTAATTTGACCTAAAA
CATAAAATTATTGGTTTTACATAAACTGTTTAAATTAAATGACTATTATATAGGTAATAAAAATGAAATG
GTATAGGACATAACATTAAGCAATTATTCTTAACCATGAATATCGTCACAGTAATAGGTTATTTCTTAGT
TTAACTCATCACGAGAAATAAGCAACCCTTGTTAGTAAGATACAACATTACCAGTTTCAGGCCCATTAAT
TTATGGCGTACATAACTGATCTATTCTGGCCTCTGGTTGTTTTTTCAGGCACATCAAATTGGTAAAGTTC
ATTCATCTCTTTTTAAGAGGCCTCTGGTTAAATGAGTTCTATACATTAAATTTATAACCTGGCATAAGGT
GGTTTTACTTGCATATAGTAGTCTTTTTTTTCTCTTTGTGTTCTCAGGCCCGCATAACTGATACCTGCCG
AATTGATGAAACTGAACCTACGTTTAAGATGATTGGTCGTGCAAGATAATCAATGGTATTATTTAATTAA
TGCTTGGAAGACATATATTCTTATAAAAACTCACAACAGTTATTTACAAGCCTAACCTATTACAACTATA
CTTTTTAGTTAAACCCCCCCACCCCCATAAACTAACATCATGCCCGAATAACTATTTACTTCTTGTC

>gi|665849231|gb|KJ603537.1| Eretmochelys imbricata haplotype EI_EP09 D-loop, partial sequence; mitochondrial
ACTCAAACCTTCATCCCCGGCCCCCAAAACCGGAATCTTTCAATTAAACTACCCTTTGACGCAAAATAAG
CGCCAACACACAAATTTACCTATATCCTCTACCGTGCCCAGAAGACCAATAGCCGCAATACTTACCTATG
TATTATTGTACATCTACTTATTTACCGCTAGCATATGACCAGTAGTACTGCTGATTAATTTGACCTAAAA
CATAAAATTATTGGTTTTACATAAACTGTTTAAATTAAATGACTATTATATAGGTAATAAAAATGAAATG
GTATAGGACATAACATTAAGCAATTATTCTTAACCATGAATATCGTCACAGTAATAGGTTATTTCTTAGT
TTAACTCATCACGAGAAATAAGCAACCCTTGTTAGTAAGATACAACATTACCAGTTTCAGGCCCATTAAT
TTATGGCGTACATAACTGATCTATTCTGGCCTCTGGTTGTTTTTTCAGGCACATCAAATTGGTAAAGTTC
ATTCATCTCTTTTTAAGAGGCCTCTGGTTAAATGAGTTCTATACATTAAATTTATAACCTGGCATAAGGT
GGTTTTACTTGCATATAGTAGTCTTTTTTTTCTCTTTGTGTTCTCAGGCCCGCATAACTGATACCTGCCG
AATTGATGAAACTGAACCTACGTTTAAGATGATTGGTCGTGCAAGATAATCAATGGTATTATTTAATTAA
TGCTTGAAAGACATATATTCTTATAAAAACTCACAACAGTTATTTACAAGCCTAACCTATTACAACTATA
CTTTTTAGTTAAACCCCCCCACCCCCATAAACTAACATCATGCCCGAATAACTATTTACTTCTTGTC

>gi|665849230|gb|KJ603536.1| Eretmochelys imbricata haplotype EI_EP08 D-loop, partial sequence; mitochondrial
ACTCAAACCTTCATCCCCGGCCCCCAAAACCGGAATCTTTCAATTAAACTACCCTTTGACGCAAAATAAG
CGCCAACACACAAATTTACCTATATCCTCTACCGTGCCCAGAAGACCAATAGCCGCAGTACTTACCTATG
TATTATTGTACATCTACTTATTTACCGCTAGCATATGACCAGTAATACTGCTGATTAATTTGACCTAAAA
CATAAAATTATTGGTTTTACATAAACTGTTTAAATTAAATGACTATTATATAGGTAATAAAAATGAAATG
GTATAGGACATAACATTAAACAATTATTCTTAACCATGAATATCGTCACAGTAATAGGTTATTTCTTAGT
TTAACTCATCACGAGAAATAAGCAACCCTTGTTAGTAAGATACAACATTACCAGTTTCAGGCCCATTAAT
TTATGGCGTACATAACTGATCTATTCTGGCCTCTGGTTGTTTTTTCAGGCACATCAAATTGGTAAAGTTC
ATTCATCTCTTTTTAAGAGGCCTCTGGTTAAATGAGTTCTATACATTAAATTTATAACCTGGCATAAGGT
GGTTTTACTTGCATATAGTAGTCTTTTTTTTCTCTTTGTGTTCTCAGGCCCGCATAACTGATACCTGCCG
AATTGATGAAACTGAACCTACGTTTAAGATGATTGGTCGTGCAAGATAATCAATGGTATTATTTAATTAA
TGCTTGGAAGACATATATTCTTATAAAAACTCACAACAGTTATTTACAAGCCTAACCTATTACAACTATA
CTTTTTAGTTAAACCCCCCCACCCCCATAAACTAACATCATGCCCGAATAACTATTTACTTCTTGTC

>gi|665849229|gb|KJ603535.1| Eretmochelys imbricata haplotype EI_EP07 D-loop, partial sequence; mitochondrial
ACTCAAACCTTCATCCCCGGCCCCCAAAACCGGAATCTTTCAATTAAACTACCCTTTGACGCAAAATAAG
CGCCAACACACAAATTTACCTATATCCTCTACCGTGCCCAGAAGACCAATAGCCGCAATACTTACCTATG
TATTATTGTACATCTACTTATTTACCGCTAGCATATGACCAGTAATACTGCTGATTAATTTGACCTAAAA
CATAAAATTATTGGTTTTACATAAACTGTTTAAATTAAATGACTATTATATAGGTAATAAAAATGAAATG
GTATAGGACATAACATTAAGCAATTATTCTTAACCATGAATATCGTCACAGTAATAGGTTATTTCTTAGT
TTAACTCATCACGAGAAATAAGCAACCCTTGTTAGTAAGATACAACATTACCAGTTTCAGGCCCATTAAT
TTATGGCGTACATAACTGATCTATTCTGGCCTCTGGTTGTTTTTTCAGGCACATCAAATTGGTAAAGTTC
ATTCATCTCTTTTTAAGAGGCCTCTGGTTAAATGAGTTCTATACATTAAATTTATAACCTGGCATAAGGT
GGTTTTACTTGCATATAGTAGTCTTTTTTTTCTCTTTGTGTTCTCAGGCCCGCATAACTGATACCTGCCG
AATTGATGAAACTGAACCTACGTTTAAGATGATTGGTCGTGCAAGATAATCAATGGTATTATTTAATTAA
TGCTTGGAAGACATATATTCTTATAAAAACTCACAACAGTTATTTACAAGCCTAACCTATTACAACTATA
CTTTTTAATTAAACCCCCCCACCCCCATAAACTAACATCATGCCCGAATAACTATTTACTTCTTGTC

>gi|665849228|gb|KJ603534.1| Eretmochelys imbricata haplotype EI_EP06 D-loop, partial sequence; mitochondrial
ACTCAAACCTTCATCCCCGGCCCCCAAAACCGGAATCTTTCAATTAAACTACCCTTTGACGCAAAATAAG
CGCCAACACACAAATTTACCTATATCCTCTACCGTGCCCAGAAGACCAATAGCCGCAATACTTACCTATG
TATTATTGTACATCTACTTATTTACCGCTAGCATATGACCAGTAATACTGCTGATTAATTTGACCTAAAA
CATAAAATTATTGGTTTTACATAAACTGTTTAAATTAAATGACTATTATATAGGTAATAAAAATGAAATG
GTATAGGACATAACATTAAGCAATTATTCTTAACCATGAATATCGTCACAGTAATAGGTTATTTCTTAGT
TTAACTCATCACGAGAAATAAGCAACCCTTGTTAGTAAGATACAACATTACCAGTTTCAGGCCCATTAAT
TTATGGCGTACATAACTGATCTATTCTGGCCTCTGGTTGTTTTTTCAGGCACATCAAATTGGTAAAGTTC
ATTCATCTCTTTTTAAGAGGCCTCTGGTTAAATGAGTTCTATACATTAAATTTATAACCTGGCATAAGGT
GGTTTTACTTGCATATAGTAGTCTTTTTTTTCTCTTTGTGTTCTCAGGCCCGCATAACTGATACCTGCCG
AATTGATGAAACTGAACCTACGTTTAAGATGATTGGTCGTGCAAGATAATCAATGGTATTATTTAATTAA
TGCTTGAAAGACATATATTCTTATAAAAACTCACAACAGTTATTTACAAGCCTAACCTATTACAACTATA
CTTTTTAGTTAAACCCCCCCACCCCCATAAACTAACATCATGCCCGAATAACTATTTACTTCTTGTC

>gi|665849227|gb|KJ603533.1| Eretmochelys imbricata haplotype EI_EP05 D-loop, partial sequence; mitochondrial
ACTCAAACCTTCTTCCCCGGCCCCCAAAACCGGAATCTTTCAATTAAACTACCCTTTGACGCAAAATAAG
CGCCAACACACAAATTTACCTATATCCTCTACCGTGCCCAGAAGACCAATAGCCGCAATACTTACCTATG
TATTATTGTACATCTACTTATTTACCGCTAGCATATGACCAGTAGTACTGCTGATTAATTTGACCTAAAA
CATAAAATTATTGGTTTTACATAAACTGTTTAAATTAAATGACTATTATATAGGTAATAAAAATGAAATG
GTATAGGACATAACATTAAGCAATTATTCTTAACCATGAATATCGTCACAGTAATAGGTTATTTCTTAGT
TTAACTCATCACGAGAAATAAGCAACCCTTGTTAGTAAGATACAACATTACCAGTTTCAGGCCCATTAAT
TTATGGCGTACATAACTGATCTATTCTGGCCTCTGGTTGTTTTTTCAGGCACATCAAATTGGTAAAGTTC
ATTCATCTCTTTTTAAGAGGCCTCTGGTTAAATGAGTTCTATACATTAAATTTATAACCTGGCATAAGGT
GGTTTTACTTGCATATAGTAGTCTTTTTTTTCTCTTTGTGTTCTCAGGCCCGCATAACTGATACCTGCCG
AATTGATGAAACTGAACCTACGTTTAAGATGATTGGTCGTGCAAGATAATCAATGGTATTATTTAATTAA
TGCTTGAAAGACATATATTCTTATAAAAACTCACAACAGTTATTTACAAGCCTAACCTATTACAACTATA
CTTTTTAGTTAAACCCCCCCACCCCCATAAACTAACATCATGCCCGAATAACTATTTACTTCTTGTC

>gi|665849226|gb|KJ603532.1| Eretmochelys imbricata haplotype EI_EP04 D-loop, partial sequence; mitochondrial
ACTCAAACCTTCTTCCCCGGCCCCCAAAACCGGGATCTTTCAATTAAACTACCCTTTGACGCAAAATAAG
CGCCAACACACAAATTTACCTATATCCTCTACCGTGCCCAGAAGACCAATAGCCGCAATACTTACCTATG
TATTATTGTACATCTACTTATTTACCGCTAGCATATGACCAGTAGTACTGCTGATTAATTTGACCTAAAA
CATAAAATTATTGGTTTTACATAAACTGTTTAAATTAAATGACTATTATATAGGTAATAAAAATGAAATG
GTATAGGACATAACATTAAGCAATTATTCTTAACCATGAATATCGTCACAGTAATAGGTTATTTCTTAGT
TTAACTCATCACGAGAAATAAGCAACCCTTGTTAGTAAGATACAACATTACCAGTTTCAGGCCCATTAAT
TTATGGCGTACATAACTGATCTATTCTGGCCTCTGGTTGTTTTTTCAGGCACATCAAATTGGTAAAGTTC
ATTCATCTCTTTTTAAGAGGCCTCTGGTTAAATGAGTTCTATACATTAAATTTATAACCTGGCATAAGGT
GGTTTTACTTGCATATAGTAGTCTTTTTTTTCTCTTTGTGTTCTCAGGCCCGCATAACTGATACCTGCCG
AATTGATGAAACTGAACCTACGTTTAAGATGATTGGTCGTGCAAGATAATCAATGGTATTATTTAATTAA
TGCTTGGAAGACATATATTCTTATAAAAACTCACAACAGTTATTTACAAGCCTAACCTATTACAACTATA
CTTTTTAGTTAAACCCCCCCACCCCCATAAACTAACATCATGCCCGAATAACTATTTACTTCTTGTC

>gi|665849225|gb|KJ603531.1| Eretmochelys imbricata haplotype EI_EP03 D-loop, partial sequence; mitochondrial
ACTCAAACCTTCATCCCCGGCCCCCAAAACCGGAATCTTTCAATTAAACTACCCTTTGACGCAAAATAAG
CGCCAACACACAAATTTACCTATATCCTCTACCGTGCCCAGAAGACCAATAGCCGCAATACTTACCTATG
TATTATTGTACATCTACTTATTTACCGCTAGCATATGACCAGTAGTACTGCTGATTAATTTGACCTAAAA
CATAAAATTATTGGTTTTACATAAACTGTTTAAATTAAATGACTATTATATAGGTAATAAAAATGAAATG
GTATAGGACATAACATTAAGCAATTATTCTTAACCATGAATATCGTCACAGTAATAGGTTATTTCTTAGT
TTAACTCATCACGAGAAATAAGCAACCCTTGTTAGTAAGATACAACATTACCAGTTTCAGGCCCATTAAT
TTATGGCGTACATAACTGATCTATTCTGGCCTCTGGTTGTTTTTTCAGGCACATCAAATTGGTAAAGTTC
ATTCATCTCTTTTTAAGAGGCCTCTGGTTAAATGAGTTCTATACATTAAATTTATAACCTGGCATAAGGT
GGTTTTACTTGCATATAGTAGTCTTTTTTTTCTCTTTGTGTTCTCAGGCCCGCATAACTGATACCTGCCG
AATTGATGAAACTGAACCTACGTTTAAGATGATTGGTCGTGCAAGATAATCAATGGTATTATTTAATTAA
TGCTTGAAAGACATATATTCTTATAAAAACTCACAACAGTTATTTACAAGCCTAACCTATTACAACTATA
CTTTTTAGTTAAACCCCCCCACCCCCATAAGCTAACATCATGCCCGAATAACTATTTACTTCTTGTC

>gi|665849224|gb|KJ603530.1| Eretmochelys imbricata haplotype EI_EP02 D-loop, partial sequence; mitochondrial
ACTCAAACCTTCATCCCCGGCCCCCAAAACCGGAATCTTTCAATTAAACTACCCTTTGACGCAAAATAAG
CGCCAACACACAAATTTACCTATATCCTCTACCGTGCCCAGAAGACCAATAGCCGCAATACTTACCTATG
TATTATTGTACATCTACTTATTTACCGCTAGCATATGACCAGTAATACTGCTGATTAATTTGACCTAAAA
CATAAAATTATTGGTTTTACATAAACTGTTTAAATTAAATGACTATTATATAGGTAATAAAAATGAAATG
GTATAGGACATAACATTAAGCAATTATTCTTAACCATGAATATCGTCACAGTAATAGGTTATTTCTTAGT
TTAACTCATCACGAGAAATAAGCAACCCTTGTTAGTAAGATACAACATTACCAGTTTCAGGCCCATTAAT
TTATGGCGTACATAACTGATCTATTCTGGCCTCTGGTTGTTTTTTCAGGCACATCAAATTGGTAAAGTTC
ATTCATCTCTTTTTAAGAGGCCTCTGGTTAAATGAGTTCTATACATTAAATTTATAACCTGGCATAAGGT
GGTTTTACTTGCATATAGTAGTCTTTTTTTTCTCTTTGTGTTCTCAGGCCCGCATAACTGATACCTGCCG
AATTGATGAAACTGAACCTACGTTTAAGATGATTGGTCGTGCAAGATAATCAATGGTATTATTTAATTAA
TGCTTGGAAGACATATATTCTTATAAAAACTCACAACAGTTATTTACAAGCCTAACCTATTACAACTATA
CTTTTTAGTTAAACCCCCCCACCCCCATAAACTAACATCATGCCCGAATAACTATTTACTTCTTGTC

>gi|665849223|gb|KJ603529.1| Eretmochelys imbricata haplotype EI_EP01 D-loop, partial sequence; mitochondrial
ACTCAAACCTTCTTCCCCGGCCCCCAAAACCGGAATCTTTCAATTAAACTACCCTTTGACGCAAAATAAG
CGCCAACACACAAATTTACCTATATCCTCTACCGTGCCCAGAAGACCAATAGCCGCAATACTTACCTATG
TATTATTGTACATCTACTTATTTACCGCTAGCATATGACCAGTAGTACTGCTGATTAATTTGACCTAAAA
CATAAAATTATTGGTTTTACATAAACTGTTTAAATTAAATGACTATTATATAGGTAATAAAAATGAAATG
GTATAGGACATAACATTAAGCAATTATTCTTAACCATGAATATCGTCACAGTAATAGGTTATTTCTTAGT
TTAACTCATCACGAGAAATAAGCAACCCTTGTTAGTAAGATACAACATTACCAGTTTCAGGCCCATTAAT
TTATGGCGTACATAACTGATCTATTCTGGCCTCTGGTTGTTTTTTCAGGCACATCAAATTGGTAAAGTTC
ATTCATCTCTTTTTAAGAGGCCTCTGGTTAAATGAGTTCTATACATTAAATTTATAACCTGGCATAAGGT
GGTTTTACTTGCATATAGTAGTCTTTTTTTTCTCTTTGTGTTCTCAGGCCCGCATAACTGATACCTGCCG
AATTGATGAAACTGAACCTACGTTTAAGATGATTGGTCGTGCAAGATAATCAATGGTATTATTTAATTAA
TGCTTGGAAGACATATATTCTTATAAAAACTCACAACAGTTATTTACAAGCCTAACCTATTACAACTATA
CTTTTTAGTTAAACCCCCCCACCCCCATAAACTAACATCATGCCCGAATAACTATTTACTTCTTGTC

>gi|700289647|gb|KM068147.1| Eretmochelys imbricata voucher USFWS #D6694P11 D-loop, complete sequence; mitochondrial
GTGCCCAGAAGACCAATAGCCGCAATACTTACCTATGTATTATTGTACATCTACCTATTTACCGCTAGCA
TATGACCAGTAGTACTGCTGATTAATTTGACCTAAAACATAAAATTATTGGTTTTACATAAACTGTTTAG
ATTAAATGACTATTATATAGGTAATAAAAATGAGATGGTATAGGACATAACATTAAGCAATTATTCTTAA
CCATGAATATCGTCACAGTAATAGGTTATTTCTTAGTTTAACTCATCACGAGAAATAAGCAACCCTTGTT
AGTAAGATACAACATTACCAGTTTCAGGCCCATTAATTTATGGCGTACATAACTGATCTATTCTGGCCTC
TGGTTGTTTTTTCAGGCACATCAAATTGGTAAAGTTCATTCATCTCTTTTTAAGAGGCCTCTGGTTAAAT
GAGTTCTATACATTAAATTTATAACCTGGCATAAGGTGGTTTTACTTGCATATAGTAGTCTTTTTTTTCT
CTTTGTGTTCTCAGGCCCGCATAACTGATACCTGCCGAATTGATGAAAC

>gi|700289646|gb|KM068146.1| Eretmochelys imbricata voucher USFWS #D6695P23 D-loop, complete sequence; mitochondrial
GTGCCCAGAAGACCAATAGCCGCAATACTTACCTATGTATTATTGTACATCTACTTATTTACCGCTAGCA
TATGACCAGTAGTACTGCTGATTAATTTGACCTAAAACATAAAATTATTGGTTTTACATAAACTGTTTAG
ATTAAATGACTATTATATAGGTAATAAAAATGAAATGGTATAGGACATAACATTAAGCAATTATTCTTAA
CCATGAATATCGTCACAGTAATAGGTTATTTCTTAGTTTAACTCATCACGAGAAATAAGCAACCCTTGTT
AGTAAGATACAACATTACCAGTTTCAGGCCCATTAATTTATGGCGTACATAACTGATCTATTCTGGCCTC
TGGTTGTTTTTTCAGGCACATCAAATTGGTAAAGTTCATTCATCTCTTTTTAAGAGGCCTCTGGTTAAAT
GAGTTCTATACATTAAATTTATAACCTGGCATAAGGTGGTTTTACTTGCATATAGTAGTCTTTTTTTTCT
CTTTGTGTTCTCAGGCCCGCATAACTGATACCTGCCGAATTGATGAAAC

>gi|700289645|gb|KM068145.1| Eretmochelys imbricata voucher USFWS #PYDT D-loop, complete sequence; mitochondrial
GTGCCCAGAAGACCAATAGCCGCAATACTTACCTATGTATTATTGTACATCTACTTATTTACCGCTAGCA
TATGACCAGTAGTACTGCTGATTAATTTGACCTAAAACATAAAATTATTGGTTTTACATAAACTGTTTAA
ATTAAATGACTATTATATAGGTAATAAAAATGAAATGGTATAGGACATAAAATTAAGCAATTATTCTTAA
CCATGAATATCGTCACAGTAATAGGTTATTTCTTAGTTTAACTCATCACGAGAAATAAGCAACCCTTGTT
AGTAAGATACAACATTACCAGTTTCAGGCCCATTAATTTATGGCGTACATAACTGATCTATTCTGGCCTC
TGGTTGTTTTTTCAGGCACATCAAATTGGTAAAGTTCATTCATCTCTTTTTAAGAGGCCTCTGGTTAAAT
GAGTTCTATACATTAAATTTATAACCTGGCATAAGGTGGTTTTACTTGCATATAGTAGTCTTTTTTTTCT
CTTTGTGTTCTCAGGCCCGCATAACTGATACCTGCCGAATTGATGAAAC

>gi|700289644|gb|KM068144.1| Eretmochelys imbricata voucher USFWS #QKQYB D-loop, complete sequence; mitochondrial
GTGCCCAGAAGACCAATAGCCGCAATACTTACCTATGTATTATTGTACATCTACTTATTTACCGCTAGCA
TATGACCAGTAGTACTGCTGATTAATTTGACCTAAAACATAAAATTATTGGTTTTACATAAACTGTTTAA
ATTAAATGACTATTATATAGGTAATAAAAGTGAAATGGTATAGGACATAACATTAAGCAATTATTCTTAA
TCATGAATATCGTCACAGTAATAGGTTATTTCTTAGTTTAACTCATCACGAGAAATAAGCAACCCTTGTT
AGTAAGATACAACATTACCAGTTTCAGGCCCATTAATTTGTGGCGTACATAACTGATCTATTCTGGCCTC
TGGTTGTTTTTTCAGGCACATCAAATTGGTAAAGTTCATTCATCTCTTTTTAAGAGGCCTCTGGTTAAAT
GAGTTCTATACATTAAATTTATAACCTGGCATAAGGTGGTTTTACTTGCATATAGTAGTCTTTTTTTTCT
CTTTGTGTTCTCAGGCCCGCATAACTGATACCTGCCGAATTGATGAAAC

>gi|700289643|gb|KM068143.1| Eretmochelys imbricata voucher USFWS #D2285b D-loop, complete sequence; mitochondrial
GTGCCCAGAAGACCAATAGCCGCAATACTTACCTATGTATTATTGTACATCTACTTATTTACCGCTAGCA
TATGACCAGTAGTACTGCTGATTAATTTGACCTAAAACATAAAATTATTGGTTTTACATAAACTGTTTAA
ATTAAATGACTATTATATAGGTAATAAAAATGAAATGGTATAGGACATAACATTAAGCAATTATTCTTAA
CCATGAATATCGTCACAGTAATAGGTTATTTCTTAGTTTAACTCATCACGAGAAATAAGCAACCCTTGTT
AGTAAGATACAACATTACCAGTTTCAGGCCCATTAATTTATGGCGTACATAACTGATCTATTCTGGCCTC
TGGTTGTTTTTTCAGGCACATCAAATTGGTAAAGTTCATTCATCTCTTTTTAAGAGGCCTCTGGTTAAAT
GAGTTCTATACATTGAATTTATAACCTGGCATAAGGTGGTTTTACTTGCATATAGTAGTCTTTTTTTTCT
CTTTGTGTTCTCAGGCCCGCATAACTGATACCTGCCGAATTGATGAAAC

>gi|697063496|gb|KM186920.2| Eretmochelys imbricata haplotype MYEi_F4 D-loop, partial sequence; mitochondrial
GCTGATTAATTTGACCTAAAACATAAAATTATTGGTTTTACATAAACTGTTTAAATTAAATGACTATTAT
ATAGGTAATAAAAGTGAAATGGTATAGGACATAACATTAAGCAATTATTCTTAACCATGAATATCGTCAC
AGTAATAGGTTATTTCTTAGTTTAACTCATCACGAGAAATAAGCAACCCTTGTTAGTAAGATACAACATT
ACCAGTTTCAGGCCCATTAATTTGTGGCGTACATAACTGATCTATTCTGGCCTCTGGTTGTTGATCTATT
TTTTTTCAGGCACATCAAATTGGTAAAGTTCATTCATCTCTTTTTAAGAGGCCTCTGGTTAAATGAGTTC
TATACATTAAATTTATAACCTGGCATA

>gi|697063495|gb|KM186919.2| Eretmochelys imbricata haplotype MYEi_F3 D-loop, partial sequence; mitochondrial
GCTGATTAATTTGACCTAAAACATAAAATTATTGGTTTTACATAAACTGTTTAAATTACATGACTATTAT
ATAGGTAATAAAAATGAAATGATATGGGACATAACATTAAGTAATTATTCTCAACCATGAATATCGTCAC
AGTAATGGGTTATTTCTTAGTTTAACTCATCACGAGAAATAAGCAACCCTTGTTAGTAAGATACAACATT
ACCAGTTTCAGGCCCATTAATTTGTGGCGTACATAACTGATCTATTCTGGCCTCTGGTTGTTGATCTATT
TTTTTTCAGGCACATTAAATTGGTAAAGTTCATTCATCTCTTTTTAAGAGGCCTCTGGTTAAATGAGTTC
TATACATTGAATTTATAACCTGGCATA

>gi|697063494|gb|KM186918.2| Eretmochelys imbricata haplotype MYEi_F2 D-loop, partial sequence; mitochondrial
GCTGATTAATTTGACCTAAAACATAAAATTATTGGTTTTACATAAACTGTTTAAATTAAATGACTATTAT
ATAGGTAATAAAAATGAAATGATATAGGACATAACATTAAGCAATTATTCTTAACCATGAATATCGTCAC
AGTAATAGGTTATTTCTTAGTTTAACTCATCACGAGAAATAAGCAACCCTTGTTAGTAAGATACAACATT
ACCAGTTTCAGGCCCATTAATTTATGGCGTACATAACTGATCTATTCTGGCCTCTGGTTGTTGATCTATT
TTTTTTCAGGCACATCAAATTGGTAAAGTTCATTCATCTCTTTTTAAGAGGCCTCTGGTTAAATGAGTTC
TATACATTAAATTTATAACCTGGCATA

>gi|697063493|gb|KM186917.2| Eretmochelys imbricata haplotype MYEi_F1 D-loop, partial sequence; mitochondrial
GCTGATTAATTTGACCTAAAACATAAAATTATTGGTTTTACATAAACTGTTTAAATTAAATGACTATTAT
ATAGGTAATAAAAATGAGATGGTATAGGACATAACATTAAGCAATTATTCTTAACCATGAATATCGTCAC
AGTAATAGGTTATTTCTTAGTTTAACTCATCACGAGAAATAAGCAACCCTTGTTAGTAAGATACAACATT
ACCAGTTTCAGGCCCATTAATTTATGGCGTACATAACTGATCTATTCTGGCCTCTGGTTGTTGATCTATT
TTTTTTCAGGCACATCAAATTGGTAAAGTTCATTCATCTCTTTTTAAGAGGCCTCTGGTTAAATGAGTTC
TATACATTAAATTTATAACCTGGCATA

>gi|697063491|gb|KM186916.2| Eretmochelys imbricata haplotype MYEi_13 D-loop, partial sequence; mitochondrial
GCTGATTAATTTGACCTAAAACATAAAATTATTGGTTTTACATAAACCGTTCAAATTACATGACTATTAT
ATAGGTAATAAAAATGAAATGATATGGGACATAACATTAAGTAATTATTCTCAACCATGAATATCGTCAC
AGTAATGGGTTATTTCTTAGTTTAACTCATCACGAGAAATAAGCAACCCTTGTTAGTAAGATACAACATT
ACCAGTTTCAGGCCCATTAATTTGTGGCGTACATAACTGATCTATTCTGGCCTCTGGTTGTTTTTTCAGG
CGCATTAAATTGGTAAAGCTCATTCACCTCTTTTTAAGAGGCCTCTGGTTAAGTGAGTTCTATACATTGA
ATTTATAACCTGGCATA

>gi|697063490|gb|KM186915.2| Eretmochelys imbricata haplotype MYEi_12 D-loop, partial sequence; mitochondrial
GCTGATTAATTTGACCTAAAACATGAAATTATTGGTTTTACATAAACCGTTCAAATTACATGACTATTAT
ATAGGTAATAAAAATGAAATGGTATGGGACATAACATTAAGTAATTATTCTCAACCATGAATATCGTCAC
AGTAATGGGTTATTTCTTAGTTTAACTCATCACGAGAAATAAGCAACCCTTGTTAGTAAGATACAACATT
ACCAGTTTCAGGCCCATTAATTTGTGGCGTACATAACTGATCTATTCTGGCCTCTGGTTGTTTTTTCAGG
CGCATTAAATTGGTAAAGTTCATTCATCTCTTTTTAAGAGGCCTCTGGTTAAATGAGTTCTATACATTGA
ATTTATAACCTGGCATA

>gi|697063489|gb|KM186914.2| Eretmochelys imbricata haplotype MYEi_11 D-loop, partial sequence; mitochondrial
GCTGATTAATTTGACCTAAAACATGAAATTATTGGTTTTACATAAACCGTTCAAATTACATGACTATTAT
ATAGGTAATAAAAATGAAATGGTATGGGACATAACATTAAGTAATTATTCTCAACCATGAATATCGTCAC
AGTAATGGGTTATTTCTTAGTTTAACTCATCACGAGAAATAAGCAACCCTTGTTAGTAAGATACAACATT
ACCAGTTTCAGGCCCATTAATTTGTGGCGTACATAACTGATCTATTCTGGCCTCTGGTTGTTTTTTCAGG
CACATTAAATTGGTAAAGTTCATTCATCTCCTTCTAAGAGGCCTCTGGTTAAGTGAGTTCTATACATTGA
ATTTATAACCCGGCATA

>gi|697063488|gb|KM186913.2| Eretmochelys imbricata haplotype MYEi_10 D-loop, partial sequence; mitochondrial
GCTGATTAATTTGACCTAAAACATAAAATTATTGGTTTTACATAAACCGTTCAAATTACATGACTATTAT
ATAGGTAATAAAAATGAAATGGTATAGGACATAACATTAAGCAATTATTCCTAACCATGAATATCGTCAC
AGTAATAGGTTATTTCTTAGTTTAACTCATCACGAGAAATAAGCAACCCTTGTTAGTAAGATACAACATT
ACCAGTTTCAGGCCCATTAATTTATGGCGTACATAACTGATCTATTCTGGCCTCTGGTTGTTTTTTCAGG
CGCATTAAATTGGTAAAGCTCATTCACCTCTTTTTAAGAGGCCTCTGGTTAAATGAGTTCTATACATTAA
ATTTATAACCTGGCATA

>gi|697063487|gb|KM186912.2| Eretmochelys imbricata haplotype MYEi_9 D-loop, partial sequence; mitochondrial
GCTGATTAATTTGACCTAAAACATAAAATTATTGGTTTTACATAAACCGTTCAAATTACATGACTATTAT
ATAGGTAATAAAAATGAAATGATATGGGACATAACATTAAGTGATTATTCTCAACCATGAATATCGTCAC
AGTAATAGGTTATTTCTTAGTTTAACTCATCACGAGAAATAAGCAACCCTTGTTAGTAAGATACAACATT
ACCAGTTTCAGGCCCATTAATTTGTGGCGTACATAACTGATCTATTCTGGCCTCTGGTTGTTTTTTCAGG
CACATTAAATTGGTAAAGTTCATTCATCTCTTTTTAAGAGGCCTCTGGTTAAATGAGTTCTATACATTGA
ATTTATAACCTGGCATA

>gi|697063486|gb|KM186911.2| Eretmochelys imbricata haplotype MYEi_8 D-loop, partial sequence; mitochondrial
GCTGATTAATTTGACCTAAAACATGAAATTATTGGTTTTACATAAACCGTTCAAATTACATGACTATTAT
ATAGGTAATAAAAATGAAATGATATGGGACATAACATTAAGTAATTATTCTCAACCATGAATATCGTCAC
AGTAATAGGTTATTTCTTAGTTTAACTCATCACGAGAAATAAGCAACCCTTGTTAGTAAGATACAACATT
ACCAGTTTCAGGCCCATTAATTTGTGGCGTACATAACTGATCTATTCTGGCCTCTGGTTGTTTTTTCAGG
CACATTAAATTGGTAAAGTTCATTCATCTCTTTTTAAGAGGCCTCTGGTTAAATGAGTTCTATACATTGA
ATTTATAACCTGGCATA

>gi|697063485|gb|KM186910.2| Eretmochelys imbricata haplotype MYEi_7 D-loop, partial sequence; mitochondrial
GCTGATTAATTTGACCTAAAACATAAAATTATTGGTTTTACATAAACCGTTCAAATTACATGACTATTAT
ATAGGTAATAAAAATGAAATGGTATAGGACATAACATTAAGCAATTATTCTTAACCATGAATATCGTCAC
AGTAATAGGTTATTTCTTAGTTTAACTCATCACGAGAAATAAGCAACCCTTGTTAGTAAGATACAACATT
ACCAGTTTCAGGCCCATTAATTTATGGCGTACATAACTGATCTATTCTGGCCTCTGGTTGTTTTTTCAGG
CACATCAAATTGGTAAAGTTCATTCATCTCTTTTTAAGAGGCCTCTGGTTAAATGAGTTCTATACATTAA
ATTTATAACCTGGCATA

>gi|697063484|gb|KM186909.2| Eretmochelys imbricata haplotype MYEi_6 D-loop, partial sequence; mitochondrial
GCTGATTAATTTGACCTAAAACATAAAATTATTGGTTTTACATAAACTGTTTAAATTACATGACTATTAT
ATAGGTAATAAAAATGAAATGATATGGGACATAACATTAAGTAATTATTCTCAACCATGAATATCGTCAC
AGTAATAGGTTATTTCTTAGTTTAACTCATCACGAGAAATAAGCAACCCTTGTTAGTAAGATACAACATT
ACCAGTTTCAGGCCCATTAATTTGTGGCGTACATAACTGATCTATTCTGGCCTCTGGTTGTTTTTTCAGG
CACATTAAATTGGTAAAGTTCATTCATCTCTTTTTAAGAGGCCTCTGGTTAAATGAGTTCTATACATTGA
ATTTATAACCTGGCATA

>gi|697063483|gb|KM186908.2| Eretmochelys imbricata haplotype MYEi_5 D-loop, partial sequence; mitochondrial
GCTGATTAATTTGACCTAAAACATGAAATTATTGGTTTTACATAAACTGTTTAAATTACATGACTATTAT
ATAGGTAATAAAAATGAAATGGTATAGGACATAACATTAAGCAATTATTCTTAACCATGAATATCGTCAC
AGTAATAGGTTATTTCTTAGTTTAACTCATCACGAGAAATAAGCAACCCTTGTTAGTAAGATACAACATT
ACCAGTTTCAGGCCCATTAATTTATGGCGTACATAACTGATCTATTCTGGCCTCTGGTTGTTTTTTCAGG
CGCATCAAATTGGTAAAGTTCATTCATCTCTTTTTAAGAGGCCTCTGGTTAAGTGAGTTCTATACATTAA
ATTTATAACCTGGCATA

>gi|697063482|gb|KM186907.2| Eretmochelys imbricata haplotype MYEi_4 D-loop, partial sequence; mitochondrial
GCTGATTAATTTGACCTAAAACATAAAATTATTGGTTTTACATAAACTGTTTAAATTACATGACTATTAT
ATAGGTAGTAAAAATGAAATGGTATAGGACATAACATTAAGCAATTATTCTTAACCATGAATATCGTCAC
AGTAATAGGTTATTTCTTAGTTTAACTCATCACGAGAAATAAGCAACCCTTGTTAGTAAGATACAACATT
ACCAGTTTCAGGCCCATTAATTTATGGCGTACATAACTGATCTATTCTGGCCTCTGGTTGTTTTTTCAGG
CACATCAAATTGGTAAAGTTCATTCATCTCTTTTTAAGAGGCCTCTGGTTAAATGAGTTCTATACATTAA
ATTTATAACCTGGCATA

>gi|697063481|gb|KM186906.2| Eretmochelys imbricata haplotype MYEi_3 D-loop, partial sequence; mitochondrial
GCTGATTAATTTGACCTAAAACATAAAATTATTGGTTTTACATAAACCGTTCAAATTACATGACTATTAT
ATAGGTAATAAAAATGAAATGATATGGGACATAACATTAAGTAATTATTCTCAACCATGAATATCGTCAC
AGTAATGGGTTATTTCTTAGTTTAACTCATCACGAGAAATAAGCAACCCTTGTTAGTAAGATACAACATT
ACCAGTTTCAGGCCCATTAATTTGTGGCGTACATAACTGATCTATTCTGGCCTCTGGTTGTTTTTTCAGG
CACATTAAATTGGTAAAGTTCATTCATCTCTTTTTAAGAGGCCTCTGGTTAAATGAGTTCTATACATTGA
ATTTATAACCTGGCATA

>gi|697063480|gb|KM186905.2| Eretmochelys imbricata haplotype MYEi_2 D-loop, partial sequence; mitochondrial
GCTGATTAATTTGACCTAAAACATGAAATTATTGGTTTTACATAAACCGTTCAAATTACATGACTATTAT
ATAGGTAATAAAAATGAAATGATATGGGACATAACATTAAGTAATTATTCTCAACCATGAATATCGTCAC
AGTAATGGGTTATTTCTTAGTTTAACTCATCACGAGAAATAAGCAACCCTTGTTAGTAAGATACAACATT
ACCAGTTTCAGGCCCATTAATTTGTGGCGTACATAACTGATCTATTCTGGCCTCTGGTTGTTTTTTCAGG
CACATTAAATTGGTAAAGTTCATTCATCTCTTTTTAAGAGGCCTCTGGTTAAATGAGTTCTATACATTGA
ATTTATAACCTGGCATA

>gi|697063479|gb|KM186904.2| Eretmochelys imbricata haplotype MYEi_1 D-loop, partial sequence; mitochondrial
GCTGATTAATTTGACCTAAAACATAAAATTATTGGTTTTACATAAACTGTTTAAATTACATGACTATTAT
ATAGGTAATAAAAATGAAATGGTATAGGACATAACATTAAGCAATTATTCTTAACCATGAATATCGTCAC
AGTAATAGGTTATTTCTTAGTTTAACTCATCACGAGAAATAAGCAACCCTTGTTAGTAAGATACAACATT
ACCAGTTTCAGGCCCATTAATTTATGGCGTACATAACTGATCTATTCTGGCCTCTGGTTGTTTTTTCAGG
CACATCAAATTGGTAAAGTTCATTCATCTCTTTTTAAGAGGCCTCTGGTTAAATGAGTTCTATACATTAA
ATTTATAACCTGGCATA

>gi|480360219|gb|JX289891.1| Eretmochelys imbricata haplotype EiBR19 D-loop, partial sequence; mitochondrial
ACGCAGAATAAGCGCCAACACATAAACTTACCTATATCCTCTACCGTGCCCAGCAGACCAATATCCGCAA
CACTTACCTATGTATTATTGTACATCTACTTATTTACCACTAGCATATGACCAGTAGTACTGCTGATTAA
TCTGACCTAAAACATAGAATTATTGGTTTTACATAAACTGTTTAAACTACATGACTATTATACAGGTAAT
AAGAATGAAATGGTATAGGACATAATATTAAGTAATTATTCTCAAACATGAATATCGTCACAGTAATGGG
TTATTTCTTAGTTCAGCTCATCACGAGAAATAAGCAATCCTTGTTAGTAAGATACAACATTACCAGTTTC
AGGCCCATTAATTTATGGCGTACATAACTGATCTATTCTGGCCTCTGGTTGTTTTTTCAGGCACATTGAA
TTGGTAAAGTTCATTCATCTCTTTTTAAGAGGCCTCTGGTTAAATGAGTTCTATACATTAAATTTATAAC
CTGGCATAAGGTGGTTTTACTTGCATATAGTAGTCTTTTTTTTCTCTTTGTGTTCTCAGGCCCACATAAC
TGATACCTGCCGAATTAATGAAACTGAACCTACGTTTAAGATGATTGGTCGTGCAAGATAATCAATGGTA
TTATTTAATTAATGCTTGGAAGACATATATTCTTATAAAAACTCACAACAGTTATTTACAAGCCTAACCT
ATTACAACTATACTTTTTAGTTAAACCCCCCCACCCCC

>gi|480360218|gb|JX289890.1| Eretmochelys imbricata haplotype EiBR18 D-loop, partial sequence; mitochondrial
ACGCAGAATTAAGCGCCAACACACAAATTTACCTATATCCTCTACCGTGCCCAGCAGACCAATATCCGCA
ACACTTACCTATGTATTATTGTACATCTACTTATTTACCACTAGCATATGACCGGTAGTATTGCTGATTA
ATTTGACCTAAAACATAAAATTATTGGTTTTACATAAACTGTTCAAATTACATGACTATTATATAGGTAA
TAAAAATGAAATGGTATGGGACATAACATTAAGTAATTATTCTCAACCATGAATATCGTCACAGTAATAG
GTTATTTCTTAGTTTGACTCATCACGAGAAATAAGCAACCCTTGCTAGTAAGATACAACATTACCAGTTT
CAAGCCCATTGATTTATGGCGTACATAACTGATCTATTCTGGCCTCTGGTTGTTTTTTCAGGCACATTAA
ATTGTTAAAGTTCATTCATCTCTTTTTAAGAGGCCTCTGGTTAAATGAGTTCTATACATTAAATTTATAA
CCTGGCATAAGGTGGTTTTACTTGCATATAGTAGTCTTTTTTTTCTCTTTGTGTTCTCAGGCCCACATAA
CTGATACCTGCCGAATTAATGAAACTGAACCTACGTTTAAGATGATTGGTCGTGCAAGATAATCAATGGT
ATTATTTAGTTAATGCTTGGAAGACATATATTCTTATAAAAACTCACAACAGTTATTTACAAGCCTAACC
TATTACAACTATACTTTTTAGTTAAACCCCCCCACCCCC

>gi|480360217|gb|JX289889.1| Eretmochelys imbricata haplotype EiBR17 D-loop, partial sequence; mitochondrial
ACGCAGAATAAGCGCCAACACATAAACTTACCTATATCCTCTACCGTGCCCAGCAGACCAATATCCGCAA
CACTTACCTATGTACTATTGTACATCTACTTATTTACCACTAGCATATGACCAGTAGTACTGCTGATTAA
TCTGACCTAAAACATAAAATTATTGGTTTTACATAAACTGTTTAAACTACATGACTATTATACAGGTAAT
AAGAATGAAATGGTATAGGACATAATATTAAGTAATTATTCTCAAACATGAATATCGTCACAGTAATGGG
TTATTTCTTAGTTCAGCTCATCACGAGAAATAAGCAATCCTTGTTAGTAAGATACAACATTACCAGTTTC
AGGCCCATTAATCTATGGCGTACATAACTGATCTATTCTGGCCTCTGGTTGTTTTTTCAGGCACATTGAA
TTGGTAAAGTTCATTCATCTCTTTTTAAGAGGCCTCTGGTTAAATGAGTTCTATACATTAAATTTATAAC
CTGGCATAAGGTGGTTTTACTTGCATATAGTAGTCTTTTTTTTCTCTTTGTGTTCTCAGGCCCACATAAC
TGATACCTGCCGAATTAATGAAACTGAACCTACGTTTAAGATGATTGGTCGTGCAAGATAATCAATGGTA
TTATTTAATTAATGCTTGGAAGACATATATTCTTATAAAAACTCACAACAGTTATTTACAAGCCTAACCT
ATTACAACTATACTTTTTAGTTAAACCCCCCCACCCCC

>gi|480360216|gb|JX289888.1| Eretmochelys imbricata haplotype EiBR15 D-loop, partial sequence; mitochondrial
ACGCAGAATAAGCGCCAACACACAAACTTACCTATATCCTCTACCGTGCCCAGCAGACCAATATCCGCAA
CACTTACCTATGTATTATTGTACATCTACTTATTTACCGCTAGCATATGACCGGTAGTACTGCTGATTAA
TCTGACCTAAAACATAAAATTATTGGTTTCACATAAACTGTTTAAACTACATGACTATTATACGGGTAAT
AAGAATGAAATGGTATAGGACATAATATTAAGTAATTATTCTCAAACATGAATATTGTCACAGTAATGGG
TTATTTCTTAGTTCAGCTCATCACGAGAAATAAGCAACCCTTGTTAGTAAGATACAACATTACCAGTTTC
AGGCCCATTAATTTATGGCGTACATAACTGATCTATTCTGGCCTCTGGTTGTTTTTTCAGGCACATCGAA
TTGGTAAAGTTCATTCATCTCTTTTTAAAAGGCCTCTGGTTAAATGAGTTCTATACATTAAATTTATAAC
CTGGCATAACGTGGTTTTACTTGCATATAGTAGTCTTTTTTTTCTCTTTGTGTTCTCAGGCCCACATAAC
TGATACCTGCCGAATCAATGAAACTGAACCTACGTTTAAGATGATTGGTCGTGCAAGATAATCAATGGTA
TTATTTAATTAATGCTTGGAAGACATATATTCTTATAAAAACTCACAACAGTTATTTACAAGCCTAACCT
ATTACAACTATACTTTTTAGTTAAACCCCCCCACCCCC

>gi|480360215|gb|JX289887.1| Eretmochelys imbricata haplotype EiBR14 D-loop, partial sequence; mitochondrial
ACGCAAAATAAGCGCCAACACACAAATTTACCTATATCCTCTACCGTGCCCAGAAGACCAATAGCCGCAA
TACTTACCTATGTATTATTGTACATCTACTTATTTACCGCTAGCATATGACCAGTAGTACTGCTGATTAA
TTTGACCTAAAACATAAAATTATTGGTTTTACATAAACTGTTTAAATTAAATGACTATTATATAGGTAAT
AAAAATGAAATGGTATAGGACATAACATTAAGCAATTATTCTTAACCATGAATATCGTCACAGTAATAGG
TTATTTCTTAGTTTAACTCATCACGAGAAATAAGCAACCCTTGTTAGTAAGATACAACATTACCAGTTTC
AGGCCCATTAATTTATGGCGTACATAACTGATCTATTCTGGCCTCTGGTTGTTTTTTCAGGCACATCAAA
TTGGTAAAGTTCATTCATCTCTTTTTAAGAGGCCTCTGGTTAAATGAGTTCTATACATTAAATTTATAAC
CTGGCATAAGGTGGTTTTACTTGCATATAGTAGTCTTTTTTTTCTCTTTGTGTTCTCAGGCCCGCATAAC
TGATACCTGCCGAATTGATGAAACTGAACCTACGTTTAAGATGATTGGTCGTGCAAGATAATCAATGGTA
TTATTTAATTAATGCTTGGAAGACATATATTCTTATAAAAACTCACAACAGTTATTTACAAGCCTAACCT
ATTACAACTATACTTTTTAGTTAAACCCCCCCACCCCC

>gi|480360214|gb|JX289886.1| Eretmochelys imbricata haplotype EiBR13 D-loop, partial sequence; mitochondrial
ACGCAGAATAAGCGCCAACACATAAACTTACCTATATCCTCTACCGTGCCCAGCAGACCAATATCCGCAA
CACTTACCTATGTATTATTGTACATCTACTTATTTACCGCTAGCATATGACCGGTAGTACTGCTGATTAA
TCTGACCTAAAACATAAAATTATTGGTTTCACATAAACTGTTTAAACTACATGACTATTATACGGGTAAT
AAGAATGAAATGGTATAGGACATAATATTAAGTAATTATTCTCAAACATGAATATTGTCACAGTAATGGG
TTATTTCTTAGTTCAGCTCATCACGAGAAATAAGCAACCCTTGTTAGTAAGATACAACATTACCAGTTTC
AGGCCCATTAATTTATGGCGTACATAACTGATCTATTCTGGCCTCTGGTTGTTTTTTCAGGCACATCGAA
TTGGTAAAGTTCATTCATCTCTTTTTAAAAGGCCTCTGGTTAAATGAGTTCTATACATTAAATTTATAAC
CTGGCATAACGTGGTTTTACTTGCATATAGTAGTCTTTTTTTTCTCTTTGTGTTCTCAGGCCCACATAAC
TGATACCTGCCGAATCAATGAAACTGAACCTACGTTTAAGATGATTGGTCGTGCAAGATAATCAATGGTA
TTATTTAATTAATGCTTGGAAGACATATATTCTTATAAAAACTCACAACAGTTATTTACAAGCCTAACCT
ATTACAACTATACTTTTTAGTTAAACCCCCCCACCCCC

>gi|480360213|gb|JX289885.1| Eretmochelys imbricata haplotype EiBR12 D-loop, partial sequence; mitochondrial
ACGCAGAATAAGCGCCAACACATAAACTTACCTATATCCTCTACCGTGCCCAGCAGACCAATATCCGCAA
CACTTACCTATGTACTATTGTACATCTACTTATTTACCACTAGCATATGACCAGTAGTACTGCTGATTAA
TCTGACCTAAAACATAAAATTATTGGTTTTACATAAACTGTTTAAACTACATGACTATTATACAGGTAAT
AAGAATGAAATGGTATAGGACATAATATTAAGTAATTATTCTCAAACATGAATATCGTCACGGTAATGGG
TTATTTCTTAGTTCAGCTCATCACGAGAAATAAGCAATCCTTGTTAGTAAGATACAACATTACCAGTTTC
AGGCCCATTAATTTATGGCGTACATAACTGATCTATTCTGGCCTCTGGTTGTTTTTTCAGGCACATTGAA
TTGGTAAAGTTCATTCATCTCTTTTTAAGAGGCCTCTGGTTAAATGAGTTCTATACATTAAATTTATAAC
CTGGCATAAGGTGGTTTTACTTGCATATAGTAGTCTTTTTTTTCTCTTTGTGTTCTCAGGCCCACATAAC
TGATACCTGCCGAATTAATGAAACTGAACCTACGTTTAAGATGATTGGTCGTGCAAGATAATCAATGGTA
TTATTTAATTAATGCTTGGAAGACATATATTCTTATAAAAACTCACAACAGTTATTTACAAGCCTAACCT
ATTACAACTATACTTTTTAGTTAAACCCCCCCACCCCC

>gi|480360212|gb|JX289884.1| Eretmochelys imbricata haplotype EiBR7 D-loop, partial sequence; mitochondrial
ACGCAGAATTAAGCGCCAACACACAAATTTACCTATATCCTCTACCGTGCCCAGCAGACCAATATCCGCA
ACACTTACCTATGTATTATTGTACATCTACTTATTTACCACTAGCATATGACCGGTAGTATCGCTGATTA
ATTTGACCTAAAACATAAAATTATTGGTTTTACATAAACTGTTCAAATTACATGACTATTATATAGGTAA
TAAAAATGAAATGGTATGGGACATAACATTAAGTAATTATTCTCAACCATGAATATCGTCACAGTAATAG
GTTATTTCTTAGTTTGACTCATCACGAGAAATAAGCAACCCTTGCTAGTAAGATACAACATTACCAGTTT
CAAGCCCATTGATTTATGGCGTACATAACTGATCTATTCTGGCCTCTGGTTGTTTTTTCAGGCACATTAA
ATTGTTAAAGTTCATTCATCTCTTTTTAAGAGGCCTCTGGTTAAATGAGTTCTATACATTAAATTTATAA
CCTGGCATAAGGTGGTTTTACTTGCATATAGTAGTCTTTTTTTTCTCTTTGTGTTCTCAGGCCCACATAA
CTGATACCTGCCGAATTAATGAAACTGAACCTACGTTTAAGATGATTGGTCGTGCAAGATAATCAATGGT
ATTATTTAGTTAATGCTTGGAAGACATATATTCTTATAAAAACTCACAACAGTTATTTACAAGCCTAACC
TATTACAACTATACTTTTTAGTTAAACCCCCCCACCCCC

>gi|480360211|gb|JX289883.1| Eretmochelys imbricata haplotype EiBR6 D-loop, partial sequence; mitochondrial
ACGCAGAATTAAGCGCCAACACACAAATTTACCTATATCCTCTACCGTGCCCAGCAGACCAATATCCGCA
ACACTTACCTATGTATTATTGTACATCTACTTATTTACCACTAGCATATGACCGGTAGTATCGCTGATTA
ATTTGACCTAAAACATAAAATTATTGGTTTTACATAAACTGTTCAAATTACATGACTATTATATAGGTAA
TAAAAATGAAATGGTATGGGACATAACATTAAGTAATTATTCTCAACCATGAATATCGTCACAGTAATAG
GTTATTTCTTAGTTTGACTCATCACGAGAAATAAGCAACCCTTGCTAGTAAGATACAACATTACCAGTTT
CAAGCCCATTGATTTATGGCGTACATAACTGATCTATTCTGGCCTCTGGTTGTTTTTTCAGGCACATTAA
ATTGTTAAAGTTCATTCATCTCTTTTTAAGAGGCCTCTGGTTAAATGAGTTCTATACATTAAATTTATAA
CCTGGCATAAGGTGGTTTTACTTGCATATAGTAGTCTTTTTTTTCTCTTTGTGTTCTCAGGCCCACATAA
CTGATACCTGCCGAATTAATGAAACTGAACCTACGTTTAAGATGATTGGTCGTGCAAGATAATCAATGGT
ATTATTTAGTTAATGCTTGAAAGACATATATTCTTATAAAAACTCACAACAGTTATTTACAAGCCTAACC
TATTACAACTATACTTTTTAGTTAAACCCCCCCACCCCC

>gi|480360210|gb|JX289882.1| Eretmochelys imbricata haplotype EiBR5 D-loop, partial sequence; mitochondrial
ACGCAGAATTAAGCGCCAACACACAAATTTACCTATATCCTCTACCGTGCCCAGCAGACCAATATCCGCA
ACACTTACCTATGTATTATTGTACATCTACTTATTTACCACTAGCATATGACCGGTAGTATCGCTGATTA
ATTTGACCTAAAACATAAAATTATTGGTTTTACATAAACTGTTCAGATTACATGACTATTATATAGGTAA
TAAAAATGAAATGGTATGGGACATAACATTAAGTAATTATTCTCAACCATGAATATCGTCACAGTAATAG
GTTATTTCTTAGTTTGACTCATCACGAGAAATAAGCAACCCTTGCTAGTAAGATACAACATTACCAGTTT
CAAGCCCATTGATTTATGGCGTACATAACTGATCTATTCTGGCCTCTGGTTGTTTTTTCAGGCACATTAA
ATTGTTAAAGTTCATTCATCTCTTTTTAAGAGGCCTCTGGTTAAATGAGTTCTATACATTAAATTTATAA
CCTGGCATAAGGTGGTTTTACTTGCATATAGTAGTCTTTTTTTTCTCTTTGTGTTCTCAGGCCCACATAA
CTGATACCTGCCGAATTAATGAAACTGAACCTACGTTTAAGATGATTGGTCGTGCAAGATAATCAATGGT
ATTATTTAGTTAATGCTTGGAAGACATATATTCTTATAAAAACTCACAACAGTTATTTACAAGCCTAACC
TATTACAACTATACTTTTTAGTTAAACCCCCCCACCCCC

>gi|499263768|gb|KC196503.1| Eretmochelys imbricata haplotype EiA44 D-loop, partial sequence; mitochondrial
ACGCAGAATAAGCGCCAACACATAAACTTACCTATATCCTCTACCGTGCCCAGCAGACCAATATCCGCAA
CACTTACCTATGTATTATTGTACATCTACTTATTTACCGCTAGCATATGACCGGTAGTACTGCTGATTAA
TCTGACCTAAAACATAAAATTATTGGTTTCACATAAACTGTTTAAACTACATGACTATTATACAGGTAAT
AAGAATGAAATGGTATAGGACATAATATTAAGTAATTATTCTCAAACATGAATATTGTCACAGTAATGGG
TTATTTCTTAGTTCAGCTCATCACGAGAAATAAGCAACCCTTGTTAGTAAGATACAACATTACCAGTTTC
AGGCCCATTAATTTATGGCGTACATAACTGATCTATTCTGGCCTCTGGTTGTTTTTTCAGGCACATCGAA
TTGGTAAAGTTCATTCATCTCTTTTTAAAAGGCCTCTGGTTAAATGAGTTCTATACATTAAATTTATAAC
CTGGCATAACGTGGTTTTACTTGCATATAGTAGTCTTTTTTTTCTCTTTGTGTTCTCAGGCCCACATAAC
TGATACCTGCCGAATTAAT

>gi|499263749|gb|KC196502.1| Eretmochelys imbricata haplotype EiA83 D-loop, partial sequence; mitochondrial
ACGCAGAATAAGCGCCAACACATAAACTTACCTATATCCTCTACCGTGCCCAGCAGACCAATATCCGCAA
CACTTACCTATGTATTATTGTACATCTACTTATTTACCGCTAGCATATGACCGGTAGTACTGCTGATTAA
TCTGACCTAAAACATAAAATTATTGGTTTCACATAAACTGTTTAAACTACATGACTATTATACAGGTAAT
AAGAATGAAATGGTATAGGACATAATATTAAGTAATTATTCTCAAACATGAATATTGTCACAGTAATGGG
TTATTTCTTAGTTCAGCTCATCACGAGAAATAAGCAACCCTTGTTAGTAAGATACAACATTACCAGTTTC
AGGCCCATTAATTTATGGCGTACATAACTGATCTATTCTGGCCTCTGGTTGTTTTTTCAGGCACATCGAA
TTGGTAAAGTTCATTCATCTCTTTTTAAAAGGCCTCTGGTTAAATGAGTTCTATACATTAAATTTATAAC
CTGGCATAAGGTGGTTTTACTTGCATATAGTAGTCTTTTTTTTCTCTTTGTGTTCTCAGGCCCACATAAC
TGATACCTGCCGAATTAATGAAACTGAACCTACGTTTAAGATGATTGGTCGTGCAAGATAATCAATGGTA
TTATTTAATTAATGCTTGGAAGACATATATTCTTATAAAAACTCACAACAGTTATTTACAAGCCTAACCT
ATTACAACTATACTTTTTAGTTAAACCCCCCCACCCCCAT

>gi|499263748|gb|KC196501.1| Eretmochelys imbricata haplotype EiA48 D-loop, partial sequence; mitochondrial
ACGCAGAATTAAGCGCCAACACACAAATTTACCTATATCCTCTACCGTGCCCAGCAGACCAATATCCGCA
ACACTTACCTATGTATTATTGTACATCTACTTATTTACCACTAGCATATGACCGGTAGTATCGCTGATTA
ATTTGACCTAAAACATAAAATTATTGGTTTTACATAAACTGTTCAAATTACATGACTATTATATAGGTAA
TAAAAATGAAATGGTATGGGACATAACATTAAGTAATTATTCTCAACCATGAATATCGTCACAGTAATAG
GTTATTTCTTAGTTTGACTCATCACGAGAAATAAGCAACCCTTGCTAGTAAGATACAACATTACCAGTTT
CAAGCCCATTGATTTATGGCGTACATAACTGATCTATTCTGGCCTCTGGTTGTTTTTTCAGGCACATTAA
ATTGTTAAAGTTCATTCATCTCTTTTTAAGAGGCCTCTGGTTAAATGAGTTCTATACATTAAATTTATAA
CCTGGCATAAGGTGGTTTTACTTGCATATAGTAGTCTTTTTTTTCTCTTTGTGTTCTCAGGCCCACATAA
CTGATACCTGCCGAATTAATGAAACTGAACCTACGTTTAAGATGATTGGTCGTGCAAGATAATCAATGGT
ATTATTTAGTTAATGCTTGGAAGACATATATTCTTATAAAAACTCACAACAGTTATTTACAAGCCTAACC
TATTACAACTATACTTTTTAGTTAAACCCCCCC

>gi|346991242|gb|JN627023.1| Eretmochelys imbricata haplotype Iran-7 tRNA-Pro gene and D-loop, partial sequence; mitochondrial
CCAAAACCGGAATCTTTCAATTAAACTACCCTTTGACGCAAAATAAGCGCCAACACACAAATTTACCTAT
ATCCTCTACCGTGCCCAGAAGACCAATAGCCGCAATACTTACCTATGTATTATTGTACATCTACTTATTT
ACCGCTAGCATATGACCAGTAGTACTGCTGATTAATTTGACCTAAAACATAAAATTATTGGTTTTACATA
AACTGTTTAAATTAAATGACTATTATATAGGTAATAAAAATGAAATGGTATAGGACATAACATTAAGCAA
TTATTCTTAACCATGAATATCGTCACAGTAATAGGTTATTTCTTAGTTTAACTCATCACGAGAAATAAGC
AACCCTTGTTAGTAAGATACAACATTACCAGTTTCAGGCCCATTAATTTATGGCGTACATAACTGATCTA
TTCTGGCCTCTGGTTGTTTTTTCAGGCACATCAAATTGGTAAAGTTCATTCATCTCTTTTTAAGAGGCCT
CTGGTTAAATGAGTTCTATACATTAAATTTATAACCTGGCATAAGGTGGTTTTACTTGCATATAGTAGTC
TTTTTTTTCTCTTTGTGTTCTCAGGCCCGCATAACTGATACCTGCCGAATTGATGAAACTGAACCTACGT
TTAAGATGATTGGCCGTGCAAGATAATCAATGGTATTATTTAATTAATGCTTGGAAGACATATATTCTTA
TAAAAACTCACAACAGTTATTTACAAGCCTAACCTATTACAACTATACTTTTTAGTTAAACCCCCCCACC
CCCATAAACTAACATCATGCCCGA

>gi|325301890|gb|HQ890548.1| Eretmochelys imbricata haplotype Ei-PCol3 D-loop, partial sequence; mitochondrial
GGAATCTTTCAATTAAACTACCCTTTGACGCAAAATAAGCGCCAACACACAAATTTACCTATATCCTCTA
CCGTGCCCAGAAGACCAATAGCCGCAATACTTACCTATGTATTATTGTACATCTACTTATTTACCGCTAG
CATATGACCAGTAGTACTGCTGATTAATTTGACCTAAAACATAAAATTATTGGTTTTACATAAACTGTTT
AAATTAAATGACTATTATATAGGTAATAAAAATGAAATGGTATAGGACATAACATTAAGCAATTATTCTT
AACCATGAATATCGTCACAGTAATAGGTTATTTCTTAGTTTAACTCATCACGAGAAATAAGCAACCCTTG
TTAGTAAGATACAACATTACCAGTTTCAGGCCCATTAATTTATGGCGTACATAACTGATCTATTCTGGCC
TCTGGTTGTTTTTTCAGGCACATCAAATTGGTAAAGTTCATTCATCTCTTTTTAAGAGGCCTCTGGTTAA
ATGAGTTCTATACATTAAATTTATAACCTGGCATAAGGTGGTTTTACTTGCATATAGTAGTCTTTTTTTT
CTCTTTGTGTTCTCAGGCCCGCATAACTGATACCTGCCGAATTGATGAAACTGAACCTACGTTTAAGATG
ATTGGTCGTGCAAGATAATCAATGGTATTATTTAATTAATGCTTGGAAGACATATATTCTTATAAAAACT
CACAACAGTTATTTACAAGCCTAACCTATTACAACTATACTTTTTAGTTAAACCCCCCCACCCCCATAAA
CTAACATCATGCCCGAATAACTATTTACTTCTTGTC

>gi|297660275|gb|GU997699.1| Eretmochelys imbricata haplotype Iran-6 tRNA-Pro gene and D-loop, partial sequence; mitochondrial
CCAAAACCGGAATCTTTCAATTAAACTACCCTTTGACGCAAAATAAGCGCCAACACACAAATTTACCTAT
ATCCTCTACCGTGCCCAGAAGACCAATAGCCGCAATACTTACCTATGTATTATTGTACATCTACTTATTT
ACCGCTAGCATATGACCAGTAGTATTGCTGATTAATTTGACCTAAAACATAAAATTATTGGTTTTACATA
AACTGTTTAAATTAAATGACTATTATATAGGTAATAAAAATGAAATGGTATAGGACATAACATTAAGCAA
TTATTCTTAACCATGAATATCGTCACAGTAATAGGTTATTTCTTAGTTTAACTCATCACGAGAAATAAGC
AACCCTTGTTAGTAAGATACAACATTACCAGTTTCAGGCCCATTAATTTATGGCGTACATAACTGATCTA
TTCTGGCCTCTGGTTGTTTTTTCAGGCACATCAAATTGGTAAAGTTCATTCATCTCTTTTTAAGAGGCCT
CTGGTTAAATGAGTTCTATACATTAAATTTATAACCTGGCATAAGGTGGTTTTACTTGCATATAGTAGTC
TTTTTTTTCTCTTTGTGTTCTCAGGCCCGCATAACTGATACCTGCCGAATTGATGAAACTGAACCTACGT
TTAAGATGATTGGTCGTGCAAGATAATCAATGGTATTATTTAATTAATGCTTGGAAGACATATATTCTTA
TAAAAACTCACAACAGTTATTTACAAGCCTAACCTATTACAACTATACTTTTTAGTTAAACCCCCCCACC
CCCATAAACTAACATCATGCCCG

>gi|297660274|gb|GU997698.1| Eretmochelys imbricata haplotype Iran-5 tRNA-Pro gene and D-loop, partial sequence; mitochondrial
CCAAAACCGGAATCTTTCAATTAAACTACCCTTTGACGCAAAATAAGCGCCAACACACAAATTTACCTAT
ATCCTCTACCGTGCCCAGAAGACCAATAGCCGCAATACTTACCTATGTATTATTGTACATCTACTTATTT
ACCGCTAGCATATGACCAGTAGGACTGCTGATTAATTTGACCTAAAACATAAAATTATTGGTTTTACATA
AACTGTTTAAATTAAATGACTATTATATAGGTAATAAAAATGAAATGGTATAGGACATAACATTAAGCAA
TTATTCTTAACCATGAATATCGTCACAGTAATAGGTTATTTCTTAGTTTAACTCATCACGAGAAATAAGC
AACCCTTGTTAGTAAGATACAACATTACCAGTTTCAGGCCCATTAATTTATGGCGTACATAACTGATCTA
TTCTGGCCTCTGGTTGTTTTTTCAGGCACATCAAATTGGTAAAGTTCATTCATCTCTTTTTAAGAGGCCT
CTGGTTAAATGAGTTCTATACATTAAATTTATAACCTGGCATAAGGTGGTTTTACTTGCATATAGTAGTC
TTTTTTTTCTCTTTGTGTTCTCAGGCCCGCATAACTGATACCTGCCGAATTGATGAAACTGAACCTACGT
TTAAGATGATTGGTCGTGCAAGATAATCAATGGTATTATTTAATTAATGCTTGGAAGACATATATTCTTA
TAAAAACTCACAACAGTTATTTACAAGCCTAACCTATTACAACTATACTTTTTAGTTAAACCCCCCCACC
CCCATAAACTAACATCATGCCCG

>gi|297660273|gb|GU997697.1| Eretmochelys imbricata haplotype Iran-4 tRNA-Pro gene and D-loop, partial sequence; mitochondrial
CCAAAACCGGAATCTTTCAATTAAACTACCCTTTGACGCAAAATAAGCGCCAACACACAAATTTACCTAT
ATCCTCTACCGTGCCCAGAAGACCAATAGCCGCAATACTTACCTATGTATTATTGTACATCTACTTATTT
ACCGCTAGCATATGACCAGTAGTACTGCTGATTAATTTGACCTAAAACATAAAATTATTGGTTTTACATA
AACTGTTTAAATTAAATGACTATTATATAGGTAATAAAAATGAAATGGTATAGGACATAACATTAAGCAA
TTATTCTTAACCATGAATATCGTCACAGTAATAGGTTATTTCTTAGTTTAACTCATCACGAGAAATAAGC
AACCCTTGTTAGTAAGATACAACATTACCAGTTTCAGGCCCATTAATTTATGGCGTACATAACTGATCTA
TTCTGGCCTCTGGTTGTTTTTTCAGGCACATCAAATTGGTAAAGTTCATTCATCTCTTTTTAAAAGGCCT
CTGGTTAAATGAGTTCTATACATTAAATTTATAACCTGGCATAAGGTGGTTTTACTTGCATATAGTAGTC
TTTTTTTTCTCTTTGTGTTCTCAGGCCCGCATAACTGATACCTGCCGAATTGATGAAACTGAACCTACGT
TTAAGATGATTGGTCGTGCAAGATAATCAATGGTATTATTTAATTAATGCTTGGAAGACATATATTCTTA
TAAAAACTCACAACAGTTATTTACAAGCCTAACCTATTACAACTATACTTTTTAGTTAAACCCCCCCACC
CCCATAAACTAACATCATGCCCG

>gi|297660272|gb|GU997696.1| Eretmochelys imbricata haplotype Iran-3 tRNA-Pro gene and D-loop, partial sequence; mitochondrial
CCAAAACCGGAATCTTTCAATTAAACTACCCTTTGACGCAAAATAAGCGCCAACACACAAATTTACCTAT
ATCCTCTACCGTGCCCAGAAGACCAATAGCCGCAATACTTACCTATGTATTATTGTACATCTACTTATTT
ACCGCTAGCATATGACCAGTAGTACTGCTGATTAATTTGACCTAAAACATAAAATTATTGGTTTTACATA
AACTGTTTAAATTAAATGACTATTATATAGGTAATAAAAATGAAATGGTATAGGACATAACATTAAGCAA
TTATTCTTAACCATGAATATCGTCACAGTAATAGGTTATTTCTTAGTTTAACTCATCACGAGAAATAAGC
AACCCTTGTTAGTAAGATACAACATTACCAGTTTCAGGCCCATTAATTTATGGCGTACATAACTGATCTA
TTCTGGCCTCTGGTTGTTTTTTCAGGCACATCAAATTGGTAAAGTTCATTCATCTCTTTTTAAGAGGCCT
CTGGTTAAATGAGTTCTATACATTAAATTTATAACCTGGCATAAGGTGGTTTTACTTGCATATAGTAGTC
TTTTTTTTCTCTTTGTGTTCTCAGGCCCGCATAACTGATACCTGCCGAATTGATGAAACTGAACCTACGT
TTAAGATGATTGGTCGTGCAAGATAATCAATGGTATTATTTAATTAATGCTTGGAAGACATATATTCTTA
TAAAAACTCACAACAGTTATTTACAAGCCTAACCTATTACAACTATACTTTTTAGTTAAACCCCCCCACC
CCCATAAACTAACATCATGCCCG

>gi|297660271|gb|GU997695.1| Eretmochelys imbricata haplotype Iran-2 tRNA-Pro gene and D-loop, partial sequence; mitochondrial
CCAAAACCGGAATCTTTCAATTAAACTACCCTTTGACGCAAAATAAGCGCCAACACACAAATTTACCTAT
ATCCTCTACCGTGCCCAGAAGACCAATAGCCGCAATACTTACCTATGTATTATTGTACATCTACTTATTT
ACCGCTAGCATATGACCAGTAGTACCGCTGATTAATTTGACCTAAAACATAAAATTATTGGTTTTACATA
AACTGTTTAAATTAAATGACTATTATATAGGTAATAAAAATGAAATGGTATAGGACATAACATTAAGCAA
TTATTCTTAACCATGAATATCGTCACAGTAATAGGTTATTTCTTAGTTTAACTCATCACGAGAAATAAGC
AACCCTTGTTAGTAAGATACAACATTACCAGTTTCAGGCCCATTAATTTATGGCGTACATAACTGATCTA
TTCTGGCCTCTGGTTGTTTTTTCAGGCACATCAAATTGGTAAAGTTCATTCATCTCTTTTTAAGAGGCCT
CTGGTTAAATGAGTTCTATACATTAAATTTATAACCTGGCATAAGGTGGTTTTACTTGCATATAGTAGTC
TTTTTTTTCTCTTTGTGTTCTCAGGCCCGCATAACTGATACCTGCCGAATTGATGAAACTGAACCTACGT
TTAAGATGATTGGTCGTGCAAGATAATCAATGGTATTATTTAATTAATGCTTGGAAGACATATATTCTTA
TAAAAACTCACAACAGTTATTTACAAGCCTAACCTATTACAACTATACTTTTTAGTTAAACCCCCCCACC
CCCATAAACTAACATCATGCCCG

>gi|297660270|gb|GU997694.1| Eretmochelys imbricata haplotype Iran-1 tRNA-Pro gene and D-loop, partial sequence; mitochondrial
CCAAAACCGGAATCTTTCAATTAAACTACCCTTTGACGCAAAATAAGCGCCAACACACAAATTTACCTAT
ATCCTCTACCGTGCCCAGAAGACCAATAGCCGCAATACTTACCTATGTATTATTGTACATCTACTTATTT
ACCGCTAGCATATGACCAGTAGTACTGCTGATTAATTTGACCTAAAACATAAAATTATTGGTTTTACATA
AACTGTTTAAATTAAATGACTATTATATAGGTAATAAAAATGAAATGGTATAGGACATAACATTAAGCAA
TTATTCTTAACCATGAATATCGTCACAGTAATAGGTTATTTCTTAGTTTAACTCATCACGAGAAATAAGC
AACCCTTGTTAGTAAGATACAACATTACCAGTTTCAGGCCCATTAATTTATGGCGTACATAACTGATCTA
TTCTGGCCTCTGGTTGTTTTTTCAGGCACATCAAATTGGTAAAGTTCATTCATCTCTTTTTAAGAGGCCT
CTGGTTAAATGAGTTCTATACATTAAATTTATAACCTGGCATAAGGTGGTTTTACTTGCATATAGTAGTC
TTTTTTTTCTCTTTGTGTTCTCA

>gi|324220178|emb|FR798951.1| Eretmochelys imbricata mitochondrial D-loop, haplotype Ei-PCol1
GGAATCTTTCANTTAAACTACCCTTTGACGCAAAATAAGCGCCAACACACAAATTTACCTATATCCTCTA
CCGTGCCCAGAAGACCAATAGCCGCAATACTTACCTATGTATTATTGTACATCTACTTATTTACCACTAG
CATATGACCAGTAGTACTGCTGATTAATTTGACCTAAAACATAAAATTATTGGTTTTACATAAACTGTTT
AAATTAAATGACTATTATATAGGTAATAAAAATGAAATGGTATAGGACATAACATTAAGCAATTATTCTT
AACCATGAATATCGTCACAGTAATAGGTTATTTCTTAGTTTAACTCATCACGAGAAATAAGCAACCCTTG
TTAGTAAGATACAACATTACCAGTTTCAGGCCCATTAATTTATGGCGTACATAACTGATCTATTCTGGCC
TCTGGTTGTTTTTTCAGGCACATCAAATTGGTAAAGTTCATTCATCTCTTTTTAAGAGGCCTCTGGTTAA
ATGAGTTCTATACATTAAATTTATAACCTGGCATAAGGTGGTTTTACTTGCATATAGTAGTCTTTTTTTT
CTCTTTGTGTTCTCAGGCCCGCATAACTGATACCTGCCGAATTGATGAAACTGAACCTACGTTTAAGATG
ATTGGTCGTGCAAGATAATCAATGGTATTATTTAATTAATGCTTGGAAGACATATATTCTTATAAAAACT
CACAACAGTTATTTACAAGCCTAACCTATTACAACTATACTTTTTAGTTAAACCCCCCCACCCCCATAAA
CTAACATCATGCCCGAATAACTATTTACTTCTTGTC

>gi|323669636|emb|FR775309.1| Eretmochelys imbricata mitochondrion partial D-loop, haplotype Ei-PCol2
GGAATCTTTCAATTAAACTACCCTTTGACGCAAAATAAGCGCCAACACACAAATTTACCTATATCCTCTA
CCGTGCCCAGAAGACCAATAGCCGCAATACTTACCTATGTATTATTGTACATCTACTTATTTACCGCTAG
CATATGACCAGTAGTACTGCTGATTAATTTGACCTAAAACATAAAATTATTGGTTTTACATAAACTGTTT
AAATTAAATGACTATTATATAGGTAATAAAAATGAAATGGTATGGGACATAACATTAAGCAATTATTCTT
AACCATGAATATCGTCACAGTAATAGGTTATTTCTTAGTTTAACTCATCACGAGAAATAAGCAACCCTTG
TTAGTAAGATACAACATTACCAGTTTCAGGCCCATTAATTTATGGCGTACATAACTGATCTATTCTGGCC
TCTGGTTGTTTTTTCAGGCACATCAAATTGGTAAAGTTCATTCATCTCTTTTTAAGAGGCCTCTGGTTAA
ATGAGTTCTATACATTAAATTTATAACCTGGCATAAGGTGGTTTTACTTGCATATAGTAGTCTTTTTTTT
CTCTTTGTGTTCTCAGGCCCGCATAACTGATACCTGCCGAATTGATGAAACTGAACCTACGTTTAAGATG
ATTGGTCGTGCAAGATAATCAATGGTATTATTTAATTAATGCTTGGAAGACATATATTCTTATAAAAACT
CACAACAGTTATTTACAAGCCTAACCTATTACAACTATACTTTTTAGTTAAACCCCCCCACCCCCATAAA
CTAACATCATGCCCGAATAACTATTTACTTCTTGTC

>gi|319918393|emb|FR775308.1| Eretmochelys imbricata mitochondrial partial D-loop, haplotype Ei-PCol3
GGAATCTTTCAATTAAACTACCCTTTGACGCAAAATAAGCGCCAACACACAAATTTACCTATATCCTCTA
CCGTGCCCAGAAGACCAATAGCCGCAATACTTACCTATGTATTATTGTACATCTACTTATTTACCGCTAG
CATATGACCAGTAGTACTGCTGATTAATTTGACCTAAAACATAAAATTATTGGTTTTACATAAACTGTTT
AAATTAAATGACTATTATATAGGTAATAAAAATGAAATGGTATAGGACATAACATTAAGCAATTATTCTT
AACCATGAATATCGTCACAGTAATAGGTTATTTCTTAGTTTAACTCATCACGAGAAATAAGCAACCCTTG
TTAGTAAGATACAACATTACCAGTTTCAGGCCCATTAATTTATGGCGTACATAACTGATCTATTCTGGCC
TCTGGTTGTTTTTTCAGGCACATCAAATTGGTAAAGTTCATTCATCTCTTTTTAAGAGGCCTCTGGTTAA
ATGAGTTCTATACATTAAATTTATAACCTGGCATAAGGTGGTTTTACTTGCATATAGTAGTCTTTTTTTT
CTCTTTGTGTTCTCAGGCCCGCATAACTGATACCTGCCGAATTGATGAAACTGAACCTACGTTTAAGATG
ATTGGTCGTGCAAGATAATCAATGGTATTATTTAATTAATGCTTGGAAGACATATATTCTTATAAAAACT
CACAACAGTTATTTACAAGCCTAACCTATTACAACTATACTTTTTAGTTAAACCCCCCCACCCCCATAAA
CTAACATCATGCCCGAATAACTATTTACTTCTTGTC

>gi|95107362|gb|DQ479349.1| Eretmochelys imbricata haplotype DR2 D-loop, partial sequence; mitochondrial
TAGCATATGACCAGTAGTACTGCTGATTAATCTGACCTAAAACATAAAATTATTGGTTTTACATAAACTG
TTTAAACTACATGACTATTATACAGGTAATAAGAATGAAATGGTATAGGACATAATATTAAGTAATTATT
CTCAAACATGAATATCGTCACGGTAATGGGTTATTTCTTAGTTCAGCTCATCACGAGAAATAAGCAATCC
TTGTTAGTAAGATACAACATTACCAGTTTCAGGCCCATTAATTTATGGCGTACATAACTGATCTATTCTG
GCCTCTGGTTGTTTTTTCAGGCACATTGAATTGGTAAAGTTCATTCATCTCTTTTTAAGAGGCCTCTGGT
TAAATGAGTTCTATACATTGGATTTATAACCT

>gi|95107361|gb|DQ479348.1| Eretmochelys imbricata haplotype DR1 D-loop, partial sequence; mitochondrial
TAGCATATGACCGGTAGTACTGCTGATTAATCTGACCTAAAACATAAAATTATTGGTTTCACATAAACTG
TTTAAACTACATGACTATTATACAGGTAATAAGAATGAAATGGTATAGGACATAATATTAAGTAATTATT
CTCAAACATGAATATTGTCACAGTAATGGGTTATTTCTTAGTTCAGCTCATCACGAGAAATAAGCAACCC
TTGTTAGTAAGATACAACATTACCAGTTTCAGGCCCATTAATTTGTGGCGTACATAACTGATCTATTCTG
GCCTCTGGTTGTTTTTTCAGGCACATCGAATTGGTAAAGTTCATTCATCTCTTTTTAAAAGGCCTCTGGT
TAAATGAGTTCTATACATTAAATTTATAACCT

>gi|95107360|gb|DQ479347.1| Eretmochelys imbricata haplotype Cum D-loop, partial sequence; mitochondrial
TAGCATATGACCGGTAGTACTGCTGATTAATCTGACCTAAAACATAAAATTATTGGTTTCACATAAACTG
TTTAAACTACATGACTATTATACAGGTAATAAGAATGAAATGGTATAGGACATAATATTAAGTAATTATT
CTCAAACATGAATATTGTCACAGTAATGGGTTATTTCTTAGTTCAGCTCATCACGAGAAATAAGCAACCC
TTGTTAGTAAGATACAACATTACCAGTTTCAGGCCCATTAATTTGTGGCGTACATAACTGATCTATTCTG
GCCTCTGGTTGTTTTTTCAGGCACATCGAATTGGTAAAGTTCATTCATCTCTTTTTAAAAGGCCTCTGGT
TAAATGAGTTCTATACATTAAATTTATAACCT

>gi|95107359|gb|DQ479346.1| Eretmochelys imbricata haplotype Cu4 D-loop, partial sequence; mitochondrial
TAGCATATGACCGGTAGTACTGCTGATTAATCTGACCTAAAACATAAAATTATTGGTTTCACATAAACTG
TTTAAGCTACATGACTATTATACGGGTAATAAGAATGAAATGGTATAGGACATAATATTAAGTAATTATT
CTCAAACATGAATATTGTCACAGTAATGGGTTATTTCTTAGTTCAGCTCATCACGAGAAATAAGCAACCC
TTGTTAGTAAGATACAACATTACCAGTTTCAGGCCCATTAATTTATGGCGTACATAACTGATCTATTCTG
GCCTCTGGTTGTTTTTTCAGGCACATCGAATTGGTAAAGTTCATTCATCTCTTTTTAAAAGGCCTCTGGT
TAAATGAGTTCTATACATTAAATTTATAACCT

>gi|95107358|gb|DQ479345.1| Eretmochelys imbricata haplotype Cu3 D-loop, partial sequence; mitochondrial
TAGCATATGACCGGTAGTACTGCTGATTAATCTGACCTAAAACATAAAATTATTGGTTTTACATAAACTG
TTTAAACTACATGACTATTATACAGGTAATAAGAATGAAATGGTATAGGACATAATATTAAGTAATTATT
CTCAAACATGAATATTGTCACAGTAATGGGTTATTTCTTAGTTCAGCTCATCACGAGAAATAAGCAACCC
TTGTTAGTAAGATACAACATTACCAGTTTCAGGCCCATTAATTTATGGCGTACATAACTGATCTATTCTG
GCCTCTGGTTGTTTTTTCAGGCACATCGAATTGGTAAAGTTCATTCATCTCTTTTTAAAAGGCCTCTGGT
TAAATGAGTTCTATACATTAAATTTATAACCT

>gi|95107357|gb|DQ479344.1| Eretmochelys imbricata haplotype EATL D-loop, partial sequence; mitochondrial
TAGCATATGACCGGTAGTATCGCTGATTAATTTGACCTAAAACATAAAATTATTGGTTTTACATAAACTG
TTCAAATTACATGACTATTATATAGGTAATAAAAATGAAATGGTATGGGACATAACATTAAGTAATTATT
CTCAACCATGAATATCGTCACAGTAATAGGTTATTTCTTAGTTTGACTCATCACGAGAAATAAGCAACCC
TTGCTAGTAAGATACAACATTACCAGTTTCAAGCCCATTGATTTATGGCGTACATAACTGATCTATTCTG
GCCTCTGGTTGTTTTTTCAGGCACATTAAATTGTTAAAGTTCATTCATCTCTTTTTAAGAGGCCTCTGGT
TAAATGAGTTCTATACATTAAATTTATAACCT

>gi|95107356|gb|DQ479343.1| Eretmochelys imbricata haplotype Mx1a D-loop, partial sequence; mitochondrial
TAGCATATGACCGGTAGTACTGCTGATTAATCTGACCTAAAACATAAAATTATTGGTTTCACATAAACTG
TTTAAACTACATGACTATTATACAGGTAATAAGAATGAAATGGTATAGGACATAATATTAAGTAATTATT
CTCAAACATGAATATTGTCACAGTAATGGGTTATTTCTTAGTTCAGCTCATCACGAGAAATAAGCAACCC
TTGTTAGTAAGATACAACATTACCAGTTTCAGGCCCATTAATTTATGGCGTACATAACTGATCTATTCTG
GCCTCTGGTTGTTTTTTCAGGCACATCGAATTGGTAAAGTTCATTCATCTCTTTTTAAAGGCCTCTGGTT
GCCTCTGGTTAAATGAGTTCTATACATTAAATTTATAACC

>gi|95107355|gb|DQ479342.1| Eretmochelys imbricata haplotype gamma D-loop, partial sequence; mitochondrial
TAGCATATGACCGGTAGTACTGCTGATTAATCTGACCTAAAACATAAAATTATTGGTTTCACATAAACTG
TTTAAACTACATGACTATTATACAGGTAATAAGAATGAAATGGTATAGGACATAATATTAAGTAATTATT
CTCAAACATGAATATTGTCACAGTAATGGGTTATTTCTTAGTTCAGCTCATCACGAGAAATAAGCAACCC
TTGTTAGTAAGATACAACATTACCAGTTTCAGGCCCATTGATTTATGGCGTACATAACTGATCTATTCTG
GCCTCTGGTTGTTTTTTCAGGCACATCGAATTGGTAAAGTTCATTCATCTCTTTTTAAAAGGCCTCTGGT
TAAATGAGTTCTATACATTAAATTTATAACCT

>gi|95107354|gb|DQ479341.1| Eretmochelys imbricata haplotype BI1 D-loop, partial sequence; mitochondrial
TAGCATATGACCAGTAGTACTGCTGATTAATCTGACCTAAAACATAAAATTATTGGTTTTACATAAACTG
TTTAAATTACATGACTATTATACAGGTAATAAGAATGAAATGGTACAGGACATAATATTAAGTAATTATT
CTCAATCATGAATATTGTCACAGTAATGGGTTATTTCTTAGCTTAGCTCATCACGAGAAATAAGCAACCC
TTGTTAATAAGATACGACATTACCAGTTTCAAGCCCATTAATTTATGGCGTACATAACTGATCTATTCTG
GCCTCTGGTTGTTTTTTCAGGCACATCAAATTGGTAAAGTTCATTCATCTCTTTTTAAAAGGCCTCTGGT
TAAATGAGTTCTATACATTAAATTTATAACC

>gi|95107353|gb|DQ479340.1| Eretmochelys imbricata haplotype beta D-loop, partial sequence; mitochondrial
TAGCATATGACCAGTAGTACTGCTGATTAATCTGACCTAAAACATAAAATTATTGGTTTCACATAAACTG
TTTAAACTACATGACTATTATACAGGTAATAAGAATGAAATGGTATAGGACATAATATTAAGTAATTATT
CTCAAACATGAATATTGTCACAGTAATGGGTTATTTCTTAGTTCAGCTCATCACGAGAAATAAGCAACCC
TTGTTAGTAAGATACAACATTACCAGTTTCAGGCCCATTAATTTATGGCGTACATAACTGATCTATTCTG
GCCTCTGGTTGTTTTTTCAGGCACATGGAATTGGTAAAGTTCATTCATCTCTTTTTAAAAGGCCTCTGGT
TAAATGAGTTCTATACATTAAATTTATAACCT

>gi|95107352|gb|DQ479339.1| Eretmochelys imbricata haplotype alpha D-loop, partial sequence; mitochondrial
TAGCATATGACCAGTAGTACTGCTGATTAATCTGACCTAAAACATAAAATTATTGGTTTTACATAAACTG
TTTAAACTACATGACTATTATACAGGTAATAAGAATGAAATGGTATAGGACATAATATTAAGTAATTATT
CTCAAACATGAATATCGTCACAGTAATGGGTTATTTCTTAGTTCAGCTCATCACGAGAAATAAGCAATCC
TTGTTAGTAAGATACAACATTACCAGTTTCAGGCCCATTAATCTATGGCGTACATAACTGATCTATTCTG
GCCTCTGGTTGTTTTTTCAGGCACATTGAATTGGTAAAGTTCATTCATCTCTTTTTAAGAGGCCTCTGGT
TAAATGAGTTCTATACATTAAATTTATAACCT

>gi|95107351|gb|DQ479338.1| Eretmochelys imbricata haplotype P D-loop, partial sequence; mitochondrial
TAGCATATGACCGGTAGTACTGCTGATTAATCTGACCTAAAACATAAAATTATTGGTTTCACATAAACTG
TTTAAGCTACATGACTATTATACAGGTAATAAGAATGAAATGGTATAGGACATAATATTAAGTAATTATT
CTCAAACATGAATATTGTCACAGTAATGGGTTATTTCTTAGTTCAGCTCATCACGAGAAATAAGCAACCC
TTGTTAGTAAGATACAACATTACCAGTTTCAGGCCCATTAATTTATGGCGTACATAACTGATCTATTCTG
GCCTCTGGTTGTTTTTTCAGGCACATCGAATTGGTAAAGTTCATTCATCTCTTTTTAAAAGGCCTCTGGT
TAAATGAGTTCTATACATTAAATTTATAACCT

>gi|95107350|gb|DQ479337.1| Eretmochelys imbricata haplotype O D-loop, partial sequence; mitochondrial
TAGCATATGACCAGTAGTACTGCTGATTAATCTGACCTAAAACATAAAATTATTGGTTTTACATAAACTG
TTTAAACTACATGACTATTATACAGGTAATAAGAATGAAATGGTATAGGACATAATATTAAGTAATTATT
CTCAAACATGAATATCGTCACAGTAATGGGTTATTTCTTAGTTCAGCTCATCACGAGAAATAAGCAATCC
TTGTTAGTAAGATACAACATTACCAGTTTCAGGCCCATTAATTTGTGGCGTACATAACTGATCTATTCTG
GCCTCTGGTTGTTTTTTCAGGCACATTGAATTGGTAAAGTTCATTCATCTCTTTTTAAGAGGCCTCTGGT
TAAATGAGTTCTATACATTAAATTTATAACCT

>gi|95107349|gb|DQ479336.1| Eretmochelys imbricata haplotype M D-loop, partial sequence; mitochondrial
TAGCATATGACCGGTAGTACTGCTGATTAATCTGACCTAAAACATAAAATTATTGGTTTCACATAAACTG
TTTAAACTACATGACTATTATACAGGTAATAAGAATGAAATGGTATAGGACATAATATTAAGTAATTATT
CTCAAACATGAATATCGTCACAGTAATGGGTTATTTCTTAGTTCAGCTCATCACGAGAAATAAGCAACCC
TTGTTAGTAAGATACAACATTACCAGTTTCAGGCCCATTAATTTATGGCGTACATAACTGATCTATTCTG
GCCTCTGGTTGTTTTTTCAGGCACATTGAATTGGTAAAGTTCATTCATCTCTTTTTAAGAGGCCTCTGGT
TAAATGAGTTCTATACATTAAATTTATAACCT

>gi|95107348|gb|DQ479335.1| Eretmochelys imbricata haplotype L D-loop, partial sequence; mitochondrial
TAGCATATGACCGGTAGTACTGCTGATTAATCTGACCTAAAACATAAAATTATTGGTTTCACATAAACTG
TTTAAACTACATGACTATTATACAGGTAATAAGAATGAAATGGTATAGGACATAATATTAAGTAATTATT
CTCAAACATGAATATTGTCACAGTAATGGGTTATTTCTTAGTTCAGCTCATCACGAGAAATAAGCAACCC
TTGTTAGTAAGATACAACATTACCAGTTTCAGGCCCATTAATTTATGGCGTACATAACTGATCTATTCTG
GCCTCTGGTTGTTTTTTCAGGCACATCAAATTGGTAAAGTTCATTCATCTCTTTTTAAAAGGCCTCTGGT
TAAATGAGTTCTATACATTAAATTTATAACCT

>gi|95107347|gb|DQ479334.1| Eretmochelys imbricata haplotype K D-loop, partial sequence; mitochondrial
TAGCATATGACCGGTAGTACTGCTGATTAATCTGACCTAAAACATAAAATTATTGGTTTCACATAAACTG
TTTAAACTACATGACTATTATACAGGTAATAAGAATGAAATGGTATAGGACATAATATTAAGTAATTATT
CTCAAACATGAATATCGTCACAGTAATGGGTTATTTCTTAGTTCAGCTCATCACGAGAAATAAGCAACCC
TTGTTAGTAAGATACAACATTACCAGTTTCAGGCCCATTAATTTATGGCGTACATAACTGATCTATTCTG
GCCTCTGGTTGTTTTTTCAGGCACATCGAATTGGTAAAGTTCATTCATCTCTTTTTAAGAGGCCTCTGGT
TAAATGAGTTCTATACATTAAATTTATAACCT

>gi|95107346|gb|DQ479333.1| Eretmochelys imbricata haplotype J D-loop, partial sequence; mitochondrial
TAGCATATGACCGGTAGTACTGCTGATTAATCTGACCTAAAACATAAAATTATTGGTTTCACATAAACTG
TTTAAACTACATGACTATTATACAGGTAATAAGAATGAAATGGTATAGGACATAATATTAAGTAATTATT
CTCAAACATGAATATTGTCACAGTAATGGGTTATTTCTTAGTTCAGCTCATCACGAGAAATAAGCAACCC
TTGTTAGTAAGATACAACATTACCAGTTTCAGGCCCATTAATTTATGGCGTACATAACTGATCTATTCTG
GCCTCTGGTTGTTTTTTCAGGCACATCGAATTGGTAAAGTTCATTCATCTCTTTTTAAGAGGCCTCTGGT
TAAATGAGTTCTATACATTAAATTTATAACCT

>gi|95107345|gb|DQ479332.1| Eretmochelys imbricata haplotype I D-loop, partial sequence; mitochondrial
TAGCATATGTCCGGTAGTACTGCTGATTAATCTGACCTAAAACATAAAATTATTGGTTTCACATAAACTG
TTTAAACTACATGACTATTATACGGGTAATAAGAATGAAATGGTATAGGACATAATATTAAGTAATTATT
CTCAAACATGAATATTGTCACAGTAATGGGTTATTTCTTAGTTCAGCTCATCACGAGAAATAAGCAACCC
TTGTTAGTAAGATACAACATTACCAGTTTCAGGCCCATTAATTTATGGCGTACATAACTGATCTATTCTG
GCCTCTGGTTGTTTTTTCAGGCACATCGAATTGGTAAAGTTCATTCATCTCTTTTTAAAAGGCCTCTGGT
TAAATGAGTTCTATACATTAAATTTATAACCT

>gi|95107344|gb|DQ479331.1| Eretmochelys imbricata haplotype H D-loop, partial sequence; mitochondrial
TAGCATATGACCAGTAGTACTGCTGATTAATCTGACCTAAAACATAAAATTATTGGTTTTACATAAACTG
TTTAAACTACATGACTATTATACAGGTAATAAAAATGAAATGGTATAGGACATAATATTAAGTAATTATT
CTCAAACATGAATATCGTCACAGTAATGGGTTATTTCTTAGTTCAGCTCATCACGAGAAATAAGCAATCC
TTGTTAGTAAGATACAACATTACCAGTTTCAGGCCCATTAATTTATGGCGTACATAACTGATCTATTCTG
GCCTCTGGTTGTTTTTTCAGGCACATTGAATTTGTAAAGTTCATTCATCTCTTTTTAAGAGGCCTCTGGT
TAAATGAGTTCTATACATTAAATTTATAACCT

>gi|95107343|gb|DQ479330.1| Eretmochelys imbricata haplotype G D-loop, partial sequence; mitochondrial
TAGCATATGACCAGTAGTACTGCTGATTAATCTGACCTAAAACATAAAATTATTGGTTTTACATAAACTG
TTTAAACTACATGACTATTATACAGGTAATAAAAATGAAATGGTATAGGACATAATATTAAGTAATTATT
CTCAAACATGAATATCGTCACAGTAATGGGTTATTTCTTAGTTCAGCTCATCACGAGAAATAAGCAATCC
TTGTTAGTAAGATACAACATTACCAGTTTCAGGCCCATTAATTTATGGCGTACATAACTGATCTATTCTG
GCCTCTGGTTGTTTTTTCAGGCACATTGAATTGGTAAAGTTCATTCATCTCTTTTTAAGAGGCCTCTGGT
TAAATGAGTTCTATACATTAAATTTATAACCT

>gi|95107342|gb|DQ479329.1| Eretmochelys imbricata haplotype E D-loop, partial sequence; mitochondrial
TAGCATATGACCAGTAGTGCTGCTGATTAATCTGACCTAAAACATAAAATTATTGGTTTTACATAAACTG
TTTAAACTACATGACTATTATACAGGTAATAAGAATGAAATGGTATAGGACATAATATTAAGTAATTATT
CTCAAACATGAATATCGTCACAGTAATGGGTTATTTCTTAGTTCAGCTCATCACGAGAAATAAGCAATCC
TTGTTAGTAAGATACAACATTACCAGTTTCAGGCCCATTAATTTATGGCGTACATAACTGATCTATTCTG
GCCTCTGGTTGTTTTTTCAGGCACATTGAATTGGTAAAGTTCATTCATCTCTTTTTAAGAGGCCTCTGGT
TAAATGAGTTCTATACATTAAATTTATAACCT

>gi|95107341|gb|DQ479328.1| Eretmochelys imbricata haplotype D D-loop, partial sequence; mitochondrial
TAGCATATGACCGGTAGTACTGCTGATTAATCTGACCTAAAACATAAAATTATTGGNTTTACATAAACTG
TTTAAACTACATGACTATTATACAGGTAATAAGAATGAAATGGTATAGGACATAATATTAAGTAATTATT
CTCAAACATGAATATTGTCACAGTAATGGGTTATTTCTTAGTTCAGCTCATCACGAGAAATAAGCAATCC
TTGTTAGTAAGATACAACATTACCAGTTTCAGGCCCATTAATTTATGGCGTACATAACTGATCTATTCTG
GCCTCTGGTTGTTTTTTCAGGCACATCGAATTGGTAAAGTTCATTCATCTCTTTTTAAAAGGCCTCTGGT
TAAATGAGTTCTATACATTAAATTTATAACCT

>gi|95107340|gb|DQ479327.1| Eretmochelys imbricata haplotype C D-loop, partial sequence; mitochondrial
TAGCATATGACCGATAGTACTGCTGATTAATCTGACCTAAAACATAAAATTATTGGTTTTACATAAACTG
TTTAAACTACATGACTATTATACGGGTAATAAGAATGAAATGGTATAGGACATAATATTAAGTAATTATT
CTCAAACATGAATATTGTCACAGTAATGGGTTATTTCTTAGTTCAGCTCATCACGAGAAATAAGCAACCC
TTGTTAGTAAGATACAACATTACCAGTTTCAGGCCCATTAATTTATGGCGTACATAACTGATCTATTCTG
GCCTCTGGTTGTTTTTTCAGGCACATCGAATTGGTAAAGTTCATTCATCTCTTTTTAAAAGGCCTCTGGT
TAAATGAGTTCTATACATTAAATTTATAACCT

>gi|95107339|gb|DQ479326.1| Eretmochelys imbricata haplotype B D-loop, partial sequence; mitochondrial
TAGCATATGACCGGTAGTACTGCTGATTAATCTGACCTAAAACATAAAATTATTGGTTTTACATAAACTG
TTTAAACTACATGACTATTATACGGGTAATAAGAATGAAATGGTATAGGACATAATATTAAGTAATTATT
CTCAAACATGAATATTGTCACAGTAATGGGTTATTTCTTAGTTCAGCTCATCACGAGAAATAAGCAACCC
TTGTTAGTAAGATACAACATTACCAGTTTCAGGCCCATTAATTTATGGCGTACATAACTGATCTATTCTG
GCCTCTGGTTGTTTTTTCAGGCACATCGAATTGGTAAAGTTCATTCATCTCTTTTTAAAAGGCCTCTGGT
TAAATGAGTTCTATACATTAAATTTATAACCT

>gi|1127597|gb|U37807.1|EIU37807 Eretmochelys imbricata mitochondrial DNA, replication origin D-loop region
TAGCATATGATCAGTAATGTTGTCGATTAATTTGGCTTTAAACATAAAAATTTATTAATTTTACATAAAC
TGTTTTAGTTACATGACTATTATACAGGTAATAAGAATGAAATGATATAGGACATAAAATTAAACCATTA
TTCTCAACCATGAATATCGTCACAGTAATAGGTTATTTCTTAGTTCAGCTCATCACGAGAAATAAGCAAC
CCTTGTTAGTAAGATACAACATTACCAGTTTCAAGCCCATTAAGTCATATCGTACATAACTGATCTATTC
TGGCCTCTGGTTGTTTTTTCAGGCACATTAAGATAATAAAGTTCACTCGTTCCTCTTTAAAAGGCCTCTG
GTTAAATGAGTTCTATACATTAAATTTATAACCT

>gi|1127596|gb|U37806.1|EIU37806 Eretmochelys imbricata mitochondrial DNA, replication origin D-loop region
TAGCATATGACCGGTAGTACTGCTGATTAATCTGACCTAAAACATAAAATTATTGGTTTCACATAAACTG
TTTAAACTACATGACTATTATACAGGTAATAAGAATGAAATGGTATAGGACATAATATTAAGTAATTATT
CTCAAACATGAATATTGTCACAGTAATGGGTTATTTCTTAGTTCAGCTCATCACGAGAAATAAGCAACCC
TTGTTAGTAAGATACAACATTACCAGTTTCAGGCCCATTAATTTATGGCGTACATAACTGATCTATTCTG
GCCTCTGGTTGTTTTTTCAGGCACATCGAATTGGTAAAGTTCATTCATCTCTTTTTAAAAGGCCTCTGGT
TAAATGAGTTCTATACATTAAATTTATAACCT

>gi|1127595|gb|U37805.1|EIU37805 Eretmochelys imbricata mitochondrial DNA, replication origin D-loop region
TAGCATATGACCGGTAGTACTGCTGATTAATCTGACCTAAAACATAAAATTATTGGTTTCACATAAACTG
TTTAAACTACATGACTATTATACGGGTAATAAGAATGAAATGGTATAGGACATAATATTAAGTAATTATT
CTCAAACATGAATATTGTCACAGTAATGGGTTATTTCTTAGTTCAGCTCATCACGAGAAATAAGCAACCC
TTGTTAGTAAGATACAACATTACCAGTTTCAGGCCCATTAATTTATGGCGTACATAACTGATCTATTCTG
GCCTCTGGTTGTTTTTTCAGGCACATCAAATTGGTAAAGTTCATTCATCTCTTTTTAAAAGGCCTCTGGT
TAAATGAGTTCTATACATTAAATTTATAACCT

>gi|1127594|gb|U37804.1|EIU37804 Eretmochelys imbricata mitochondrial DNA, replication origin D-loop region
TAGCATATGACCGGTAGTACTGCTGATTAATCTGACCTAAAACATAAAATTATTGGTTTCACATAAACTG
TTTAAACTACATGACTATTATACGGGTAATAAGAATGAAATGGTATAGGACATAATATTAAGTAATTATT
CTCAAACATGAATATTGTCACAGTAATGGGTTATTTCTTAGTTCAGCTCATCACGAGAAATAAGCAACCC
TTGTTAGTAAGATACAACATTACCAGTTTCAGGCCCATTAATTTATGGCGTACATAACTGATCTATTCTG
GCCTCTGGTTGTTTTTTCAGGCACATCGAATTGGTAAAGTTCATTCATCTCTTTTTAAAAGGCCTCTGGT
TAAATGAGTTCTATACATTAAATTTATAACCT

>gi|1013864166|gb|KT964296.1| Eretmochelys imbricata isolate EiIP74 tRNA-Pro gene and D-loop, partial sequence; mitochondrial
CCCCAAAACCGGAATCTTTCAATTAAACTACCCTTTGACGCAAAATAAGCGCCAACACACAAATTTACCT
ATATCCTCTACCGTGCCCAGAAGACCAATAGCCGCAATACTTACCTATGTATTATTGTACATCTACTTAT
TTACCGCTAGCATATGACCAGTAGTACTGCTGATTAATTTGACCTAAAACATAAAATTATTGGTTTTACA
TAAACTGTTTAAATTAAATGACTATTATATAGGTAATAAAAATGAAATGGTATGGGACATAACATTAAGC
AATTATTCTTAACCATGAATATCGTCACAGTAATAGGTTATTTCTTAGTTTAACTCATCACGAGAAATAA
GCAACCCTTGTTAGTAAGATACAACATTACCAGTTTCAGGCCCATTAATTTATGGCGTACATAACTGATC
TATTCTGGCCTCTGGTTGTTTTTTCAGGCACATCAAATTGGTAAAGTTCATTCATCTCTTTTTAAGAGGC
CTCTGGTTAAATGAGTTCTATACATTAAATTTATAACCTGGCATAAGGTGGTTTTACTTGCATATAGTAG
TCTTTTTTTTCTCTTTGTGTTCTCAGGCCCGCATAACTGATACCTGCCGAATTGATGAAACTGAACCTAC
GTTTAAGATGATTGGTCGTGCAAGATAATCAATGGTATTATTTAATTAATGCTTGGAAGACATATATTCT
TATAAAAACTCACAACAGTTATTTACAAGCCTAACCTATTACAACTATACTTTTTAGTTAAACCCCCCCA
CCCC

>gi|1013864165|gb|KT964295.1| Eretmochelys imbricata isolate EiIP73 tRNA-Pro gene and D-loop, partial sequence; mitochondrial
CCCCAAAACCGGAATCTTTCAATTAAACTACCCTTTGACGCAAAATTAAGCGCCAACACACAAATTTACC
TATATCCTCTACCGTGCCCAGAAGACCAATAGCCGCAATACTTACCTATGTATTATTGTACATCTACTTA
TTTACCGCTAGCATATGACCAGTAGTACTGCTGATTAATTTGACCTAAAACATAAAATTATTGGTTTTAC
ATAAACTGTTTAGATTAAATGACTATTATATAGGTAATAAAAATGAAATGGTATAGGACATAACATTAAG
CAATTATTCTTAACCATGAATATCGTCACAGTAATAGGTTATTTCTTAGTTTAACTCATCACGAGAAATA
AGCAACCCTTGTTAGTAAGATACAACATTACCAGTTTCAGGCCCATTAATTTATGGCGTACATAACTGAT
CTATTCTGGCCTCTGGTTGTTTTTTCAGGCACATCAAATTGGTAAAGTTCATTCATCTCTTTTTAAGAGG
CCTCTGGTTAAATGAGTTCTATACATTAAATTTATAACCTGGCATAAGGTGGTTTTACTTGCATATAGTA
GTCTTTTTTTTCTCTTTGTGTTCTCAGGCCCGCATAACTGATACCTGCCGAATTGATGAAACTGAACCTA
CGTTTAAGATGATTGGTCGTGCAAGATAATCAATGGTATTATTTAATTAATGCTTGAAAGACATATATTC
TTATAAAAACTCACAACAGTTATTTACAAGCCTAACCTATTACAACTATACTTTTTAGTTAAACCCCC

>gi|1013864164|gb|KT964294.1| Eretmochelys imbricata isolate EiIP72 tRNA-Pro gene and D-loop, partial sequence; mitochondrial
CCCCAAAACCGGAATCTTTCAATTAAACTACCCTTTGACGCAAAATAAGCGCCAACACACAAATTTACCT
ATATCCTCTACCGTGCCCAGAAGACCAATAGCCGCAATACTTACCTATGTATTATTGTACATCTACTTAT
TTACCGCTAGCATATGACCAGTAGTACTGCTGATTAATTTGACCTAAAACATAAAATTATTGGTTTTACA
TAAACTGTTTAAATTAAATGACTATTATATAGGTAATAAAAATGAAATGGTATAGGACATAACATTAAGC
AATTATTCTTAACCATGAATATCGTTACAGTAATAGGTTATTTCTTAGTTTAACTCATCACGAGAAATAA
GCAACCCTTGTTAGTAAGATACAACATTACCAGTTTCAGGCCCATTAATTTATGGCGTACATAACTGATC
TATTCTGGCCTCTGGTTGTTTTTTCAGGCACATCAAATTGGTAAAGTTCATTCATCTCTTTTTAAGAGGC
CTCTGGTTAAATGAGTTCTATACATTAAATTTATAACCTGGCATAAGGTGGTTTTACTTGCATATAGTAG
TCTTTTTTTTCTCTTTGTGTTCTCAGGCCCGCATAACTGATACCTGCCGAATTGATGAAACTGAACCTAC
GTTTAAGATGATTGGTCGTGCAAGATAATCAATGGTATTATTTAATTAATGCTTGGAAGACATATATTCT
TATAAAAACTCACAACAGTTATTTACAAGCCTAACCTATTACAACTATACTTTTTAGTTAAACCCCCCCA
CCCC

>gi|1013864163|gb|KT964293.1| Eretmochelys imbricata isolate EiIP71 tRNA-Pro gene and D-loop, partial sequence; mitochondrial
CCCCAAAACCGGAATCTTTCAATTAAACTACCCTTTGACGCAAAATAAGCGCCAACACACAAATTTACCT
ATATCCTCTACCGTGCCCAGAAGACCAATAGCCGCAATACTTACCTATGTATTATTGTACATCTACTTAT
TTACCGCTAGCATATGACCAGTAGTACTGCTGATTAATTTGACCTAAAACATAAAATTATTGGTTTTACA
TAAACTGTTTAAATTAAATGACTATTATATAGGTAATAAAAATGAAATGGTATAGGACATAACATTAAGC
AATTATTCTTAACCATGAATATCGTCACAGTAATAGGTTATTTCTTAGTTTAACTCATCACGAGAAATAA
GCAACCCTTGTTAGTAAGATACAACATTACCAGTTTCAGGCCCATTAATTTATGGCGTACATAACTGATC
TATTCTGGCCTCTGGTTGTTTTTTCAGGCACATCAAATTGGTAAAGTTCATTCATCTCTTTTTAAGAGGC
CTCTGGTTAAATGAGTTCTATACATTAAATTTATAACCTGGCATAAGGTGGTTTTACTTGCATATAGTAG
TCTTTTTTTTCTCTTTGTGTTCTCAGGCCCGCATAACTGATACCTGCCGAATTAATGAAACTGAACCTAC
GTTTAAGATGATTGGTCGTGCAAGATAATCAATGGTATTATTTAATTAATGCTTGGAAGACATATATTCT
TATAAAAACTCACAACAGTTATTTACAAGCCTAACCTATTACAACTATACTTTTTAGTTAAACCCCCCCA
CCCC

>gi|1013864162|gb|KT964292.1| Eretmochelys imbricata isolate EiIP59 tRNA-Pro gene and D-loop, partial sequence; mitochondrial
CCCCAAAACCGGAATCTTTCAATTAAACTACCCTTTGACGCAAAATAAGCGCCAACACACAAATTTACCT
ATATCCTCTACCGTGCCCAGAAGACCAATAGCCGCAATACTTACCTATGTATTATTGTACATCTACTTAT
TTACCGCTAGCATATGACCAGTAGTACTGCTGATTAATTTGACCTAAAACATAAAATTATTGGTTTTACA
TAAACTGTTTAAATTAAATGACTATTATATAGGTAATAAAAATGAAATGGTATAGGACATAACATTAAGC
AATTATTCTTAACCATGAATATCGTCACAGTAATAGGTTATTTCTTAGTTTAACTCATCACGAGAAATAA
GCAACCCTTGTTAGTAAGATACAACATTACCAGTTTCAGGCCCATTAATTTATGGCGTACATAACTGATC
TATTCTGGCCTCTGGTTGTTTTTTCAGGCACATCAAATTGGTAAAGTTCATTCATCTCTTTTTAAGAGGC
CTCTGGTTAAATGAGTTCTATACATTGAATTTATAACCTGGCATAAGGTGGTTTTACTTGCATATAGTAG
TCTTTTTTTTCTCTTTGTGTTCTCAGGCCCGCATAACTGATACCTGCCGAATTGATGAAACTGAACCTAC
GTTTAAGATGATTGGTCGTGCAAGATAATCAATGGTATTATTTAATTAATGCTTGGAAGACATATATTCT
TATAAAAACTCACAACAGTTATTTACAAGCCTAACCTATTACAACTATACTTTTTAGTTAAACCCCCCCA
CCCC

>gi|1013864161|gb|KT964291.1| Eretmochelys imbricata isolate EiIP39 tRNA-Pro gene and D-loop, partial sequence; mitochondrial
CCCCAAAACCGGAATCTTTCAATTAAACTACCCTTTGACGCAAAATAAGCGCCAACACACAAATTTACCT
ATATCCTCTACCGTGCCCAGAAGACCAATAGCCGCAATACTTACCTATGTATTATTGTACATCTACTTAT
TTACCGCTAGCATATGACCAGTAGTACTGCTGATTAATTTGACCTAAAACATAAAATTATTGGTTTTACA
TAAACTGTTTAAATTAAATGACTATTATATAGGTAATAAAAATGAAATGGTATAGGACATAACATTAAGC
AATTATTCTTAACCATGAATATCGTCACAGTAATAGGTTATTTCTTAGTTTAACTCATCACGAGAAATAA
GCAACCCTTGTTAGTAAGATACAACATTACCAGTTTCAGGCCCATTAATTTATGGCGTACATAACTGATC
TATTCTGGCCTCTGGTTGTTTTTTCAGGCACATCAAATTGGCAAAGTTCATTCATCTCTTTTTAAGAGGC
CTCTGGTTAAATGAGTTCTATACATTAAATTTATAACCTGGCATAAGGTGGTTTTACTTGCATATAGTAG
TCTTTTTTTTCTCTTTGTGTTCTCAGGCCCGCATAACTGATACCTGCCGAATTGATGAAACTGAACCTAC
GTTTAAGATGATTGGTCGTGCAAGATAATCAATGGTATTATTTAATTAATGCTTGGAAGACATATATTCT
TATAAAAACTCACAACAGTTATTTACAAGCCTAACCTATTACAACTATACTTTTTAGTTAAACCCCCCCA
CCCC

>gi|950648087|gb|KT003685.1| Eretmochelys imbricata haplotype EiIP108 tRNA-Pro gene and D-loop, partial sequence; mitochondrial
CCCCAAAACCGGAATCTTTCAATTAAACTACCCTTTGACGCAAAATAAGCGCCAACACACAAATTTACCT
ATATCCTCTACCGTGCCCAGAAGACCAATAGCCGCAATACTTACCTATGTATTATTGTACATCTACTTAT
TTACCGCTAGCATATGACCAGTAGTACTGCTGATTAATTTGACCTAAAACATAAAATTATTGGTTTTACA
TAAACTGTTTAAATTAAATGACTATTATATAGGTAATAAAAATGAAATGGTATAGGACATAACATTAAGC
AATTATTTTTAACCATGAATATCGTCACAGTAATAGGTTATTTCTTAGTTTAACTCATCACGAGAAATAA
GCAACCCTTGTTAGTAAGATACAACATTACCAGTTTCAGGCCCATTAATTTATGGCGTACATAACTGATC
TATTCTGGCCTCTGGTTGTTTTTTCAGGCACATCAAATTGGTAAAGTTCATTCATCTCTTTTTAAGAGGC
CTCTGGTTAAATGAGTTCTATACATTAAATTTATAACCTGGCATAAGGTGGTTTTACTTGCATATAGTAG
TCTTTTTTTTCTCTTTGTGTTCTCAGGCCCGCATAACTGATACCTGCCGAATTGATGAAACTGAACCTAC
GTTTAAGATGATTGGTCGTGCAAGATAATCAATGGTATTATTTAATTAATGCTTGGAAGACATATATTCT
TATAAAAACTCACAACAGTTATTTACAAGCCTAACCTATTACAACTATACTTTTTAGTTAAACCCC

>gi|926473806|gb|KR012505.1| Eretmochelys imbricata isolate EiIP115 tRNA-Pro gene and D-loop, partial sequence; mitochondrial
CCCCAAAACCGGAATCTTTCAATTAAACTACCCTTTGACGCAAAATAAGCGCCAACACACAAATTTACCT
ATATCCTCTACCGTGCCCAGAAGACCAATAGCCGCAATACTTACCTATGTATTATTGTACATCTACTTAT
TTACCACTAGCATATGACCAGTAGTACTGCTGATTAATTTGACCTAAAACATAAAATTATTGGTTTTACA
TAAACTGTTTAAATTAAATGACTATTATATAGGTAATAAAAATGAAATGGTATAGGACATAACATTAAGC
AATTATTCTTAACCATGAATATCGTCACAGTAATAGGTTATTTCTTAGTTTAACTCATCACGAGAAATAA
GCAACCCTTGTTAGTAAGATACAACATTACCAGTTTCAGGCCCATTAATTTATGGCGTACATAACTGATC
TATTCTGGCCTCTGGTTGTTTTTTCAGGCACATCAAATTGGTAAAGTTCATTCATCTCTTTTTAAGAGGC
CTCTGGTTAAATGAGTTCTATACATTAAATTTATAACCTGGCATAAGGTGGTTTTACTTGCATATAGTAG
TCTTTTTTTTCTCTTTGTGTTCTCAGGCCCGCATAACTGATACCTGCCGAATTGATGAAACTGAACCTAC
GTTTAAGATGATTGGTCGTGCAAGATAATCAATGGTATTATTTAATTAATGCTTGGAAGACATATATTCT
TATAAAAACTCACAACAGTTATTTACAAGCCTAACCTATTACAACTATACTTTTTAGTTAAACCC

>gi|926473805|gb|KR012504.1| Eretmochelys imbricata isolate EiIP107 tRNA-Pro gene and D-loop, partial sequence; mitochondrial
CCCCAAAACCGGAATCTTTCAATTAAACTACCCTTTGACGCAAAATAAGCGCCAACACACAAATTTACCT
ATATCCTCTACCGTGCCCAGAAGACCAATAGCCGCAATACTTACCTATGTATTATTGTACATCTACTTAT
TTACCGCTAGCATATGACCAGTAGTACTGCTGATTAATTTGACCTAAAACATAAAATTATTGGTTTTACA
TAAACTGTTTAAATTAAATGACTATTATATAGGTAATAAAAATGAAATGGTATGGGACATAACATTAAGC
AATTATTCTTAACCATGAATATCGTCACAGTAATAGGTTATTTCTTAGTTTAACTCATCACGAGAAATAA
GCAACCCTTGTTAGTAAGATACAACATTACCAGTTTCAGGCCCATTAATTTATGGCGTACATAACTGATC
TATTCTGGCCTCTGGTTGTTTTTTCAGGCACATCAAATTGGTAAAGTTCATTCATCTCTTTTTAAAAGGC
CTCTGGTTAAATGAGTTCTATACATTAAATTTATAACCTGGCATAAGGTGGTTTTACTTGCATATAGTAG
TCTTTTTTTTCTCTTTGTGTTCTCAGGCCCGCATAACTGATACCTGCCGAATTGATGAAACTGAACCTAC
GTTTAAGATGATTGGTCGTGCAAGATAATCAATGGTATTATTTAATTAATGCTTGGAAGACATATATTCT
TATAAAAACTCACAACAGTTATTTACAAGCCTAACCTATTACAACTATACTTTTTAGTTAAACCCC

>gi|926473804|gb|KR012503.1| Eretmochelys imbricata isolate EiIP106 tRNA-Pro gene and D-loop, partial sequence; mitochondrial
CCCCAAAACCGGAATCTTTCAATTAAACTACCCTTTGACGCAAAATAAGCGCCAACACACAAATTTACCT
ATATCCTCTACCGTGCCCAGAAGACCAATAGCCGCAATACTTACCTATGTATTATTGTACATCTACTTAT
TTACCGCTAGCATATGACCAGTAATACTGCTGATTAATTTGACCTAAAACATAAAATTATTGGTTTTACA
TAAACTGTTTAAATTAAATGACTATTATATAGGTAATAAAAATGAAATGGTATAGGACATAACATTAAGC
AATTATTCTTAACCATGAATATCGTCACAGTAATAGGTTATTTCTTAGTTTAACTCATCACGAGAAATAA
GCAACCCTTGTTAGTAAGATACAACATTACCAGTTTCAGGCCCATTAATTTATGGCGTACATAACTGATC
TATTCTGGCCTCTGGTTGTTTTTTCAGGCACATCAAATTGGTAAAGTTCATTCATCTCTTTTTAAGAGGC
CTCTGGTTAAATGAGTTCTATACATTAAATTTATAACCTGGCATAAGGTGGTTTTACTTGCATATAGTAG
TCTTTTTTTTCTCTTTGTGTTCTCAGGCCCGCATAACTGATACCTGCCGAATTGATGAAACTGAACCTAC
GTTTAAGATGATTGGTCGTGCAAGATAATCAATGGTATTATTTAATTAATGCTTGGAAGACATATATTCT
TATAAAAACTCACAACAGTTATTTACAAGCCTAACCTATTACAACTATACTTTTTAGTTAAACCCC

>gi|926473803|gb|KR012502.1| Eretmochelys imbricata isolate EiIP105 tRNA-Pro gene and D-loop, partial sequence; mitochondrial
CCCCAAAACCGGAATCTTTCAATTAAACTACCCTTTGACGCAAAATAAGCGCCAACACACAAATTTACCT
ATATCCTCTACCGTGCCCAGAAGACCAATAGCCGCAATACTTACCTATGTATTATTGTACATCTACTTAT
TTACCACTAGCATATGACCAGTAGTACTGCTGATTAATTTGACCTAAAACATAAAATTATTGGTTTTACA
TAAACTGTTTAAATTAAATGACTATTATATAGGTAATAAAAATGAAATGGTATAGGACATAAAATTAAGC
AATTATTCTTAACCATGAATATCGTCACAGTAATAGGTTATTTCTTAGTTTAACTCATCACGAGAAATAA
GCAACCCTTGTTAGTAAGATACAACATTACCAGTTTCAGGCCCATTAATTTATGGCGTACATAACTGATC
TATTCTGGCCTCTGGTTGTTTTTTCAGGCACATCAAATTGGTAAAGTTCATTCATCTCTTTTTAAGAGGC
CTCTGGTTAAATGAGTTCTATACATTAAATTTATAACCTGGCATAAGGTGGTTTTACTTGCATATAGTAG
TCTTTTTTTTCTCTTTGTGTTCTCAGGCCCGCATAACTGATACCTGCCAAATTGATGAAACTGAACCTAC
GTTTAAGATGATTGGTCGTGCAAGATAATCAATGGTATTATTTAATTAATGCTTGGAAGACATATATTCT
TATAAAAACTCACAACAGTTATTTACAAGCCTAACCTATTACAACTATACTTTTTAGTTAAACCCC

>gi|1001604550|gb|KU695259.1| Eretmochelys imbricata isolate EiIP127 tRNA-Pro gene and D-loop, partial sequence; mitochondrial
CCCCAAAACCGGAATCTTTCAATTAAACTACCCTTTGACGCAAAATAAGCGCCAACACACAAATCTACCT
ATATCCTCTACCGTGCCCAGAAGACCAATAGCCGCAATACTTACCTATGTATTATTGTACATCTACTTAT
TTACCGCTAGCATATGACCAGTAGTACTGCTGATTAATTTGACCTAAAACATAAAATTATTGGTTTTACA
TAAACTGTTTAAATTAAATGACTATTATATAGGTAATAAAAATGAAATGGTATAGGACATAACATTAAGC
AATTATTCTTAACCATGAATATCGTCACAGTAATAGGTTATTTCTTAGTTTAACTCATCACGAGAAATAA
GCAACCCTTGTTAGTAAGATACAACATTACCAGTTTCAGGCCCATTAATTTATGGCGTACATAACTGATC
TATTCTGGCCTCTGGTTGTTTTTTCAGGCACATCAAATTGGTAAAGTTCATTCATCTCTTTTTAAGAGGC
CTCTGGTTAAATGAGTTCTATACATTAAATTTATAACCTGGCATAAGGTGGTTTTACTTGCATATAGTAG
TCTTTTTTTTCTCTTTGTGTTCTCAGGCCCGCATAACTGATACCTGCCGAATTGATGAAACTGAACCTAC
GTTTAAGATGATTGGTCGTGCAAGATAATCAATGGTATTATTTAATTAATGCTTGGAAGACATATATTCT
TATAAAAACTCACAACAGTTATTTACAAGCCTAACCTATTACAACTATACTTTTTAGTTAAACCCC

>gi|1001604549|gb|KU695258.1| Eretmochelys imbricata isolate EiIP126 tRNA-Pro gene and D-loop, partial sequence; mitochondrial
CCCCAAAACCGGAATCTTTCAATTAAACTACCCTTTGACGCAAAATAAGCGCCAACACACAAATTTACCT
ATATCCTCTACCGTGCCCAGAAGACCAATAGCCGCAATACTTACCTATGTACTATTGTACATCTACTTAT
TTACCGCTAGCATATGACCAGTAGTACTGCTGATTAATTTGACCTAAAACATAAAATTATTGGTTTTACA
TAAACTGTTTAAATTAAATGACTATTATATAGGTAATAAAAATGAAATGGTATAGGACATAACATTAAGC
AATTATTCTTAACCATGAATATCGTCACAGTAATAGGTTATTTCTTAGTTTAACTCATCACGAGAAATAA
GCAACCCTTGTTAGTAAGATACAACATTACCAGTTTCAGGCCCATTAATTTATGGCGTACATAACTGATC
TATTCTGGCCTCTGGTTGTTTTTTCAGGCACATCAAATTGGTAAAGTTCATTCATCTCTTTTTAAGAGGC
CTCTGGTTAAATGAGTTCTATACATTAAATTTATAACCTGGCATAAGGTGGTTTTACTTGCATATAGTAG
TCTTTTTTTTCTCTTTGTGTTCTCAGGCCCGCATAACTGATACCTGCCGAATTGATGAAACTGAACCTAC
GTTTAAGATGATTGGTCGTGCAAGATAATCAATGGTATTATTTAATTAATGCTTGGAAGACATATATTCT
TATAAAAACTCACAACAGTTATTTACAAGCCTAACCTATTACAACTATACTTTTTAGTTAAACCCC

>gi|950805184|gb|KT072798.1| Eretmochelys imbricata haplotype EiIP118 tRNA-Pro gene and D-loop, partial sequence; mitochondrial
TCAAACCTTCATCCCCGGCCCCCAAAACCGGAATCTTTCAATTAAACTACCCTTTGACGCAGAATTAAGC
GCCAACACACAAATTTACCTATATCCTCTACCGTGCCCAACAGACCAATATCCGCAACACTTACCTATGT
ACTATTGTACATCTACTTATTTACCACTAGCATATGACCAGTAGTATCGTTGATTAATTTGACCTAAAAC
ATAAAATTATTGGTTTTACATAAACCGTTCAAATTACATGACTATTATATAGGTAATAAAAATGAAATGA
TATGGGACATAACATTAAGTAATTATTCTCGACCATGAATATCGTCACAGTAATAGGTTATTTCTTAGTT
TAACTCATCACGAGAAATAAGCAACCCTTGTTAGTAAGATACAACATTACCAGTTTCAGGCCCATTAATT
TGTGGCGTACATAACTGATCTATTCTGGCCTCTGGTTGTTTTTTCAGGCACATTAAATTGGTAAAGTTCA
TTCATCTCTTTTTAAGAGGCCTCTGGTTAAATGAGTTCTATACATTGAATTTATAACCTGGCATAAGGTG
ATTTTACTTGCATATAGTAGTCTTTTTTTTCTCTTTGTGTTCTCAGGCCCACATAACTGATACCTGCCGA
ATCAATGAAACTGAACCTACGTTTAAGATGATTGGTCGTGCAAGATAATCAATGGTATTATTTAGTTAAT
GCTTGAAAGACATATATTCTTATAAAAACTCACAACAGTTATTTACAAGCCTAACCTATTACAACTATAC
TTTTTAGTTAAACCCCCCCACCCCC

>gi|950805183|gb|KT072797.1| Eretmochelys imbricata haplotype EiIP117 tRNA-Pro gene and D-loop, partial sequence; mitochondrial
AAAAGAGAAGGACTCAAACCTTCATCCCCGGCCCCCAAAACCGGAATCTTTCAATTAAACTACCCTTTGA
CGCAAAATAAGCGCCAACACACAAATTTACCTATATCCTCTACCGTGCCCAGAAGACCAATAGCCGCAAT
ACTTACCTATGTATTATTGTACATCTACTTATTTACCGCTAGCATATGACCAGTAGTACTGCTGATTAAT
TTGACCTAAAACATAAAATTATTGGTTTTACATAAACTGTTTAAATTAAATGACTATTATATAGGTAATA
AAAATGAAATGGTATAGGACATAACATTAAGCAATTATTCTTAACCATGAATATCGTCACAGTAATAGGT
TATTTCTTAGTTTAACTCATCACGAGAAATAAGCAACCCTTGTTAGTAAGATACAACATTACCAGTTTCA
AGCCCATTAATTTATGGCGTACATAACTGATCTATTCTGGCCTCTGGTTGTTTTTTCAGGCACATCAAAT
TGGTAAAGTTCATTCATCTCTTTTTAAGAGGCCTCTGGTTAAATGAGTTCTATACATTAAATTTATAACC
TGGCATAAGGTGGTTTTACTTGCATATAGTAGTCTTTTTTTTCTCTTTGTGTTCTCAGGCCCGCATAACT
GATACCTGCCGAATTGATGAAACTGAACCTACGTTTAAGATGATTGGTCGTGCAAGATAATCAATGGTAT
TATTTAATTAATGCTTGAAAGACATATATTCTTATAAAAACTCACAACAGTTATTTACAAGCCTAACCTA
TTACAACTATACTTTTTAGTTAAACCCCCCCACCCCC

>gi|950805182|gb|KT072796.1| Eretmochelys imbricata haplotype EiIP116 tRNA-Pro gene and D-loop, partial sequence; mitochondrial
ATAATCAAAAGAGAAGGACTCAAACCTTCATCCCCGGCCCCCAAAACCGGAATCTTTCAATTAAACTACC
CTTTGACGCAAAATAAGCGCCAACACACAAATTTACCTATATCCTCTACCGTGCCCAGAAGACCAATAGC
CGCAATACTTACCTATGTATTATTGTACATCTACTTATTTACCGCTAGCATATGACCAGTAGTACTGTTG
ATTAATTTGACCTAAAACATAAAATTATTGGTTTTACATAAACTGTTTAGATTAAATGACTATTATATAG
GTAATAAAAATGAAATGGTATAGGACATAACATTAAGCAATTATTCTTAACCATGAATATCGTCACAGTA
ATAGGTTATTTCTTAGTTTAACTCATCACGAGAAATAAGCAACCCTTGTTAGTAAGATACAACATTACCA
GTTTCAGGCCCATTAATTTATGGCGTACATAACTGATCTATTCTGGCCTCTGGTTGTTTTTTCAGGCACA
TCAAATTGGTAAAGTTCATTCATCTCTTTTTAAGAGGCCTCTGGTTAAATGAGTTCTATACATTAAATTT
ATAACCTGGCATAAGGTGGTTTTACTTGCATATAGTAGTCTTTTTTTTCTCTTTGTGTTCTCAGGCCCGC
ATAACTGATACCTGCCGAATTGATGAAACTGAACCTACGTTTAAGATGATTGGTCGTGCAAGATAATCAA
TGGTATTATTTAATTAATGCTTGGAAGACATATATTCTTATAAAAACTCACAACAGTTATTTACAAGCCT
AACCTATTACAACTATACTTTTTAGTTAAACCCCCCCACCCCC

>gi|950805181|gb|KT072795.1| Eretmochelys imbricata haplotype EiIP114 tRNA-Pro gene and D-loop, partial sequence; mitochondrial
TTTCCTAGAATAATCAAAAGAGAAGGACTCAAACCTTCATCCCCGGCCCCCAAAACCGGAATCTTTCAAT
TAAACTACCCTTTGACGCAAAATAAGCGCCAACACACAAATTTACCTATATCCTCTACCGTGCCCAGAAG
ACCAATAGCCGCAATACTTACCTATGTATTATTGTACATCTACTTATTTACCGCTAGCATATGACCAGTA
GTACTGCTGATTAATTTGACCTAAAACATAAAATTATTGGTTTTACATAAACTGTTTAAATTAAATGACT
ATTATATAGGTAATAAAAATGAAATGGTATAGGACATAACATTAAGCAATTATTCTTAACCATGAATATC
GTCACAGTAATAGGTTATTTCTTAGTTTAACTCATCACGAGAAATAAGCAACCCTTGCTAGTAAGATACA
ACATTACCAGTTTCAGGCCCATTAATTTATGGCGTACATAACTGATCTATTCTGGCCTCTGGTTGTTTTT
TCAGGCACATCAAATTGGTAAAGTTCATTCATCTCTTTTTAAGAGGCCTCTGGTTAAATGAGTTCTATAC
ATTAAATTTATAACCTGGCATAAGGTGGTTTTACTTGCATATAGTAGTCTTTTTTTTCTCTTTGTGTTCT
CAGGCCCGCATAACTGATACCTGCCGAATTGATGAAACTGAACCTACGTTTAAGATGATTGGTCGTGCAA
GATAATCAATGGTATTATTTAATTAATGCTTGGAAGACATATATTCTTATAAAAACTCACAACAGTTATT
TACAAGCCTAACCTATTACAACTATACTTTTTAGTTAAACCCCCCCACCCCC

>gi|950805180|gb|KT072794.1| Eretmochelys imbricata haplotype EiIP113 tRNA-Pro gene and D-loop, partial sequence; mitochondrial
CCCCAAAACCGGAATCTTTCAATTAAACTACCCTTTGACGCAAAATAAGCGCCAACACACAAATTTACCT
ATATCCTCTACCGTGCCCAGAAGACCAATAGCCGCAATACTTACCTATGTATTATTGTACATCTACTTAT
TTACCGCTAGCATATGACCAGTAGTACTGCTGATTAATTTGACCTAAAACATAAAATTATTGGTTTTACA
TAAACTGTTTAAATTAAATGACTATTATATAGGTAATAAAAGTGAAATGGTATAGGACATAAAATTAAGC
AATTATTCTTAACCATGAATATCGTCACAGTAATAGGTTATTTCTTAGTTTAACTCATCACGAGAAATAA
GCAACCCTTGTTAGTAAGATACAACATTACCAGTTTCAGGCCCATTAATTTATGGCGTACATAACTGATC
TATTCTGGCCTCTGGTTGTTTTTTCAGGCACATCAAATTGGTAAAGTTCATTCATCTCTTTTTAAGAGGC
CTCTGGTTAAATGAGTTCTATACATTAAATTTATAACCTGGCATAAGGTGGTTTTACTTGCATATAGTAG
TCTTTTTTTTCTCTTTGTGTTCTCAGGCCCGCATAACTGATACCTGCCAAATTGATGAAACTGAACCTAC
GTTTAAGATGATTGGTCGTGCAAGATAATCAATGGTATTATTTAATTAATGCTTGGAAGACATATATTCT
TATAAAAACTCACAACAGTTATTTACAAGCCTAACCTATTACAACTATACTTTTTAGTTAAACCCC

>gi|950805179|gb|KT072793.1| Eretmochelys imbricata haplotype EiIP112 tRNA-Pro gene and D-loop, partial sequence; mitochondrial
CCCCAAAACCGGAATCTTTCAATTAAACTACCCTTTGACGCAGAATTAAGCGCCAACACACAAATTTACC
TATATCCTCTACCGTGCCCAACAGACCAATATCCGCAACACTTACCTATGTACTATTGTACATCTACTTA
TTTACCACTAGCATATGACCAGTAGTATCGTTGATTAATTTGACCTAAAACATAAAATTATTGGTTTTAC
ATAAACCGTTCAAATTACATGACTATTATATAGGTAATAAAAATGAAATGATATGGGACATAACATTAAG
TAATTATTCTCAACCATGAATATCGTCACGGTAATGGGTTATTTCTTAGTTTAACTCATCACGAGAAATA
AGCAACCCTTGTTAGTAAGATACAACATTACCAGTTTCAGGCCCATTAATTTGTGGCGTACATAACTGAT
CTATTCTGGCCTCTGGTTGTTTTTTCAGGCACATTAAATTGGTAAAGTTCATTCATCTCTTTTTAAGAGG
CCTCTGGTTAAATGAGTTCTATACATTGAATTTATAACCTGGCATAAGGTGATTTTACTTGCATATAGTA
GTCTTTTTTTTCTCTTTGTGTTCTCAGGCCCACATAACTGATACCTGCCGAATCAATGAAACTGAACCTA
CGTTTAAGATGATTGGTCGTGCAAGATAATCAATGGTATTATTTAGTTAATGCTTGAAAGACATATATTC
TTATAAAAACTCACAACAGTTATTTACAAGCCTAACCTATTACAACTATACTTTTTAGTTAAACCCC

>gi|950805178|gb|KT072792.1| Eretmochelys imbricata haplotype EiIP111 tRNA-Pro gene and D-loop, partial sequence; mitochondrial
CCCCAAAACCGGAATCTTTCAATTAAACTACCCTTTGACGCAGAATTAAGCGCCAACACACAAATTTACC
TATATCCTCTACCGTGCCCAAAAGACCAATATCCGCAACACTTACCTATGTACTATTGTACATCTACTTA
TTTACCACTAGCATATGACCAGTAGTATCGTTGATTAATTTGACCTAAAACATAAAATTATTGGTTTTAC
ATAAACCGTTCAAATTACATGACTATTATATAGGTAATAAAAATGAAATGATATGGGACATAACATTAAG
TAATTATTCTCAACCATGAATATCGTCACAGTAATGGGTTATTTCTTAGTTTAACTCATCACGAGAAATA
AGCAACCCTTGTTAGTAAGATACAACATTACCAGTTTCAGGCCCATTAATTTGTGGCGTACATAACTGAT
CTATTCTGGCCTCTGGTTGTTTTTTCAGGCACATTAAATTGGTAAAGTTCATTCATCTCTTTTTAAGAGG
CCTCTGGTTAAATGAGTTCTATACATTGAATTTATAACCTGGCATAAGGTGATTTTACTTGCATATAGTA
GTCTTTTTTTTCTCTTTGTGTTCTCAGGCCCACATAACTGATACCTGCCGAATCAATGAAACTGAACCTA
CGTTTAAGATGATTGGTCGTGCAAGATAATCAATGGTATTATTTAATTAATGCTTGAAAGACATATATTC
TTATAAAAACTCACAACAGTTATTTACAAGCCTAACCTATTACAACTATACTTTTTAGTTAAACCCC

>gi|950805177|gb|KT072791.1| Eretmochelys imbricata haplotype EiIP110 tRNA-Pro gene and D-loop, partial sequence; mitochondrial
CCCCAAAACCGGAATCTTTCAATTAAACTACCCTTTGACGCAGAATTAAGCGCCAACACACAAATTTACC
TATATCCTCTACCGTGCCCAACAGACCAATATCCGCAACACTTACCTATGTACTATTGTACATCTACTTA
TTTACCACTAGCATATGACCAGTAGTATCGTTGATTAATTTGACCTAAAACATAAAATTATTGGTTTTAC
ATAAACCGTTCAAATTACATGACTATTATATAGGTAATAAAAATGAAATGATATGGGACATAACATTAAG
TGATTATTCTCAACCATGAATATCGTCACAGTAATAGGTTATTTCTTAGTTTAACTCATCACGAGAAATA
AGCAACCCTTGTTAGTAAGATACAACATTACCAGTTTCAGGCCCATTAATTTGTGGCGTACATAACTGAT
CTATTCTGGCCTCTGGTTGTTTTTTCAGGCACATTAAATTGGTAAAGTTCATTCATCTCTTTTTAAGAGG
CCTCTGGTTAAATGAGTTCTATACATTGAATTTATAACCTGGCATAAGGTGATTTTACTTGCATATAGTA
GTCTTTTTTTTCTCTTTGTGTTCTCAGGCCCACATAACTGATACCTGCCGAATCAATGAAACTGAACCTA
CGTTTAAGATGATTGGTCGTGCAAGATAATCAATGGTATTATTTAGTTAATGCTTGAAAGACATATATTC
TTATAAAAACTCACAACAGTTATTTACAAGCCTAACCTATTACAACTATACTTTTTAGTTAAACCCC

>gi|950805176|gb|KT072790.1| Eretmochelys imbricata haplotype EiIP109 tRNA-Pro gene and D-loop, partial sequence; mitochondrial
CCCCAAAACCGGAATCTTTCAATTAAACTACCCTTTGACGCAAAATAAGCGCCAACACACAAATTTACCT
ATATCCTCTACCGTGCCCAGAAGACCAATAGCCGCAATACTTACCTATGTATTATTGTACATCTACTTAT
TTACCGCTAGCATATGACCAGTAGTACTGTTGATTAATTTGGCCTAAAACATAAAATTATTGGTTTTACA
TAAACTGTTTAGATTAAATGACTATTATATAGGTAATAAAAATGAAATGGTATAGGACATAACATTAAGC
AATTATTCTTAACCATGAATATCGTCACAGTAATAGGTTATTTCTTAGTTTAACTCATCACGAGAAATAA
GCAACCCTTGTTAGTAAGATACAACATTACCAGTTTCAGGCCCATTAATTTATGGCGTACATAACTGATC
TATTCTGGCCTCTGGTTGTTTTTTCAGGCACATCAAATTGGTAAAGTTCATTCATCTCTTTTTAAGAGGC
CTCTGGTTAAATGAGTTCTATACATTAAATTTATAACCTGGCATAAGGTGGTTTTACTTGCATATAGTAG
TCTTTTTTTTCTCTTTGTGTTCTCAGGCCCGCATAACTGATACCTGCCGAATTGATGAAACTGAACCTAC
GTTTAAGATGATTGGTCGTGCAAGATAATCAATGGTATTATTTAATTAATGCTTGGAAGACATATATTCT
TATAAAAACTCACAACAGTTATTTACAAGCCTAACCTATTACAACTATACTTTTTAGTTAAACCCC

>gi|950805175|gb|KT072789.1| Eretmochelys imbricata haplotype EiIP104 tRNA-Pro gene and D-loop, partial sequence; mitochondrial
CCCCAAAACCGGAATCTTTCAATTAAACTACCCTTTGACGCAAAATAAGCGCCAACACACAAATTTACCT
ATATCCTCTACCGTGCCCAGAAGACCAATAGCCGCAATACTTACCTATGTATTATTGTACATCTACTTAT
TTACCGCTAGCATATGACCAGTAGTACTGCTGATTAATTTGACCTAAAACATAAAATTATTGGTTTTACA
TAAACTGTTTAAATTAAATGACTATTATATAGGTAATAAAAATGAAATGGTATAGGACATAAAATTAAGC
AATTATTCTTAACCATGAATATCGTCACAGTAATAGGTTATTTCTTAGTTTAACTCATCACGAGAAATAA
GCAACCCTTGTTAGTAAGATACAACATTACCAGTTTCAGGCCCATTAATTTATGGCGTACATAACTGATC
TATTCTGGCCTCTGGTTGTTTTTTCAGGCACATCAAATTGGTAAAGTTCATTCATCTCTTTTTAAGAGGC
CTCTGGTTAAATGAGTTCTATACATTAAATTTATAACCTGGCATAAGGTGGTTTTACTTGCATATAGTAG
TCTTTTTTTTCTCTTTGTGTTCTCAGGCCCGCATAACTGATACCTGCCAAATTGATGAAACTGAACCTAC
GTTTAAGATGATTGGTCGTGCAAGATAATCAATGGTATTATTTAATTAATGCTTGGAAGACATATATTCT
TATAAAAACTCACAACAGTTATTTACAAGCCTAACCTATTACAACTATACTTTTTAGTTAAACCCC

>gi|950805174|gb|KT072788.1| Eretmochelys imbricata haplotype EiIP103 tRNA-Pro gene and D-loop, partial sequence; mitochondrial
CCCCAAAACCGGAATCTTTCAATTAAACTACCCTTTGACGCAAAATAAGCGCCAACACACAAATTTACCT
ATATCCTCTACCGTGCCCAGAAGACCAATAGCCGCAATACTTACCTATGTATTATTGTACATCTACTTAT
TTACCGCTAGCATATGACCAGTAGTACTGCTGATTAATTTGACCTAAAACATAAAATTATTGGTTTTACA
TAAACTGTTTAAATTAAATGACTATTATATAGGTAATAAAAATGAAATGGTATGGGACATAACATTAAGC
AATTATTCTTAACCATGAATATCGTCACAGTAATAGGTTATTTCTTAGTTTAGCTCATCACGAGAAATAA
GCAACCCTTGTTAGTAAGATACAACATTACCAGTTTCAGGCCCATTAATTTATGGCGTACATAACTGATC
TATTCTGGCCTCTGGTTGTTTTTTCAGGCACATCAAATTGGTAAAGTTCATTCATCTCTTTTTAAGAGGC
CTCTGGTTAAATGAGTTCTATACATTAAATTTATAACCTGGCATAAGGTGGTTTTACTTGCATATAGTAG
TCTTTTTTTTCTCTTTGTGTTCTCAGGCCCGCATAACTGATACCTGCCGAATTGATGAAACTGAACCTAC
GTTTAAGATGATTGGTCGTGCAAGATAATCAATGGTATTATTTAATTAATGCTTGGAAGACATATATTCT
TATAAAAACTCACAACAGTTATTTACAAGCCTAACCTATTACAACTATACTTTTTAGTTAAACCCC

>gi|950805173|gb|KT072787.1| Eretmochelys imbricata haplotype EiIP102 tRNA-Pro gene and D-loop, partial sequence; mitochondrial
CCCCAAAACCGGAATCTTTCAATTAAACTACCCTTTGACGCAAAATAAGCGCCAACACACAAATTTACCT
ATATCCTCTACCGTGCCCAGAAGACCAATAGCCGCAATACTTACCTATGTATTATTGTACATCTACTTAT
TTACCGCTAGCATATGACCAGTAGTACTGCTGATTAATTTGACCTAAAACATAAAATTATTGGTTTTACA
TAAACTGTTTAAATTAAATGACTATTATATAGGTAATAAAAATGAAATGGTATAGGACATAACATTAAGC
AATTATTCTTAACCATGAATATCGTCACAGTAATAGGTTATTTCTTAGTTTAACTCATCACGAGAAATAA
GCAACCCTTGTTAGTAAGATACAACATTACCAGTTTCAGGCCCATTAATTTATGGCGTACATAACTGATC
TATTCTGGCCTCTGGTTGTTTTTTCAGGCACATCAAATTGGTAAAGTTCATTCATCTCTTTTTAAGAGGC
CTCTGGTTAAATGAGTTCTATACATTAAATTTATAACCTGGCATAAGGTGGTTTTACTTGCATATAGTAG
TCTTTTTTTTCTCTTTGTGTTCTCAGGCCCGCATAACTGATACCTGCCGAATTGATGAAACTGAACCTAC
GTTTAAGATGATTGGTCGTGCAAGATAATCAATGGTGTTATTTAATTAATGCTTGGAAGACATATATTCT
TATAAAAACTCACAACAGTTATTTACAAGCCTAACCTATTACAACTATACTTTTTAGTTAAACCCC

>gi|950805172|gb|KT072786.1| Eretmochelys imbricata haplotype EiIP101 tRNA-Pro gene and D-loop, partial sequence; mitochondrial
CCCCAAAACCGGAATCTTTCAATTAAACTACCCTTTGACGCAAAATAAGCGCCAACACACAAATTTACCT
ATATCCTCTACCGTGCCCAGAAGACCAATAGCCGCAATACTTACCTATGTACTATTGTACATCTACTTAT
TTACCGCTAGCATATGACCAGTAGTACTGCTGATTAATTTGACCTAAAACATAAAATTATTGGTTTTACA
TAAACTGTTTAAATTAAATGACTATTATATAGGTAATAAAAATGAAATGGTATAGGACATAACATTAAGC
AATTATTCTTAACCATGAATATCGTCACAGTAATAGGTTATTTCTTAGTTTAACTCATCACGAGAAATAA
GCAACCCTTGTTAGTAAGATACAACATTACCAGTTTCAGGCCCATTAATTTATGGCGTACATAACTGATC
TATTCTGGCCTCTGGTTGTTTTTTCAGGCACATCAAATTGGTAAAGTTCATTCATCTCTTTTTAAGAGGC
CTCTGGTTAAATGAGTTCTATACATTAAATTTATAACCTGGCATAAGGTGGTTTTACTTGCATATAGTAG
TCTTTTTTTTCTCTTTGTGTTCTCAGGCCCGCATAACTGATACCTGCCGAATCGATGAAACTGAACCTAC
GTTTAAGATGATTGGTCGTGCAAGATAATCAATGGTATTATTTAATTAATGCTTGGAAGACATATATTCT
TATAAAAACTCACAACAGTTATTTACAAGCCTAACCTATTACAACTATACTTTTTAGTTAAACCCC

>gi|402693805|gb|JX306005.1| Eretmochelys imbricata haplotype EiA89 D-loop, partial sequence; mitochondrial
ACGCAGAATAAGCGCCAACACATAAACTTACCTATATCCTCTACCGTGCCCAGCAGACCAATATCCGCAA
CACTTACCTATGTATTATTGTACATCTACTTATTTACCGCTAGCATATGACCGGTAGTACTGCTGATTAA
TCTGACCTAAAACATAAAGTTATTGGTTTCACATAAACTGTTTAAACTACATGACTATTATACGGGTAAT
AAGAATGAAATGGTATAGGACATAATATTAAGTAATTATTCTCAAACATGAATATTGTCACAGTAATGGG
TTATTTCTTAGTTCAGCTCATCACGAGAAATAAGCAACCCTTGTTAGTAAGATACAACATTACCAGTTTC
AGGCCCATTAATTTATGGCGTACATAACTGATCTATTCTGGCCTCTGGTTGTTTTTTCAGGCACATCGAA
TTGGTAAAGTTCATTCATCTCTTTTTAAAAGGCCTCTGGTTAAATGAGTTCTATACATTAAATTTATAAC
CTGGCATAACGTGGTTTTACTTGCATATAGTAGTCTTTTTTTTCTCTTTGTGTTCTCAGGCCCACATAAC
TGATACCTGCCGAATCAATGAAACTGAACCTACGTTTAAGATGATTGGTCGTGCAAGATAATCAATGGTA
TTATTTAATTAATGCTTGGAAGACATATATTCTTATAAAAACTCACAACAGTTATTTACAAGCCTAACCT
ATTACAACTATACTTTTTAGTTAAACCCCCCCACCCCCAT

>gi|696003384|gb|KM357641.1| Eretmochelys imbricata haplotype Ei-5 tRNA-Pro gene and D-loop, partial sequence; mitochondrial
TTTCAATTAAACTACCCTTTGACGCAGAATTAAGCGCCAACACACAAATTTACCTATATCCTCTACCGTG
CCCAACAGACCAATATCCGCAACACTTACCTATGTACTATTGTACATCTACTTATTTACCACTAGCATAT
GACCAGTAGTATCGCTGATTAATTTGACCTAAAACATAAAATTATTGGTTTTACATAAACCGTTCAAATT
ACATGACTATTATATAGGTAATAAAAATGAAATGATATGGGACATAACATTAAGTAATTATTCTCAACCA
TGAATATCGTCACAGTAATGGGTTATTTCTTAGTTTAACTCATCACGAGAAATAAGCAACCCTTGTTAGT
AAGATACAACATTACCAGTTTCAGGCCCATTAATTTGTGGCGTACATAACTGATCTATTCTGGCCTCTGG
TTGTTTTTTCAGGCACATTAAATTGGTAAAGTTCATTCATCTCTTTTTAAGAGGCCTCTGGTTAAATGAG
TTCTATACATTGAATTTATAACCTGGCATAAGGTGATTTTACTTGCATATAGTAGTCTTTTTTTTCTCTT
TGTGTTCTCAGGCCCACATAACTGATACCTGCCGAATCAATGAAACTGAACCTACGTTTAAGATGATTGG
TCGTGCAAGATAATCAATGGTATTATTTAGTTAATGCTTGAAAGACATATATTCTTATAAAAACTCACAA
CAGTTATTTACAAGCCTAACCTATTACAACTATACTTTTTAGTTAAACCCCCCCACCCCCATAAA

>gi|696003383|gb|KM357640.1| Eretmochelys imbricata haplotype Ei-3C D-loop, partial sequence; mitochondrial
TACCTATATCCTCTACCGTGCCCAGAAGACCAATAGCCGCAATACTTACCTATGTATTATTGTACATCTA
CTTATTTACCGCTAGCATATGACCAGTAGTACTGCTGATTAATTTGACCTAAAACATAAAATTATTGGTT
TTACATAAACTGTTTAAATTAAATGACTATTATATAGGTAATAAAAATGAAATGGTATAGGACATAACAT
TAAGCAATTATTCTTAACCATGAATATCGTCACAGTAATAGGTTATTTCTTAGTTTAACTCATCACGAGA
AATAAGCAACCCTTGTTAGTAAGATACAACATTACCAGTTTCAGGCCCATTAATTTATGGCGTACATAAC
TGATCTATTCTGGCCTCTGGTTGTTTTTTCAGGCACATCAAATTGGTAAAGTTCATTCATCTCTTTTTAA
GAGGCCTCTGGTTAAATGAGTTCTATACATTAAATTTATAACCTGGCATAAGGTGGTTTTACTTGCATGT
GGTAGTCTTTTTTTTCTCTTTGTGTTCTCAGGCCCGCATAACTGATACCTGCCGAATTGATGAAACTGAA
CCTACGTTTAAGATGATTGGTCGTGCAAGATAATCAATGGTATTATTTAGTTAATGCTTGGAAGACATAT
ATTCTTATAAAAACTC

>gi|696003382|gb|KM357639.1| Eretmochelys imbricata haplotype Ei-3B D-loop, partial sequence; mitochondrial
TACCTATATCCTCTACCGTGCCCAGAAGACCAATAGCCGCAATACTTACCTATGTATTATTGTACATCTA
CTTATTTACCGCTAGCATATGACCAGTAGTACTGCTGATTAATTTGACCTAAAACATAAAATTATTGGTT
TTACATAAACTGTTTAAATTAAATGACTATTATATAGGTAATAAAAATGAAATGGTATAGGACATAACAT
TAAGCAATTATTCTTAACCATGAATATCGTCACAGTAATAGGTTATTTCTTAGTTTAACTCATCACGAGA
AATAAGCAACCCTTGTTAGTAAGATACAACATTACCAGTTTCAGGCCCATTAATTTATGGCGTACATAAC
TGATCTATTCTGGCCTCTGGTTGTTTTTTCAGGCACATCAAATTGGTAAAGTTCATTCATCTCTTTTTAA
GAGGCCTCTGGTTAAATGAGTTCTATACATTAAATTTATAACCTGGCATAAGGTGGTTTTACTTGCATAT
AGTAGTCTTTTTTTTCTCTTTGTGTTCTCAGGCCCGCATAACTGATACCTGCCGAATCGATGAAACTGAA
CCTACGTTTAAGATGATTGGTCGTGCAAGATAATCAATGGTATTATTTAATTAATGCTTGGAAGACATAT
ATTCTTATAAAAACTC

>gi|696003381|gb|KM357638.1| Eretmochelys imbricata haplotype Ei-3A D-loop, partial sequence; mitochondrial
TACCTATATCCTCTACCGTGCCCAGAAGACCAATAGCCGCAATACTTACCTATGTATTATTGTACATCTA
CTTATTTACCGCTAGCATATGACCAGTAGTACTGCTGATTAATTTGACCTAAAACATAAAATTATTGGTT
TTACATAAACTGTTTAAATTAAATGACTATTATATAGGTAATAAAAATGAAATGGTATAGGACATAACAT
TAAGCAATTATTCTTAACCATGAATATCGTCACAGTAATAGGTTATTTCTTAGTTTAACTCATCACGAGA
AATAAGCAACCCTTGTTAGTAAGATACAACATTACCAGTTTCAGGCCCATTAATTTATGGCGTACATAAC
TGATCTATTCTGGCCTCTGGTTGTTTTTTCAGGCACATCAAATTGGTAAAGTTCATTCATCTCTTTTTAA
GAGGCCTCTGGTTAAATGAGTTCTATACATTAAATTTATAACCTGGCATAAGGTGGTTTTACTTGCATAT
AGTAGTCTTTTTTTTCTCTTTGTGTTCTCAGGCCCGCATAACTGATACCTGCCGAATTGATGAAACTGAA
CCTACGTTTAAGATGATTGGTCGTGCAAGATAATCAATGGTATTATTTAATTAATGCTTGGAAGACATAT
ATTCTTATAAAAACTC

>gi|696003380|gb|KM357637.1| Eretmochelys imbricata haplotype Ei-4 D-loop, partial sequence; mitochondrial
TACCTATATCCTCTACCGTGCCCAGAAGACCAATAGCCGCAATACTTACCTATGTATTATTGTACATCTA
CTTATTTACCGCTAGCATATGACCAGTAGTACTGCTGATTAATTTGACCTAAAACATAAAATTATTGGTT
TTACATAAACTGTTTAAATTAAATGACTATTATATAGGTAATAAAAGTGAAATGGTATAGGACATAACAT
TAAGCAATTATTCTTAACCATGAATATCGTCACAGTAATAGGTTATTTCTTAGTTTAACTCATCACGAGA
AATAAGCAACCCTTGTTAGTAAGATACAACATTACCAGTTTCAGGCCCATTAATTTGTGGCGTACATAAC
TGATCTATTCTGGCCTCTGGTTGTTTTTTCAGGCACATCAAATTGGTAAAGTTCATTCATCTCTTTTTAA
GAGGCCTCTGGTTAAATGAGTTCTATACATTAAATTTATAACCTGGCATAAGGTGGTTTTACTTGCATAT
AGTAGTCTTTTTTTTCTCTTTGTGTTCTCAGGCCCGCATAACTGATACCTGCCGAATTGATGAAACTGAA
CCTACGTTTAAGATGATTGGTCGTGCAAGATAATCAATGGTATTATTTAATTAATGCTTAGAAGACATAT
ATTCTTATAAAAACTC

>gi|696003379|gb|KM357636.1| Eretmochelys imbricata haplotype Ei-1B D-loop, partial sequence; mitochondrial
TACCTATATCCTCTACCGTGCCCAGAAGACCAATAGCCGCAATACTTACCTATGTATTATTGTACATCTA
CTTATTTACCGCTAGCATATGACCAGTAGTACTGCTGATTAATTTGACCTAAAACATAAAATTATTGGTT
TTACATAAACTGTTTAAATTAAATGACTATTATATAGGTAATAAAAATGAAATGGTATAGGACATAAAAT
TAAGCAATTATTCTTAACCATGAATATCGTCACAGTAATAGGTTATTTCTTAGTTTAACTCATCACGAGA
AATAAGCAACCCTTGTTAGTAAGATACAACATTACCAGTTTCAGGCCCATTAATTTATGGCGTACATAAC
TGATCTATTCTGGCCTCTGGTTGTTTTTTCAGGCACATCAAATTGGTAAAGTTCATTCATCTCTTTTTAA
GAGGCCTCTGGTTAAATGAGTTCTATACATTAAATTTATAACCTGGCATAAGGTGGTTTTACTTGCATAT
AGTAGTCTTTTTTTTCTCTTTGTGTTCTCAGGCCCGCATAACTGATACCTGCCGAATCGATGAAACTGAA
CCTACGTTTAAGATGATTGGTCGTGCAAGATAATCAATGGTATTATTTAATTAATGCTTGGAAGACATAT
ATTCTTATAAAAACTC

>gi|696003378|gb|KM357635.1| Eretmochelys imbricata haplotype Ei-2 D-loop, partial sequence; mitochondrial
TACCTATATCCTCTACCGTGCCCAGAAGACCAATAGCCGCAATACTTACCTATGTATTATTGTACATCTA
CTTATTTACCGCTAGCATATGACCAGTAGTACTGCTGATTAATTTGACCTAAAACATAAAATTATTGGTT
TTACATAAACTGTTTAAATTAAATGACTATTATATAGGTAATAAAAATGAGATGGTATAGGACATAACAT
TAAGCAATTATTCTTAACCATGAATATCGTCACAGTAATAGGTTATTTCTTAGTTTAACTCATCACGAGA
AATAAGCAACCCTTGTTAGTAAGATACAACATTACCAGTTTCAGGCCCATTAATTTATGGCGTACATAAC
TGATCTATTCTGGCCTCTGGTTGTTTTTTCAGGCACATCAAATTGGTAAAGTTCATTCATCTCTTTTTAA
GAGGCCTCTGGTTAAATGAGTTCTATACATTAAATTTATAACCTGGCATAAGGTGGTTTTACTTGCATAT
AGTAGTCTTTTTTTTCTCTTTGTGTTCTCAGGCCCGCATAACTGATACCTGCCGAATTGATGAAACTGAA
CCTACGTTTAAGATGATTGGTCGTGCAAGATAATCAATGGTATTATTTAATTAATGCTTGGAAGACATAT
ATTCTTATAAAAACTC

>gi|696003377|gb|KM357634.1| Eretmochelys imbricata haplotype Ei-1A D-loop, partial sequence; mitochondrial
TACCTATATCCTCTACCGTGCCCAGAAGACCAATAGCCGCAATACTTACCTATGTATTATTGTACATCTA
CTTATTTACCGCTAGCATATGACCAGTAGTACTGCTGATTAATTTGACCTAAAACATAAAATTATTGGTT
TTACATAAACTGTTTAAATTAAATGACTATTATATAGGTAATAAAAATGAAATGGTATAGGACATAAAAT
TAAGCAATTATTCTTAACCATGAATATCGTCACAGTAATAGGTTATTTCTTAGTTTAACTCATCACGAGA
AATAAGCAACCCTTGTTAGTAAGATACAACATTACCAGTTTCAGGCCCATTAATTTATGGCGTACATAAC
TGATCTATTCTGGCCTCTGGTTGTTTTTTCAGGCACATCAAATTGGTAAAGTTCATTCATCTCTTTTTAA
GAGGCCTCTGGTTAAATGAGTTCTATACATTAAATTTATAACCTGGCATAAGGTGGTTTTACTTGCATAT
AGTAGTCTTTTTTTTCTCTTTGTGTTCTCAGGCCCGCATAACTGATACCTGCCAAATTGATGAAACTGAA
CCTACGTTTAAGATGATTGGTCGTGCAAGATAATCAATGGTATTATTTAATTAATGCTTGGAAGACATAT
ATTCTTATAAAAACTC

>gi|582979727|gb|KF806869.1| Eretmochelys imbricata D-loop, partial sequence; mitochondrial
ACGCAGAATAAGCGCCAACACATAAACTTACCTATATCCTCTACCGTGCCCAGCAGACCAATATCCGCAA
CACTTACCTATGTACTATTGTACATCTACTTATTTACCACTAGCATATGACCAGTAGTACTGCTGATTAA
TCTGACCTAAAACATAGAATTATTGGTTTTACATAAACTGTTTAAACTACATGACTATTATACAGGTAAT
AAGAATGAAATGGTATAGGACATAATATTAAGTAATTATTCTCAAACATGAATATCGTCACAGTAATGGG
TTATTTCTTAGTTCAGCTCATCACGAGAAATAAGCAACCCTTGTTAGTAAGATACAACATTACCAGTTTC
AGGCCCATTAATTTATGGCGTACATAACTGATCTATTCTGGCCTCTGGTTGTTTTTTCAGGCACATTGAA
TTGGTAAAGTTCATTCATCTCTTTTTAAGAGGCCTCTGGTTAAATGAGTTCTATACATTAAATTTATAAC
CTGGCATAAGGTGGTTTTACTTGCATATAGTAGTCTTTTTTTTCTCTTTGTGTTCTCAGGCCCACATAAC
TGATACCTGCCGAATTAATGAAACTGAACCTACGTTTAAGATGATTGGTCGTGCAAGATAATCAATGGTA
TTATTTAATTAATGCTTGGAAGACATATATTCTTATAAAAACTCACAACAGTTATTTACAAGCCTAACCT
ATTACAACTATACTTTTTAGTTAAACCCCCCCACCCCCAT

>gi|499263780|gb|KC241907.1| Eretmochelys imbricata haplotype EiA73 D-loop, complete sequence; mitochondrial
ACGCAGAATAAGCGCCAACACATAAACTTACCTATATCCTCTACCGTGCCCAGCAGACCAATATCCGCAA
CACTTACCTATGTACTATTGTACATCTACTTATTTACCACTAGCATATGACCAGTAGTACTGCTGATTAA
TCTGACCTAAAACATAAAATTATTGGTTTTACATAAACTGTTTAAACTACATGACTATTATACAGGTAAT
AAGAATGAAATGGTATAGGACATAATATTAAGTAATTATTCTCAAACATGAATATCGTCACAGTAATGGG
TTATTTCTTAGTTCAGCTCATCACGAGAAATAAGCAATCCTTGTTAGTAAGATACAACATTACCAGTTTC
AGGCCCATTAATTTATGGCGTACATAACTGATCTATTCTGGCCTCTGGTTGTTTTTTCAGGCACATTGAA
TTGGTAAAGTTCATTCATCTCTTTTTAAGAGGCCTCTGGTTAAATGAGTTCTATACATTAAATTTATAAC
CTGGCATAAAGTGGTTTTACTTGCATATAGTAGTCTTTTTTTTCTCTTTGTGTTCTCAGGCCCACATAAC
TGATACCTGCCGAATTAATGAAACTGAACCTACGTTTAAGATGATTGGTCGTGCAAGATAATCAATGGTA
TTATTTAATTAATGCTTGGAAGACATATATTCTTATAAAAACTCACAACAGTTATTTACAAGCCTAACCT
ATTACAACTATACTTTTTAGTTAAACCCCCCCACCCCCAT

>gi|499263779|gb|KC241906.1| Eretmochelys imbricata haplotype EiA35 D-loop, complete sequence; mitochondrial
ACGCAGAATAAGCGCCAACACATAAACTTACCTATATCCTCTACCGTGCCCAGCAGACCAATATCCGCAA
CACTTACCTATGTATTATTGTACATCTACTTATTTACCACTAGCATATGACCGGTAGTACTGCTGATTAA
TCTGACCTAAAACATAAAATTATTGGTTTCACATAAACTGTTTAAACTACATGACTATTATACGGGTAAT
AAGAATGAAATGGTATGGGACATAATATTAAGTAATTATTCTCAAACATGAATATTGTCACAGTAATGGG
TTATTTCTTAGTTCAGCTCATCACGAGAAATAAGCAACCCTTGTTAGTAAGATACAACATTACCAGTTTC
AGGCCCATTAATTTATGGCGTACATAACTGATCTATTCTGGCCTCTGGTTGTTTTTTCAGGCACATCGAA
TTGGCAAAGTTCATTCATCTCTTTTTAAAAGGCCTCTGGTTAAATGAGTTCTATACATTAAATTTATAAC
CTGGCATAACGTGGTTTTACTTGCATATAGTAGTCTTTTTTTTCTCTTTGTGTTCTCAGGCCCACATAAC
TGATACCTGCCGAATCAATGAAACTGAACCTACGTTTAAGATGATTGGTCGTGCAAGATAATCAATGGTA
TTATTTAATTAATGCTTGGAAGACATATATTCTTATAAAAACTCACAACAGTTATTTACAAGCCTAACCT
ATTACAACTATACTTTTTAGTTAAACCCCCCCACCCCCAT

>gi|499263719|gb|KC196500.1| Eretmochelys imbricata haplotype EiA71 D-loop, partial sequence; mitochondrial
ACGCAGAATAAGCGCCAACACATAAACTTACCTATATCCTCTACCGTGCCCAGCAGACCAATATCCGCAA
CACTTACCTATGTATTATTGTACATCTACTTATTTACCGCTAGCATATGACCGGTAGTACTGCTGATTAA
TCTGACCTAAAACATAAAATTATTGGTTTCACATAAACTGTTTAAACTACATGACTATTATACGGGTAAT
AAGAATGAAATGATATAGGACATAATATTAAGTAATTATTCTCAAACATGAATATTGTCACAGTAATGGG
TTATTTCTTAGTTCAGCTCATCACGAGAAATAAGCAACCCTTGTTAGTAAGATACAACATTACCAGTTTC
AGGCCCATTAATTTATGGCGTACATAACTGATCTATTCTGGCCTCTGGTTGTTTTTTCAGGCACATCGAA
TTGGTAAAGTTCATTCATCTCTTTTTAAAAGGCCTCTGGTTAAATGAGTTCTATACATTAAATTTATAAC
CTGGCATAACGTGGTTTTACTTGCATATAGTAGTCTTTTTTTTCTCTTTGTGTTCTCAGGCCCACATAAC
TGATACCTGCCGAATCAATGAAACTGAACCTACGTTTAAGATGATTGGTCGTGCAAGATAATCAATGGTA
TTATTTAATTAATGCTTGGAAGACATATATTCTTATAAAAACTCACAACAGTTATTTACAAGCCTAACCT
ATTACAACTATACTTTTTAGTTAAACCCCCCCACCCCCAT

>gi|499263718|gb|KC196499.1| Eretmochelys imbricata haplotype EiA69 D-loop, partial sequence; mitochondrial
ACGCAGAATAAGCGCCAACACATAAACTTACCTATATCCTCTACCGTGCCCAGCAGACCAATATCCGCAA
CACTTACCTATGTATTATTGTACATCTACTTATTTACCACTAGCATATGACCGGTAGTACTGCTGATTAA
TCTGACCTAAAACATAAAATTATTGGTTTCACATAAACTGTTTAAACTACATGACTATTATACGGGTAAT
AAGAATGAAATGGTATAGGACATAATATTAAGTAATTATTCTCAAACATGAATATTGTCACAGTAATGGG
TTATTTCTTAGTTCAGCTCATCACGAGAAATAAGCAACCCTTGTTAGTAAGATACAACATTACCAGTTTC
AGGCCCATTAATTTATGGCGTACATAACTGATCTATTCTGGCCTCTGGTTGTTTTTTCAGGCACATCGAA
TTGGTAAAGTTCATTCATCTCTTTTTAAGAGGCCTCTGGTTAAATGAGTTCTATACATTAAATTTATAAC
CTGGCATAACGTGGTTTTACTTGCATATAGTAGTCTTTTTTTTCTCTTTGTGTTCTCAGGCCCACATAAC
TGATACCTGCCGAATCAATGAAACTGAACCTACGTTTAAGATGATTGGTCGTGCAAGATAATCAATGGTA
TTATTTAATTAATGCTTGGAAGACATATATTCTTATAAAAACTCACAACAGTTATTTACAAGCCTAACCT
ATTACAACTATACTTTTTAGTTAAACCCCCCCACCCCCAT

>gi|499263717|gb|KC196498.1| Eretmochelys imbricata haplotype EiA63 D-loop, complete sequence; mitochondrial
ACGCAGAATAAGCGCCAACACATAAACTTACCTATATCCTCTACCGTGCCCAGCAGACCAATATCCGCAA
CACTTACCTATGTATTATTGTACATCTACTTATTTACCGCTAGCATATGACCGGTAGTACTGCTGATTAA
TCTGACCTAAAACATAAAATTATTGGTTTCACATAAACTGTTTAAACTACATGACTATTATACGGGTAAT
AAGAATGAAATGGTATAGGACATAATATTAAGTAATTATTCTCAAACATGAATATTGTCACAGTAATGGG
TTATTTCTTAGTTCAGCTCATCACGAGAAATAAGCAACCCTTGTTAGTAAGATACAACATTACCAGTTTC
AGGCCCATTAATTTATGGCGTACATAACTGATCTATTCTGGCCTCTGGTTGTTTTTTCAGGCACATCGAA
TTGGTAAAGTTCATTCATCTCTTTTTAAAAGGCCTCTGGTTAAATGAGTTCTATACATTAAATTTATAAC
CTGGCATAACGTGGTTTTACTTGCATATAGTAGTCTTTTTTTTCTCTTTGTGTTCTCAGGCCCACATAAC
TGATACCTGCCGAATCGATGAAACTGAACCTACGTTTAAGATGATTGGTCGTGCAAGATAATCAATGGTA
TTATTTAATTAATGCTTGGAAGACATATATTCTTATAAAAACTCACAACAGTTATTTACAAGCCTAACCT
ATTACAACTATACTTTTTAGTTAAACCCCCCCACCCCCAT

>gi|299560653|gb|GU138123.1| Eretmochelys imbricata haplotype Ei-A82 D-loop, partial sequence; mitochondrial
ACGCAGAATTAAGCGCCAACACACAAATTTACCTATATCCTCTACCGTGCCCAGCAGACCAATATCCGCA
ACACTTACCTATGTATTATTGTACATCTACTTATTTACCACTAGCATATGACCGGTAGTATCGCTGATTA
ATTTGACCTAAAACATAAAATTATTGGTTTTACATAAACTGTTCAAATTACATGACTATTATATAGGTAA
TAAAAATGAAATGGTATGGGACATAACATTAAGTAATTATTCTCAACCATGAATATCGTCACAGTAATAG
GTTATTTCTTAGTTTGACTCATCACGAGAAATAAGCAACCCTTGCTAGTAAGATACAACATTACCAGTTT
CAAGCCCATTGATTTATGGCGTACATAACTGATCTATTCTGGCCTCTGGTTGTTTTTTCAGGCACATTGA
ATTGTTAAAGTTCATTCATCTCTTTTTAAGAGGCCTCTGGTTAAATGAGTTCTATACATTAAATTTATAA
CCTGGCATAAGGTGGTTTTACTTGCATATAGTAGTCTTTTTTTTCTCTTTGTGTTCTCAGGCCCACATAA
CTGATACCTGCCGAATTAATGAAACTGAACCTACGTTTAAGATGATTGGTCGTGCAAGATAATCAATGGT
ATTATTTAGTTAATGCTTGGAAGACATATATTCTTATAAAAACTCACAACAGTTATTTACAAGCCTAACC
TATTACAACTATACTTTTTAGTTAAACCCCCCCACCCCCAT

>gi|299560652|gb|GU138122.1| Eretmochelys imbricata haplotype Ei-A49 D-loop, partial sequence; mitochondrial
ACGCAGAATTAAGCGCCAACACACAAATTTACCTATATCCTCTACCGTGCCCAGCAGACCAATATCCGCA
ACACTTACCTATGTATTATTGTACATCTACTTATTTACCACTAGCATATGACCGGTAGTATCGCTGATTA
ATTTGACCTAAAACATAAAATTATTGGTTTTACATAAACTGTTCAGATTACATGACTATTATATAGGTAA
TAAAAATGAAATGGTATGGGACATAACATTAAGTAATTATTCTCAACCATGAATATCGTCACAGTAATAG
GTTATTTCTTAGTTTGACTCATCACGAGAAATAAGCAACCCTTGCTAGTAAGATACAACATTACCAGTTT
CAAGCCCATTGATTTATGGCGTACATAACTGATCTATTCTGGCCTCTGGTTGTTTTTTCAGGCACATTAA
ATTGTTAAAGTTCATTCATCTCTTTTTAAGAGGCCTCTGGTTAAATGAGTTCTATACATTAAATTTATAA
CCTGGCATAAGGTGGTTTTACTTGCATATAGTAGTCTTTTTTTTCTCTTTGTGTTCTCAGGCCCACATAA
CTGATACCTGCCGAATTAATGAAACTGAACCTACGTTTAAGATGATTGGTCGTGCAAGATAATCAATGGT
ATTATTTAGTTAATGCTTGGAAGACATATATTCTTATAAAAACTCACAACAGTTATTTACAAGCCTAACC
TATTACAACTATACTTTTTAGTTAAACCCCCCCACCCCCAT

>gi|295983970|gb|HM030878.1| Eretmochelys imbricata haplotype Ei_14 D-loop, partial sequence; mitochondrial
ACGCAGAATTAAGCGCCAACACACAAATTTACCTATATCCTCTACCGTGCCCAACAGACCAATATCCGCA
ACACTTACCTATGTACTATTGTACATCTACTTATTTACCACTAGCATATGACCAGTAGTATCGCTGATTA
ATTTGACCTAAAACATAAAATTATTGGTTTTACATAAACCGTTCAAATTACATGACTATTATATAGGTAA
TAAAAATGAAATGATATGGGACATAACATTAAGTAATTATTCTCAACCATGAATATCGTCACAGTAATAG
GTTATTTCTTAGTTTAACTCATCACGAGAAATAAGCAACCCTTGTTAGTAAGATACAACATTACCAGTTT
CAGGCCCATTAATTTGTGGCGTACATAACTGATCTATTCTGGCCTCTGGTTGTTTTTTCAGGCACATTAA
ATTGGTAAAGTTCATTCATCTCTTTTTAAGAGGCCTCTGGTTAAATGAGTTCTATACATTGAATTTATAA
CCTGGCATAAGGTGATTTTACTTGCATATAGTAGTCTTTTTTTTCTCTTTGTGTTCTCAGGCCCACATAA
CTGATACCTGCCGAATCAATGAAACTGAACCTACGTTTAAGATGATTGGTCGTGCAAGATAATCAATGGT
ATTATTTAGTTAATGCTTGAAAGACATATATTCTTATAAAAACTCACAACAGTTATTTACAAGCCTAACC
TATTACAACTATACTTTTTAGTTAAACCCCCCCACCCCCAT

>gi|295983969|gb|HM030877.1| Eretmochelys imbricata haplotype Ei_2 D-loop, partial sequence; mitochondrial
ACGCAAAATAAGCGCCAACACACAAATTTACCTATATCCTCTGCCGTGCCCAGAAGACCAATAGCCGCAA
TACTTACCTATGTATTATTGTACATCTACTTATTTACCGCTAGCATATGACCAGTAGTACTGCTGATTAA
TTTGACCTAAAACATAAAATTATTGGTTTTACATAAACTGTTTAAATTAAATGACTATTATATAGGTAAT
AAAAATGAAATGGTATAGGACATAACATTAAGCAATTATTCTTAACCATGAATATCGTCACAGTAATAGG
TTATTTCTTAGTTTAACTCATCACGAGAAATAAGCAACCCTTGTTAGTAAGATACAACATTACCAGTTTC
AGGCCCATTAATTTATGGCGTACATAACTGATCTATTCTGGCCTCTGGTTGTTTTTTCAGGCACATCAAA
TTGGTAAAGTTCATTCATCTCTTTTTAAGAGGCCTCTGGTTAAATGAGTTCTATACATTAAATTTATAAC
CTGGCATAAGGTGGTTTTACTTGCATATAGTAGTCTTTTTTTTCTCTTTGTGTTCTCAGGCCCGCATAAC
TGATACCTGCCGAATTGATGAAACTGAACCTACGTTTAAGATGATTGGTCGTGCAAGATAATCAATGGTA
TTATTTAATTAATGCTTGGAAGACATATATTCTTATAAAAACTCACAACAGTTATTTACAAGCCTAACCT
ATTACAACTATACTTTTTAGTTAAACCCCCCCACCCCCAT

>gi|295983968|gb|HM030876.1| Eretmochelys imbricata haplotype Ei_3 D-loop, partial sequence; mitochondrial
ACGCAAAATAAGCGCCAACACACAAATTTACCTATATCCTCTACCGTGCCCAGAAGACCAATAGCCGCAA
TACTTACCTATGTATTATTGTACATCTACTTATTTACCGCTAGCATATGACCAGTAGTACTGCTGATTAA
TTTGACCTAAAACATAAAATTATTGGTTTTACATAAACTGTTTAAATTAAATGACTATTATATAGGTAAT
AAAAATGAAATGGTATAGGACATAACATTAAGCAATTATTCTTAACCATGAATATCGTCACAGTAATAGG
TTATTTCTTAGTTTAACTCATCACGAGAAATAAGCAACCCTTGTTAGTAAGATACAACATTACCAGTTTC
AGGCCCATTAATTTATGGCGTACATAACTGATCTATTCTGGCCTCTGGTTGTTTTTTCAGGCACATCAAA
TTGGTAAAGTTCATTCATCTCTTTTTAAGAGGCCTCTGGTTAAATGAGTTCTATACATTAAATTTATAAC
CTGGCATAAGGTGGTTTTACTTGCATATAGTAGTCTTTTTTTTCTCTTTGTGTTCTCAGGCCCGCATAAC
TGATACCTGCCGAATCGATGAAACTGAACCTACGTTTAAGATGATTGGTCGTGCAAGATAATCAATGGTA
TTATTTAATTAATGCTTGGAAGACATATATTCTTATAAAAACTCACAACAGTTATTTACAAGCCTAACCT
ATTACAACTATACTTTTTAGTTAAACCCCCCCACCCCCAT

>gi|295983967|gb|HM030875.1| Eretmochelys imbricata haplotype Ei_7 D-loop, partial sequence; mitochondrial
ACGCAAAATAAGCGCCAACACACAAATTTACCTATATCCTCTACCGTGCCCAGAAGACCAATAGCCGCAA
TACTTACCTATGTATTATTGTACATCTACTTATTTACCGCTAGCATATGACCAGTAGTACTGTTGATTAA
TTTGACCTAAAACATAAAATTATTGGTTTTACATAAACTGTTTAGATTAAATGACTATTATATAGGTAAT
AAAAATGAAATGGTATAGGACATAACATTAAGCAATTATTCTTAACCATGAATATCGTCGCAGTAATAGG
TTATTTCTTAGTTTAACTCATCACGAGAAATAAGCAACCCTTGTTAGTAAGATACAACATTACCAGTTTC
AGGCCCATTAATCTATGGCGTACATAACTGATCTATTCTGGCCTCTGGTTGTTTTTTCAGGCACATCAAA
TTGGTAAAGTTCATTCATCTCTTTTTAAGAGGCCTCTGGTTAAATGAGTTCTATACATTAAATTTATAAC
CTGGCATAAGGTGGTTTTACTTGCATATAGTAGTCTTTTTTTTCTCTTTGTGTTCTCAGGCCCGCATAAC
TGATACCTGCCGAATTGATGAAACTGAACCTACGTTTAAGATGATTGGTCGTGCAAGATAATCAATGGTA
TTATTTAATTAATGCTTGGAAGACATATATTCTTATAAAAACTCACAACAGTTATTTACAAGCCTAACCT
ATTACAACTATACTTTTTAGTTAAACCCCCCCACCCCCAT

>gi|295983966|gb|HM030874.1| Eretmochelys imbricata haplotype Ei_5 D-loop, partial sequence; mitochondrial
ACGCAAAATAAGCGCCAACACACAAATTTACCTATATCCTCTACCGTGCCCAGAAGACCAATAGCCGCAA
TACTTACCTATGTATTATTGTACATCTACTTATTTACCGCTAGCATATGACCAGTAGTACTGTTGATTAA
TTTGACCTAAAACATAAAATTATTGGTTTTACATAAACTGTTTAAATTAAATGACTATTATATAGGTAAT
AAAAATGAAATGGTATAGGACATAACATTAAGCAATTATTCTTAACCATGAATATCGTCACAGTAATAGG
TTATTTCTTAGTTTAACTCATCACGAGAAATAAGCAACCCTTGTTAGTAAGATACAACATTACCAGTTTC
AGGCCCATTAATTTATGGCGTACATAACTGATCTATTCTGGCCTCTGGTTGTTTTTTCAGGCACATCAAA
TTGGTAAAGTTCATTCATCTCTTTTTAAGAGGCCTCTGGTTAAATGAGTTCTATACATTAAATTTATAAC
CTGGCATAAGGTGGTTTTACTTGCATGTGGTAGTCTTTTTTTTCTCTTTGTGTTCTCAGGCCCGCATAAC
TGATACCTGCCGAATTGATGAAACTGAACCTACGTTTAAGATGATTGGTCGTGCAAGATAATCAATGGTA
TTATTTAGTTAATGCTTGGAAGACATATATTCTTATAAAAACTCACAACAGTTATTTACAAGCCTAACCT
ATTACAACTATACTTTTTAGTTAAACCCCCCCACCCCCAT

>gi|295983965|gb|HM030873.1| Eretmochelys imbricata haplotype Ei_8 D-loop, partial sequence; mitochondrial
ACGCAAAATAAGCGCCAACACACAAATTTACCTATATCCTCTACCGTGCCCAGAAGACCAATAGCCGCAA
TACTTACCTATGTATTATTGTACATCTACTTATTTACCGCTAGCATATGACCAGTAGTACTGCTGATTAA
TTTGACCTAAAACATAAAATTATTGGTTTTACATAAACTGTTTAAATTAAATGACTATTATATAGGTAAT
AAAAATGAAATGGTATGGGACATAACATTAAGCAATTATTCTTAACCATGAATATCGTCACAGTAATAGG
TTATTTCTTAGTTTAACTCATCACGAGAAATAAGCAACCCTTGTTAGTAAGATACAACATTACCAGTTTC
AGGCCCATTAATTTATGGCGTACATAACTGATCTATTCTGGCCTCTGGTTGTTTTTTCAGGCACATCAAA
TTGGTAAAGTTCATTCATCTCTTTTTAAGAGGCCTCTGGTTAAATGAGTTCTATACATTAAATTTATAAC
CTGGCATAAGGTGGTTTTACTTGCATATAGTAGTCTTTTTTTTCTCTTTGTGTTCTCAGGCCCGCATAAC
TGATACCTGCCGAATTGATGAAACTGAACCTACGTTTAAGATGATTGGTCGTGCAAGATAATCAATGGTA
TTATTTAATTAATGCTTGGAAGACATATATTCTTATAAAAACTCACAACAGTTATTTACAAGCCTAACCT
ATTACAACTATACTTTTTAGTTAAACCCCCCCACCCCCAT

>gi|295983964|gb|HM030872.1| Eretmochelys imbricata haplotype Ei_13 D-loop, partial sequence; mitochondrial
ACGCAGAATTAAGCGCCAACACACAAATTTACCTATATCCTCTACCGTGCCCAACAGACCAATATCCGCA
ACACTTACCTATGTACTATTGTACATCTACTTATTTACCACTAGCATATGACCAGTAGTATCGTTGATTA
ATTTGACCTAAAACATAAAATTATTGGTTTTACATAAACCGTTCAAATTACATGACTATTATATAGGTAA
TAAAAATGAAATGATATGGGACATAACATTAAGTAATTATTCTCGACCATGAATATCGTCACAGTAATAG
GTTATTTCTTAGTTTAACTCATCACGAGAAATAAGCAACCCTTGTTAGTAAGATACAACATTACCAGTTT
CAGGCCCATTAATTTGTGGCGTACATAACTGATCTATTCTGGCCTCTGGTTGTTTTTTCAGGCACATTAA
ATTGGTAAAGTTCATTCATCTCTTTTTAAGAGGCCTCTGGTTAAATGAGTTCTATACATTGAATTTATAA
CCTGGCATAAGGTGATTTTACTTGCATATAGTAGTCTTTTTTTTCTCTTTGTGTTCTCAGGCCCACATAA
CTGATACCTGCCGAATCAATGAAACTGAACCTACGTTTAAGATGATTGGTCGTGCAAGATAATCAATGGT
ATTATTTAGTTAATGCTTGAAAGACATATATTCTTATAAAAACTCACAACAGTTATTTACAAGCCTAACC
TATTACAACTATACTTTTTAGTTAAACCCCCCCACCCCCAT

>gi|295983963|gb|HM030871.1| Eretmochelys imbricata haplotype Ei_12 D-loop, partial sequence; mitochondrial
ACGCAGAATTAAGCGCCAACACACAAATTTACCTATATCCTCTACCGTGCCCAACAGACCAATATCCGCA
ACACTTACCTATGTACTATTGTACATCTACTTATTTACCACTAGCATATGACCAGTAGTATCGTTGATTA
ATTTGACCTAAAACATAAAATTATTGGTTTTACATAAACCGTTCAAATTACATGACTATTATATAGGTAA
TAAAAATGAAATGATATGGGACATAACATTAAGTGATTATTCTCAACCATGAATATCGTCACAGTAATAG
GTTATTTCTTAGTTTAACTCATCACGAGAAATAAGCAACCCTTGTTAGTAAGATACAACATTACCAGTTT
CAGGCCCATTAATTTGTGGCGTACATAACTGATCTATTCTGGCCTCTGGTTGTTTTTTCAGGCACATTAA
ATTGGTAAAGTTCATTCATCTCTTTTTAAGAGGCCTCTGGTTAAATGAGTTCTATACATTGAATTTATAA
CCTGGCATAAGGTGATTTTACTTGCATATAGTAGTCTTTTTTTTCTCTTTGTGTTCTCAGGCCCACATAA
CTGATACCTGCCGAATCAATGAAACTGAACCTACGTTTAAGATGATTGGTCGTGCAAGATAATCAATGGT
ATTATTTAGTTAATGCTTGAAAGACATATATTCTTATAAAAACTCACAACAGTTATTTACAAGCCTAACC
TATTACAACTATACTTTTTAGTTAAACCCCCCCACCCCCAT

>gi|295983962|gb|HM030870.1| Eretmochelys imbricata haplotype Ei_11 D-loop, partial sequence; mitochondrial
ACGCAGAATTAAGCGCCAACACACAAATTTACCTATATCCTCTACCGTGCCCAACAGACCAATATCCGCA
ACACTTACCTATGTACTATTGTACATCTACTTATTTACCACTAGCATATGACCAGTAGTATCGTTGATTA
ATTTGGCCTAAAACATAAAATTATTGGTTTTACATAAACCGTTCAAATTACATGACTATTATATAGGTAA
TAAAAATGAAATGATATGGGACATAACATTAAGTGATTATTCTCAACCATGAATATCGTCACAGTAATAG
GTTATTTCTTAGTTTAACTCATCACGAGAAATAAGCAACCCTTGTTAGTAAGATACAACATTACCAGTTT
CAGGCCCATTAATTTGTGGCGTACATAACTGATCTATTCTGGCCTCTGGTTGTTTTTTCAGGCACATTAA
ATTGGTAAAGTTCATTCATCTCTTTTTAAGAGGCCTCTGGTTAAATGAGTTCTATACATTGAATTTATAA
CCTGGCATAAGGTGATTTTACTTGCATATAGTAGTCTTTTTTTTCTCTTTGTGTTCTCAGGCCCACATAA
CTGATACCTGCCGAATCAGTGAAACTGAACCTACGTTTAAGATGATTGGTCGTGCAAGATAATCAATGGT
ATTATTTAGTTAATGCTTGAAAGACATATATTCTTATAAAAACTCACAACAGTTATTTACAAGCCTAACC
TATTACAACTATACTTTTTAGTTAAACCCCCCCACCCCCAT

>gi|295983961|gb|HM030869.1| Eretmochelys imbricata haplotype Ei_6 D-loop, partial sequence; mitochondrial
ACGCAAAATAAGCGCCAACACACAAATTTACCTATATCCTCTACCGTGCCCAGAAGACCAATAGCCGCAA
TACTTACCTATGTATTATTGTACATCTACTTATTTACCGCTAGCATATGACCAGTAGTACTGTTGATTAA
TTTGACCTAAAACATAAAATTATTGGTTTTACATAAACTGTTTAGATTAAATGACTATTATATAGGTAAT
AAAAATGAAATGGTATAGGACATAACATTAAGCAATTATTCTTAACCATGAATATCGTCACAGTAATAGG
TTATTTCTTAGTTTAACTCATCACGAGAAATAAGCAACCCTTGTTAGTAAGATACAACATTACCAGTTTC
AGGCCCATTAATTTATGGCGTACATAACTGATCTATTCTGGCCTCTGGTTGTTTTTTCAGGCACATCAAA
TTGGTAAAGTTCATTCATCTCTTTTTAAGAGGCCTCTGGTTAAATGAGTTCTATACATTAAATTTATAAC
CTGGCATAAGGTGGTTTTACTTGCATATAGTAGTCTTTTTTTTCTCTTTGTGTTCTCAGGCCCGCATAAC
TGATACCTGCCGAATTGATGAAACTGAACCTACGTTTAAGATGATTGGTCGTGCAAGATAATCAATGGTA
TTATTTAATTAATGCTTGGAAGACATATATTCTTATAAAAACTCACAACAGTTATTTACAAGCCTAACCT
ATTACAACTATACTTTTTAGTTAAACCCCCCCACCCCCAT

>gi|295983960|gb|HM030868.1| Eretmochelys imbricata haplotype Ei_4 D-loop, partial sequence; mitochondrial
ACGCAAAATAAGCGCCAACACACAAATTTACCTATATCCTCTACCGTGCCCAGAAGACCAATAGCCGCAA
TACTTACCTATGTATTATTGTACATCTACTTATTTACCGCTAGCATATGACCAGTAGTACTGCTGATTAA
TTTGACCTAAAACATAAAATTATTGGTTTTACATAAACTGTTTAAATTAAATGACTATTATATAGGTAAT
AAAAATGAAATGGTATAGGACATAACATTAAGCAATTATTCTTAACCATGAATATCGTCACAGTAATAGG
TTATTTCTTAGTTTAACTCATCACGAGAAATAAGCAACCCTTGTTAGTAAGATACAACATTACCAGTTTC
AGGCCCATTAATTTATGGCGTACATAACTGATCTATTCTGGCCTCTGGTTGTTTTTTCAGGCACATCAAA
TTGGTAAAGTTCATTCATCTCTTTTTAAGAGGCCTCTGGTTAAATGAGTTCTATACATTAAATTTATAAC
CTGGCATAAGGTGGTTTTACTTGCATGTGGTAGTCTTTTTTTTCTCTTTGTGTTCTCAGGCCCGCATAAC
TGATACCTGCCGAATTGATGAAACTGAACCTACGTTTAAGATGATTGGTCGTGCAAGATAATCAATGGTA
TTATTTAGTTAATGCTTGGAAGACATATATTCTTATAAAAACTCACAACAGTTATTTACAAGCCTAACCT
ATTACAACTATACTTTTTAGTTAAACCCCCCCACCCCCAT

>gi|295983959|gb|HM030867.1| Eretmochelys imbricata haplotype Ei_10 D-loop, partial sequence; mitochondrial
ACGCAGAATTAAGCGCCAACACACAAATTTACCTATATCCTCTACCGTGCCCAACAGACCAATATCCGCA
ACACTTACCTATGTACTATTGTACATCTACTTATTTACCACTAGCATATGACCAGTAGTATCGCTGATTA
ATTTGACCTAAAACATAAAATTATTGGTTTTACATAAACCGTTCAAATTACATGACTATTATATAGGTAA
TAAAAATGAAATGATATGGGACATAACATTAAGTAATTATTCTCAACCATGAATATCGTCACAGTAATGG
GTTATTTCTTAGTTTAACTCATCACGAGAAATAAGCAACCCTTGTTAGTAAGATACAACATTACCAGTTT
CAGGCCCATTAATTTGTGGCGTACATAACTGATCTATTCTGGCCTCTGGTTGTTTTTTCAGGCACATTAA
ATTGGTAAAGTTCATTCATCTCTTTTTAAGAGGCCTCTGGTTAAATGAGTTCTATACATTGAATTTATAA
CCTGGCATAAGGTGATTTTACTTGCATATAGTAGTCTTTTTTTTCTCTTTGTGTTCTCAGGCCCACATAA
CTGATACCTGCCGAATCAATGAAACTGAACCTACGTTTAAGATGATTGGTCGTGCAAGATAATCAATGGT
ATTATTTAGTTAATGCTTGAAAGACATATATTCTTATAAAAACTCACAACAGTTATTTACAAGCCTAACC
TATTACAACTATACTTTTTAGTTAAACCCCCCCACCCCCAT

>gi|295983958|gb|HM030866.1| Eretmochelys imbricata haplotype Ei_15 D-loop, partial sequence; mitochondrial
ACGCAGAATTAAGCGCCAACACACAAATTTACCTATATCCTCTACCGTGCCCAGCAGACCAATATCCGCA
ACACTTACCTATGTATTATTGTACATCTACTTATTTACCACTAGCATATGACCGGTAGTATCGCTGATTA
ATTTGGCCTAAAACATAAAATTATTGGTTTTACATAAACTGTTCAAATTACATGACTATTATATAGGTAA
TAAAAATGAAATGGTATGGGACATAACATTAAGTAATTATTCTCAACCATGAATATCGTCACAGTAATAG
GTTATTTCTTAGTTTGACTCATCACGAGAAATAAGCAACCCTTGCTAGTAAGATACAACATTACCAGTTT
CAAGCCCATTGATTTATGGCGTACATAACTGATCTATTCTGGCCTCTGGTTGTTTTTTCAGGCACATTAA
ATTGTTAAAGTTCATTCATCTCTTTTTAAGAGGCCTCTGGTTAAATGAGTTCTATACATTAAATTTATAA
CCTGGCATAAGGTGGTTTTACTTGCATATAGTAGTCTTTTTTTTCTCTTTGTGTTCTCAGGCCCACATAA
CTGATACCTGCCGAATTAATGAAACTGAACCTACGTTTAAGATGATTGGTCGTGCAAGATAATCAATGGT
ATTATTTAGTTAATGCTTGGAAGACATATATTCTTATAAAAACTCACAACAGTTATTTACAAGCCTAACC
TATTACAACTATACTTTTTAGTTAAACCCCCCCACCCCCAT

>gi|295983957|gb|HM030865.1| Eretmochelys imbricata haplotype Ei_1 D-loop, partial sequence; mitochondrial
ACGCAAAATAAGCGCCAACACACAAATTTACCTATATCCTCTACCGTGCCCAGAAGACCAATAGCCGCAA
TACTTACCTATGTATTATTGTACATCTACTTATTTACCGCTAGCATATGACCAGTAGTACTGCTGATTAA
TTTGACCTAAAACATAAAATTATTGGTTTTACATAAACTGTTTAAATTAAATGACTATTATATAGGTAAT
AAAAATGAAATGGTATAGGACATAACATTAAGCAATTATTCTTAACCATGAATATCGTCACAGTAATAGG
TTATTTCTTAGTTTAACTCATCACGAGAAATAAGCAACCCTTGTTAGTAAGATACAACATTACCAGTTTC
AGGCCCATTAATTTATGGCGTACATAACTGATCTATTCTGGCCTCTGGTTGTTTTTTCAGGCACATCAAA
TTGGTAAAGTTCATTCATCTCTTTTTAAGAGGCCTCTGGTTAAATGAGTTCTATACATTAAATTTATAAC
CTGGCATAAGGTGGTTTTACTTGCATATAGTAGTCTTTTTTTTCTCTTTGTGTTCTCAGGCCCGCATAAC
TGATACCTGCCGAATTGATGAAACTGAACCTACGTTTAAGATGATTGGTCGTGCAAGATAATCAATGGTA
TTATTTAATTAATGCTTGGAAGACATATATTCTTATAAAAACTCACAACAGTTATTTACAAGCCTAACCT
ATTACAACTATACTTTTTAGTTAAACCCCCCCACCCCCAT

>gi|295983956|gb|HM030864.1| Eretmochelys imbricata haplotype Ei_9 D-loop, partial sequence; mitochondrial
ACGCAGAATTAAGCGCCAACACACAAATTTACCTATATCCTCTACCGTGCCCAACAGACCAATATCCGCA
ACACTTACCTATGTACTATTGTACATCTACTTATTTACCACTAGCATATGACCAGTAGTATCGTTGATTA
ATTTGACCTAAAACATAAAATTATTGGTTTTACATAAACCGTTCAAATTACATGACTATTATATAGGTAA
TAAAAATGAAATGATATGGGACATAACATTAAGTAATTATTCTCAACCATGAATATCGTCACAGTAATGG
GTTATTTCTTAGTTTAACTCATCACGAGAAATAAGCAACCCTTGTTAGTAAGATACAACATTACCAGTTT
CAGGCCCATTAATTTGTGGCGTACATAACTGATCTATTCTGGCCTCTGGTTGTTTTTTCAGGCACATTAA
ATTGGTAAAGTTCATTCATCTCTTTTTAAGAGGCCTCTGGTTAAATGAGTTCTATACATTGAATTTATAA
CCTGGCATAAGGTGATTTTACTTGCATATAGTAGTCTTTTTTTTCTCTTTGTGTTCTCAGGCCCACATAA
CTGATACCTGCCGAATCAATGAAACTGAACCTACGTTTAAGATGATTGGTCGTGCAAGATAATCAATGGT
ATTATTTAGTTAATGCTTGAAAGACATATATTCTTATAAAAACTCACAACAGTTATTTACAAGCCTAACC
TATTACAACTATACTTTTTAGTTAAACCCCCCCACCCCCAT

>gi|260779771|gb|GQ925509.1| Eretmochelys imbricata haplotype Ei-A72 tRNA-Pro gene and D-loop, partial sequence; mitochondrial
TTAAACTATCCCTTGACGCAGAATAAGCGCCAACACATAAACTTACCTATATCCTCTACCGTGCCCAGCA
GACCAATATCCGCAACACTTACCTATGTACTATTGTACATCTACTTATTTACCACTAGCATATGACCAGT
AGTACTGCTGATTAATCTGACCTAAAACATAAAATTATTGGTTTTACATAAACTGTTTAAACTACATGAC
TATTATACAGGTAATAAGAATGAAATGGTATAGGACATAATATTAAGTAATTATTCTCAAACATGAATAT
CGTCACAGTAATGGGTTATTTCTTAGTTCAGCTCATCACGAGAAATAAGCAATCCTTGTTAGTAAGATAC
AACATTACCAGTTTCAGGCCCATTAATTTATGGCGTACATAACTGATCTATTCTGGCCTCTGGTTGTTTT
TTCAGGCACATTAAATTGGTAAAGTTCATTCATCTCTTTTTAAGAGGCCTCTGGTTAAATGAGTTCTATA
CATTAAATTTATAACCT

>gi|124294818|gb|EF210801.1| Eretmochelys imbricata haplotype EiA68 D-loop, partial sequence; mitochondrial
ACGCAGAATAAGCGCCAACACAGAAACTTACCTATATCCTCTACCGTGCCCAGCAGACCAATATCCGCAA
CACTTACCTATGTACTATTGTACATCTACTTATTTACCACTAGCATATGACCAGTAGTACTGCTGATTAA
TCTGACCTAAAACATAAAATTATTGGTTTTACATAAACTGTTTAAACTACATGACTATTATACAGGTAAT
AAGAATGAAATGGTATAGGACATAATATTAAGTAATTATTCTCAAACATGAATATCGTCACAGTAATGGG
TTATTTCTTAGTTCAGCTCATCACGAGAAATAAGCAATCCTTGTTAGTAAGATACAACATTACCAGTTTC
AGGCCCATTAATTTATGGCGTACATAACTGATCTATTCTGGCCTCTGGTTGTTTTTTCAGGCACATTGAA
TTGGTAAAGTTCATTCATCTCTTTTTAAGAGGCCTCTGGTTAAATGAGTTCTATACATTAAATTTATAAC
CTGGCATAAGGTGGTTTTACTTGCATATAGTAGTCTTTTTTTTCTCTTTGTGTTCTCAGGCCCACATAAC
TGATACCTGCCGAATTAATGAAACTGAACCTACGTTTAAGATGATTGGTCGTGCAAGATAATCAATGGTA
TTATTTAATTAATGCTTGGAAGACATATATTCTTATAAAAACTCACAACAGTTATTTACAAGCCTAACCT
ATTACAACTATACTTTTTAGTTAAACCCCCCCACCCCCAT

>gi|124294817|gb|EF210800.1| Eretmochelys imbricata haplotype EiA60 D-loop, partial sequence; mitochondrial
ACGCAGAATAAGCGCCAACACATAAACTTACCTATATCCTCTACCGTGCCCAGCAGACCAATATCCGCAA
CACTTACCTATGTATTATTGTACATCTACTTATTTACCGCTAGCATATGACCGGTAGTATTGCTGATTAA
TCTGACCTAAAACATAAAATTATTGGTTTCACATAAACTGTTTAAACTACATGACTATTATACGGGTAAT
AAGAATGAAATGGTATGGGACATAATATTAAGTAATTATTCTCAAACATGAATATTGTCACAGTAATGGG
TTATTTCTTAGTTCAGCTCATCACGAGAAATAAGCAACCCTTGTTAGTAAGATACAACATTACCAGTTTC
AGGCCCATTAATTTATGGCGTACATAACTGATCTATTCTGGCCTCTGGTTGTTTTTTCAGGCACATCGAA
TTGGCAAAGTTCATTCATCTCTTTTTAAAAGGCCTCTGGTTAAATGAGTTCTATACATTAAATTTATAAC
CTGGCATAACGTGGTTTTACTTGCATATAGTAGTCTTTTTTTTCTCTTTGTGTTCTCAGGCCCACATAAC
TGATACCTGCCGAATCAATGAAACTGAACCTACGTTTAAGATGATTGGTCGTGCAAGATAATCAATGGTA
TTATTTAATTAATGCTTGGAAGACATATATTCTTATAAAAACTCACAACAGTTATTTACAAGCCTAACCT
ATTACAACTATACTTTTTAGTTAAACCCCCCCACCCCCAT

>gi|124294816|gb|EF210799.1| Eretmochelys imbricata haplotype EiA59 D-loop, partial sequence; mitochondrial
ACGCAGAATAAGCGCCAACACATAAACTTACCTATATCCTCTACCGTGCCCAGCAGACCAATATCCGCAA
CACTTACCTATGTATTATTGTACATCTACTTATTTACCGCTAGCATATGACCGGTAGTACTGCTGATTAA
TCTGACCTAAAACATAAAATTATTGGTTTCACATAAACTGTTTAAACTACATGACTATTATACAGGTAAT
AAGAATGAAATGGTATAGGACATAATATTAAGTAATTATTCTCAAACATGAATATTGTCACAGTAATGGG
TTATTTCTTAGTTCAGCTCGTCACGAGAAATAAGCAACCCTTGTTAGTAAGATACAACATTACCAGTTTC
AGGCCCATTAATTTATGGCGTACATAACTGATCTATTCTGGCCTCTGGTTGTTTTTTCAGGCACATCGAA
TTGGTAAAGTTCATTCATCTCTTTTTAAAAGGCCTCTGGTTAAATGAGTTCTATACATTAAATTTATAAC
CTGGCATAACGTGGTTTTACTTGCATATAGTAGTCTTTTTTTTCTCTTTGTGTTCTCAGGCCCACATAAC
TGATACCTGCCGAATCAATGAAACTGAACCTACGTTTAAGATGATTGGTCGTGCAAGATAATCAATGGTA
TTATTTAATTAATGCTTGGAAGACATATATTCTTATAAAAACTCACAACAGTTATTTACAAGCCTAACCT
ATTACAACTATACTTTTTAGTTAAACCCCCCCACCCCCAT

>gi|124294815|gb|EF210798.1| Eretmochelys imbricata haplotype EiA58 D-loop, partial sequence; mitochondrial
ACGCAGAATAAGCGCCAACACATAAACTTACCTATATCCTCTACCGTGCCCAGCAGACCAATATCCGCAA
CACTTACCTATGTATTATTGTACATCTACTTATTTACCGCTAGCATATGACCGGTAGTACTGCTGATTAA
TCTGACCTAAAACATAAAATTATTGGTTTCACATAAACTGTTTAAACTACATGACTATTATACAGGTAAT
AAGAATGAAATGGTATAGGACATAATATTAAGTAATTATTCTCAAACATGAATATTGTCACAGTAATGGG
TTATTTCTTAGTTCAGCTCATCACGAGAAATAAGCAACCCTTGTTAGTAAGATACAACATTACCAGTTTC
AAGCCCATTAATTTATGGCGTACATAACTGATCTATTCTGGCCTCTGGTTGTTTTTTCAGGCACATCAAA
TTGGTAAAGTTCATTCATCTCTTTTTAAAAGGCCTCTGGTTAAATGAGTTCTATACATTAAATTTATAAC
CTGGCATAACGTGGTTTTACTTGCATATAGTAGTCTTTTTTTTCTCTTTGTGTTCTCAGGCCCACATAAC
TGATACCTGCCGAATCAATGAAACTGAACCTACGTTTAAGATGATTGGTCGTGCAAGATAATCAATGGTA
TTATTTAATTAATGCTTGGAAGACATATATTCTTATAAAAACTCACAACAGTTATTTACAAGCCTAACCT
ATTACAACTATACTTTTTAGTTAAACCCCCCCACCCCCAT

>gi|124294814|gb|EF210797.1| Eretmochelys imbricata haplotype EiA36 D-loop, partial sequence; mitochondrial
ACGCAGAATAAGCGCCAACACATAAACTTACCTATATCCTCTACCGTGCCCAGCAGACCAATATCCGCAA
CACTTACCTATGTACTATTGTACATCTACTTATTTACCACTAGCATATGACCAGTAGTACCGCTGATTAA
TCTGACCTAAAACATAAAATTATTGGTTTTACATAAACTGTTTAAACTACATGACTATTATACAGGTAAT
AAGAATGAAATGGTATAGGACATAATATTAAGTAATTATTCTCAAACATGAATATCGTCACAGTAATGGG
TTATTTCTTAGTTCAGCTCATCACGAGAAATAAGCAATCCTTGTTAGTAAGATACAACATTACCAGTTTC
AGGCCCATTAATTTATGGCGTACATAACTGATCTATTCTGGCCTCTGGTTGTTTTTTCAGGCACATTGAA
TTGGTAAAGTTCATTCATCTCTTTTTAAGAGGCCTCTGGTTAAATGAGTTCTATACATTAAATTTATAAC
CTGGCATAAGGTGGTTTTACTTGCATATAGTAGTCTTTTTTTTCTCTTTGTGTTCTCAGGCCCACATAAC
TGATACCTGCCGAATTAATGAAACTGAACCTACGTTTAAGATGATTGGTCGTGCAAGATAATCAATGGTA
TTATTTAATTAATGCTTGGAAGACATATATTCTTATAAAAACTCACAACAGTTATTTACAAGCCTAACCT
ATTACAACTATACTTTTTAGTTAAACCCCCCCACCCCCAT

>gi|124294813|gb|EF210796.1| Eretmochelys imbricata haplotype EiA29 D-loop, partial sequence; mitochondrial
ACGCAGAATAAGCGCCAACACATAAACTTACCTATATCCTCTACCGTGCCCAGCAGACCAATATCCGCAA
CACTTACCTATGTATTATTGTACATCTACTTATTTACCGCTAGCATATGACCGGTAGTACTGCTGATTAA
TCTGACCTAAAACATAAAATTATTGGTTTTACATAAACTGTTTAAACTACATGACTATTATACAGGTAAT
AAGAATGAAATGGTATAGGACATAATATTAAGTAATTATTCTCAAACATGAATATTGTCACAGTAATGGG
TTATTTCTTAGTTCAGCTCATCACGAGAAATAAGCAACCCTTGTTAGTAAGATACAACATTACCAGTTTC
AGGCCCATTAATTTATGGCGTACATAACTGATCTATTCTGGCCTCTGGTTGTTTTTTCAGGCACATCGAA
TTGGTAAAGTTCATTCATCTCTTTTTAAAAGGCCTCTGGTTAAATGAGTTCTATACATTAAATTTATAAC
CTGGCATAAGGTGGTTTTACTTGCATATAGTAGTCTTTTTTTTCTCTTTGTGTTCTCAGGCCCACATAAC
TGATACCTGCCGAATTAATGAAACTGAACCTACGTTTAAGATGATTGGTCGTGCAAGATAATCAATGGTA
TTATTTAATTAATGCTTGGAAGACATATATTTTTATAAAAACTCACAACAGTTATTTACAAGCCTAACCT
ATTACAACTATACTTTTTAGTTAAACCCCCCCACCCCCAT

>gi|124294812|gb|EF210795.1| Eretmochelys imbricata haplotype EiA27 D-loop, partial sequence; mitochondrial
ACGCAGAATAAGCGCCAACACATAAACTTACCTATATCCTCTACCGTGCCCAGCAGACCAATATCCGCAA
CACTTACCTATGTACTATTGTACATCTACTTATTTACCACTAGCATATGACCAGTAGTACTGCTGATTAA
TCTGACCTAAAACATAAAATTATTGGTTTTACATAAACTGTTTAAACTACATGACTATTATACAGGTAAT
AAGAATGAAATGGTATAGGACATAATATTAAGTAATTATTCTCAAACATGAATATCGTCACAGTAATGGG
TTATTTCTTAGTTCAGCTCATCACGAGAAATAAGCAACCCTTGTTAGTAAGATACAACATTACCAGTTTC
AGGCCCATTAATTTATGGCGTACATAACTGATCTATTCTGGCCTCTGGTTGTTTTTTCAGGCACATTGAA
TTGGTAAAGTTCATTCATCTCTTTTTAAGAGGCCTCTGGTTAAATGAGTTCTATACATTAAATTTATAAC
CTGGCATAAGGTGGTTTTACTTGCATATAGTAGTCTTTTTTTTCTCTTTGTGTTCTCAGGCCCACATAAC
TGATACCTGCCGAATTAATGAAACTGAACCTACGTTTAAGATGATTGGTCGTGCAAGATAATCAATGGTA
TTATTTAATTAATGCTTGGAAGACATATATTCTTATAAAAACTCACAACAGTTATTTACAAGCCTAACCT
ATTACAACTATACTTTTTAGTTAAACCCCCCCACCCCCAT

>gi|124294811|gb|EF210794.1| Eretmochelys imbricata haplotype EiA43 D-loop, partial sequence; mitochondrial
ACGCAGAATAAGCGCCAACACATAAACTTACCTATATCCTCTACCGTGCCCAGCAGACCAATATCCGCAA
CACTTACCTATGTATTATTGTACATCTACTTATTTACCGCTAGCATATGACCGGTAGTACTGCTGATTAA
TCTGACCTAAAACATAAAATTATTGGTTTCACATAAACTGTTTAAACTACATGACTATTATACAGGTAAT
AAGAATGAAATGGTATAGGACATAATATTAAGTAATTATTCTCAAACATGAATATTGTCACAGTAATGGG
TTATTTCTTAGTTCAGCTCATCACGAGAAATAAGCAACCCTTGTTAGTAAGATACAACATTACCAGTTTC
AGGCCCATTAATTTATGGCGTACATAACTGATCTATTCTGGCCTCTGGTTGTTTTTTCAGGCACATCGAA
TTGGTAAAGTTCATTCATCTCTTTTTAAAAGGCCTCTGGTTAAATGAGTTCTATACATTAAATTTATAAC
CTGGCATAACGTGGTTTTACTTGCATATAGTAGTCTTTTTTTTCTCTTTGTGTTCTCAGGCCCACATAAC
TGATACCTGCCGAATCAATGAAACTGAACCTACGTTTAAGATGATTGGTCGTGCAAGATAATCAATGGTA
TTATTTAATTAATGCTTGGAAGACATATATTCTTATAAAAACTCACAACAGTTATTTACAAGCCTAACCT
ATTACAACTATACTTTTTAGTTAAACCCCCCCACCCCCAT

>gi|124294810|gb|EF210793.1| Eretmochelys imbricata haplotype EiA41 D-loop, partial sequence; mitochondrial
ACGCAGAATAAGCGCCAACACATAAACTTACCTATATCCTCTACCGTGCCCAGCAGACCAATATCCGCAA
CACTTACCTATGTATTATTGTACATCTACTTATTTACCACTAGCATATGACCGGTAGTACTGCTGATTAA
TCTGACCTAAAACATAAAATTATTGGTTTCACATAAACTGTTTAAACTACATGACTATTATACAGGTAAT
AAGAATGAAATGGTATAGGACATAATATTAAGTAATTATTCTCAAACATGAATATTGTCACAGTAATGGG
TTATTTCTTAGTTCAGCTCATCACGAGAAATAAGCAACCCTTGTTAGTAAGATACAACATTACCAGTTTC
AGGCCCATTAATTTATGGCGTACATAACTGATCTATTCTGGCCTCTGGTTGTTTTTTCAGGCACATCGAA
TTGGTAAAGTTCATTCATCTCTTTTTAAAAGGCCTCTGGTTAAATGAGTTCTATACATTAAATTTATAAC
CTGGCATAAGGTGGTTTTACTTGCATATAGTAGTCTTTTTTTTCTCTTTGTGTTCTCAGGCCCACATAAC
TGATACCTGCCGAATTAATGAAACTGAACCTACGTTTAAGATGATTGGTCGTGCAAGATAATCAATGGTA
TTATTTAATTAATGCTTGAAAGACATATATTCTTATAAAAACTCACAACAGTTATTTACAAGCCTAACCT
ATTACAACTATACTTTTTAGTTAAACCCCCCCACCCCCAT

>gi|124294809|gb|EF210792.1| Eretmochelys imbricata haplotype EiA24 D-loop, partial sequence; mitochondrial
ACGCAGAATAAGCGCCAACACATAAACTTACCTATATCCTCTACCGTGCCCAGCAGACCAATATCCGCAA
CACTTACCTATGTATTATTGTACATCTACTTATTTACCGCTAGCATATGACCGGTAGTACTGCTGATTAA
TCTGACCTAAAACATAAAATTATTGGTTTCACATAAACTGTTTAAACTACATGACTATTATACAGGTAAT
AAGAATGAAATGGTATAGGACATAATATTAAGTAATTATTCTCAAACATGAATATTGTCACAGTAATGGG
TTATTTCTTAGTTCAGCTCATCACGAGAAATAAGCAACCCTTGTTAGTAAGATACAACATTACCAGTTTC
AGGCCCATTAATTTATGGCGTACATAACTGATCTATTCTGGCCTCTGGTTGTTTTTTCAGGCACATCGAA
TTGGTAAAGTTCATTCATCTCTTTTTAAAAGGCCTCTGGTTAAATGAGTTCTATACATTAAATTTATAAC
CTGGCATAAGGTGGTTTTACTTGCATATAGTAGTCTTTTTTTTCTCTTTGTGTTCTCAGGCCCACATAAC
TGATACCTGCCGAATTAATGAAACTGAACCTACGTTTAAGATGATTGGTCGTGCAAGATAATCAATGGTA
TTATTTAATTAATGCTTGAAAGACATATATTCTTATAAAAACTCACAACAGTTATTTACAAGCCTAACCT
ATTACAACTATACTTTTTAGTTAAACCCCCCCACCCCCAT

>gi|124294808|gb|EF210791.1| Eretmochelys imbricata haplotype EiA23 D-loop, partial sequence; mitochondrial
ACGCAGAATAAGCGCCAACACATAAACTTACCTATATCCTCTACCGTGCCCAGCAGACCAATATCCGCAA
CACTTACCTATGTATTATTGTACATCTACTTATTTACCACTAGCATATGACCGGTAGTACTGCTGATTAA
TCTGACCTAAAACATAAAATTATTGGTTTCACATAAACTGTTTAAACTACATGACTATTATACAGGTAAT
AAGAATGAAATGGTATAGGACATAATATTAAGTAATTATTCTCAAACATGAATATTGTCACAGTAATGGG
TTATTTCTTAGTTCAGCTCATCACGAGAAATAAGCAACCCTTGTTAGTAAGATACAACATTACCAGTTTC
AGGCCCATTAATTTATGGCGTACATAACTGATCTATTCTGGCCTCTGGTTGTTTTTTCAGGCACATCGAA
TTGGTAAAGTTCATTCATCTCTTTTTAAAAGGCCTCTGGTTAAATGAGTTCTATACATTAAATTTATAAC
CTGGCATAAGGTGGTTTTACTTGCATATAGTAGTCTTTTTTTTCTCTTTGTGTTCTCAGGCCCACATAAC
TGATACCTGCCGAATTAATGAAACTGAACCTACGTTTAAGATGATTGGTCGTGCAAGATAATCAATGGTA
TTATTTAATTAATGCTTGGAAGACATATATTCTTATAAAAACTCACAACAGTTATTTACAAGCCTAACCT
ATTACAACTATACTTTTTAGTTAAACCCCCCCACCCCCAT

>gi|124294807|gb|EF210790.1| Eretmochelys imbricata haplotype EiA22 D-loop, partial sequence; mitochondrial
ACGCAGAATAAGCGCCAACACATAAACTTACCTATATCCTCTACCGTGCCCAGCAGACCAATATCCGCAA
CACTTACCTATGTATTATTGTACATCTACTTATTTACCACTAGCATATGACCGGTAGTACTGCTGATTAA
TCTGACCTAAAACATAAAATTATTGGTTTCACATAAACTGTTTAAGCTACATGACTATTATACAGGTAAT
AAGAATGAAATGGTATAGGACATAATATTAAGTAATTATTCTCAAACATGAATATTGTCACAGTAATGGG
TTATTTCTTAGTTCAGCTCATCACGAGAAATAAGCAACCCTTGTTAGTAAGATACAACATTACCAGTTTC
AGGCCCATTAATTTATGGCGTACATAACTGATCTATTCTGGCCTCTGGTTGTTTTTTCAGGCACATCGAA
TTGGTAAAGTTCATTCATCTCTTTTTAAAAGGCCTCTGGTTAAATGAGTTCTATACATTAAATTTATAAC
CTGGCATAAGGTGGTTTTACTTGCATATAGTAGTCTTTTTTTTCTCTTTGTGTTCTCAGGCCCACATAAC
TGATACCTGCCGAATTAATGAAACTGAACCTACGTTTAAGATGATTGGTCGTGCAAGATAATCAATGGTA
TTATTTAATTAATGCTTGAAAGACATATATTCTTATAAAAACTCACAACAGTTATTTACAAGCCTAACCT
ATTACAACTATACTTTTTAGTTAAACCCCCCCACCCCCAT

>gi|124294806|gb|EF210789.1| Eretmochelys imbricata haplotype EiA21 D-loop, partial sequence; mitochondrial
ACGCAGAATAAGCGCCAACACATAAACTTACCTATATCCTCTACCGTGCCCAGCAGACCAATATCCGCAA
CACTTACCTATGTACTATTGTACATCTACTTATTTACCACTAGCATATGACCAGTAGTACTGCTGATTAA
TCTGACCTAAAACATAAAATTATTGGTTTTACATAAACTGTTTAAACTACATGACTATTATACAGGTAAT
AAGAATGAAATGGTATAGGACATAATATTAAGTAATTATTCTCAAACATGAATATCGTCACAGTAATGGG
TTATTTCTTAGTTCAGCTCATCACGAGAAATAAGCAATCCTTGTTAGTAAGATACAACATTACCAGTTTC
AGGCCCATTAATTTGTGGCGTACATAACTGATCTATTCTGGCCTCTGGTTGTTTTTTCAGGCACATTGAA
TTGGTAAAGTTCATTCATCTCTTTTTAAGAGGCCTCTGGTTAAATGAGTTCTATACATTAAATTTATAAC
CTGGCATAAGGTGGTTTTACTTGCATATAGTAGTCTTTTTTTTCTCTTTGTGTTCTCAGGCCCACATAAC
TGATACCTGCCGAATTAATGAAACTGAACCTACGTTTAAGATGATTGGTCGTGCAAGATAATCAATGGTA
TTATTTAATTAATGCTTGGAAGACATATATTCTTATAAAAACTCACAACAGTTATTTACAAGCCTAACCT
ATTACAACTATACTTTTTAGTTAAACCCCCCCACCCCCAT

>gi|124294805|gb|EF210788.1| Eretmochelys imbricata haplotype EiA20 D-loop, partial sequence; mitochondrial
ACGCAGAATAAGCGCCAACACATAAACTTACCTATATCCTCTACCGTGCCCAGCAGACCAATATCCGCAA
CACTTACCTATGTATTATTGTACATCTACTTATTTACCGCTAGCATATGACCGGTAGTACTGCTGATTAA
TCTGACCTAAAACATAAAATTATTGGTTTCACATAAACTGTTTAAACTACATGACTATTATACGGGTAAT
AAGAATGAAATGGTATAGGACATAATATTAAGTAATTATTCTCAAACATGAATATTGTCACAGTAATGGG
TTATTTCTTAGTTCAGCTCATCACGAGAAATAAGCAACCCTTGTTAGTAAGATACAACATTACCAGTTTC
AGGCCCATTAATTTATGGCGTACATAACTGATCTATTCTGGCCTCTGGTTGTTTTTTCAGGCACATCAAA
TTGGTAAAGTTCATTCATCTCTTTTTAAAAGGCCTCTGGTTAAATGAGTTCTATACATTAAATTTATAAC
CTGGCATAACGTGGTTTTACTTGCATATAGTAGTCTTTTTTTTCTCTTTGTGTTCTCAGGCCCACATAAC
TGATACCTGCCGAATCAATGAAACTGAACCTACGTTTAAGATGATTGGTCGTGCAAGATAATCAATGGTA
TTATTTAATTAATGCTTGGAAGACATATATTCTTATAAAAACTCACAACAGTTATTTACAAGCCTAACCT
ATTACAACTATACTTTTTAGTTAAACCCCCCCACCCCCAT

>gi|124294804|gb|EF210787.1| Eretmochelys imbricata haplotype EiA47 D-loop, partial sequence; mitochondrial
ACGCAGAATAAGCGCCAACACATAAACTTACCTATATCCTCTACCGTGCCCAGCAGACCAATATCCGCAA
CACTTACCTATGTATTATTGTACATCTACTTATTTACCGCTAGCATATGACCGGTAGTACTGCTGATTAA
TCTGACCTAAAACATAAAATTATTGGTTTCACATAAACTGTTTAAACTACATGACTATTATACAGGTAAT
AAGAATGAAATGGTATAGGACATAATATTAAGTAATTATTCTCAAACATGAATATTGTCACAGTAATGGG
TTATTTCTTAGTTCAGCTCATCACGAGAAATAAGCAACCCTTGTTAGTAAGATACAACATTACCAGTTTC
AGGCCCATTAATTTATGGCGTACATAACTGATCTATTCTGGCCTCTGGTTGTTTTTTCAGGCACATCAAA
TTGGTAAAGTTCATTCATCTCTTTTTAAAAGGCCTCTGGTTAAATGAGTTCTATACATTAAATTTATAAC
CTGGCATAACGTGGTTTTACTTGCATATAGTAGTCTTTTTTTTCTCTTTGTGTTCTCAGGCCCACATAAC
TGATACCTGCCGAATCAATGAAACTGAACCTACGTTTAAGATGATTGGTCGTGCAAGATAATCAATGGTA
TTATTTAATTAATGCTTGGAAGACATATATTCTTATAAAAACTCACAACAGTTATTTACAAGCCTAACCT
ATTACAACTATACTTTTTAGTTAAACCCCCCCACCCCCAT

>gi|124294803|gb|EF210786.1| Eretmochelys imbricata haplotype EiA18 D-loop, partial sequence; mitochondrial
ACGCAGAATAAGCGCCAACACATAAACTTACCTATATCCTCTACCGTGCCCAGCAGACCAATATCCGCAA
CACTTACCTATGTATTATTGTACATCTACTTATTTACCGCTAGCATATGACCGGTAGTACTGCTGATTAA
TCTGACCTAAAACATAAAATTATTGGTTTCACATAAACTGTTTAAACTACATGACTATTATACAGGTAAT
AAGAATGAAATGGTATAGGACATAATATTAAGTAATTATTCTCAAACATGAATATTGTCACAGTAATGGG
TTATTTCTTAGTTCAGCTCATCACGAGAAATAAGCAACCCTTGTTAGTAAGATACAACATTACCAGTTTC
AGGCCCATTAATTTATGGCGTACATAACTGATCTATTCTGGCCTCTGGTTGTTTTTTCAGGCACATCAAA
TTGGTAAAGTTCATTCATCTCTTTTTAAAAGGCCTCTGGTTAAATGAGTTCTATACATTAAATTTATAAC
CTGGCATAAGGTGGTTTTACTTGCATATAGTAGTCTTTTTTTTCTCTTTGTGTTCTCAGGCCCACATAAC
TGATACCTGCCGAATTAATGAAACTGAACCTACGTTTAAGATGATTGGTCGTGCAAGATAATCAATGGTA
TTATTTAATTAATGCTTGGAAGACATATATTCTTATAAAAACTCACAACAGTTATTTACAAGCCTAACCT
ATTACAACTATACTTTTTAGTTAAACCCCCCCACCCCCAT

>gi|124294802|gb|EF210785.1| Eretmochelys imbricata haplotype EiA45 D-loop, partial sequence; mitochondrial
ACGCAGAATAAGCGCCAACACACAAACTTACCTATATCCTCTACCGTGCCCAGCAGACCAATATCCGCAA
CACTTACCTATGTATTATTGTACATCTACTTATTTACCGCTAGCATATGACCGGTAGTACTGCTGATTAA
TCTGACCTAAAACATAAAATTATTGGTTTCACATAAACTGTTTAAACTACATGACTATTATACGGGTAAT
AAGAATGAAATGGTATAGGACATAATATTAAGTAATTATTCTCAAACATGAATATTGTCACAGTAATGGG
TTATTTCTTAGTTCAGCTCATCACGAGAAATAAGCAACCCTTGTTAGTAAGATACAACATTACCAGTTTC
AGGCCCATTAATTTATGGCGTACATAACTGATCTATTCTGGCCTCTGGTTGTTTTTTCAGGCACATCGAA
TTGGTAAAGTTCATTCATCTCTTTTTAAAAGGCCTCTGGTTAAATGAGTTCTATACATTAAATTTATAAC
CTGGCATAACGTGGTTTTACTTGCATATAGTAGTCTTTTTTTTCTCTTTGTGTTCTCAGGCCCACATAAC
TGATACCTGCCGAATCAATGAAACTGAACCTACGTTTAAGATGATTGGTCGTGCAAGATAATCAATGGTA
TTATTTAATTAATGCTTGGAAGACATATATTCTTATAAAAACTCACAACAGTTATTTACAAGCCTAACCT
ATTACAACTATACTTTTTAGTTAAACCCCCCCACCCCCAT

>gi|124294801|gb|EF210784.1| Eretmochelys imbricata haplotype EiA11 D-loop, partial sequence; mitochondrial
ACGCAGAATAAGCGCCAACACATAAACTTACCTATATCCTCTACCGTGCCCAGCAGACCAATATCCGCAA
CACTTACCTATGTATTATTGTACATCTACTTATTTACCGCTAGCATATGACCGGTAGTACTGCTGATTAA
TCTGACCTAAAACATAAAATTATTGGTTTCACATAAACTGTTTAAACTACATGACTATTATACGGGTAAT
AAGAATGAAATGGTATAGGACATAATATTAAGTAATTATTCTCAAACATGAATATTGTCACAGTAATGGG
TTATTTCTTAGTTCAGCTCATCACGAGAAATAAGCAACCCTTGTTAGTAAGATACAACATTACCAGTTTC
AGGCCCATTAATTTATGGCGTACATAACTGATCTATTCTGGCCTCTGGTTGTTTTTTCAGGCACATCGAA
TTGGTAAAGTTCATTCATCTCTTTTTAAAAGGCCTCTGGTTAAATGAGTTCTATACATTAAATTTATAAC
CTGGCATAACGTGGTTTTACTTGCATATAGTAGTCTTTTTTTTCTCTTTGTGTTCTCAGGCCCACATAAC
TGATACCTGCCGAATCAATGAAACTGAACCTACGTTTAAGATGATTGGTCGTGCAAGATAATCAATGGTA
TTATTTAATTAATGCTTGGAAGACATATATTCTTATAAAAACTCACAACAGTTATTTACAAGCCTAACCT
ATTACAACTATACTTTTTAGTTAAACCCCCCCACCCCCAT

>gi|124294800|gb|EF210783.1| Eretmochelys imbricata haplotype EiA09 D-loop, partial sequence; mitochondrial
ACGCAGAATAAGCGCCAACACATAAACTTACCTATATCCTCTACCGTGCCCAGCAGACCAATATCCGCAA
CACTTACCTATGTATTATTGTACATCTACTTATTTACCACTAGCATATGACCGGTAGTACTGCTGATTAA
TCTGACCTAAAACATAAAATTATTGGTTTCACATAAACTGTTTAAACTACATGACTATTATACGGGTAAT
AAGAATGAAATGGTATAGGACATAATATTAAGTAATTATTCTCAAACATGAATATTGTCACAGTAATGGG
TTATTTCTTAGTTCAGCTCATCACGAGAAATAAGCAACCCTTGTTAGTAAGATACAACATTACCAGTTTC
AGGCCCATTAATTTATGGCGTACATAACTGATCTATTCTGGCCTCTGGTTGTTTTTTCAGGCACATCGAA
TTGGTAAAGTTCATTCATCTCTTTTTAAAAGGCCTCTGGTTAAATGAGTTCTATACATTAAATTTATAAC
CTGGCATAACGTGGTTTTACTTGCATATAGTAGTCTTTTTTTTCTCTTTGTGTTCTCAGGCCCACATAAC
TGATACCTGCCGAATCAATGAAACTGAACCTACGTTTAAGATGATTGGTCGTGCAAGATAATCAATGGTA
TTATTTAATTAATGCTTGGAAGACATATATTCTTATAAAAACTCACAACAGTTATTTACAAGCCTAACCT
ATTACAACTATACTTTTTAGTTAAACCCCCCCACCCCCAT

>gi|124294799|gb|EF210782.1| Eretmochelys imbricata haplotype EiA03 D-loop, partial sequence; mitochondrial
ACGCAGAATAAGCGCCAACACATAAACTTACCTATATCCTCTACCGTGCCCAGCAGACCAATATCCGCAA
CACTTACCTATGTATTATTGTACATCTACTTATTTACCGCTAGCATATGACCGGTAGTACTGCTGATTAA
TCTGACCTAAAACATAAAATTATTGGTTTTACATAAACTGTTTAAACTACATGACTATTATACGGGTAAT
AAGAATGAAATGGTATAGGACATAATATTAAGTAATTATTCTCAAACATGAATATTGTCACAGTAATGGG
TTATTTCTTAGTTCAGCTCATCACGAGAAATAAGCAACCCTTGTTAGTAAGATACAACATTACCAGTTTC
AGGCCCATTAATTTATGGCGTACATAACTGATCTATTCTGGCCTCTGGTTGTTTTTTCAGGCACATCGAA
TTGGTAAAGTTCATTCATCTCTTTTTAAAAGGCCTCTGGTTAAATGAGTTCTATACATTAAATTTATAAC
CTGGCATAACGTGGTTTTACTTGCATATAGTAGTCTTTTTTTTCTCTTTGTGTTCTCAGGCCCACATAAC
TGATACCTGCCGAATCAATGAAACTGAACCTACGTTTAAGATGATTGGTCGTGCAAGATAATCAATGGTA
TTATTTAATTAATGCTTGGAAGACATATATTCTTATAAAAACTCACAACAGTTATTTACAAGCCTAACCT
ATTACAACTATACTTTTTAGTTAAACCCCCCCACCCCCAT

>gi|124294798|gb|EF210781.1| Eretmochelys imbricata haplotype EiA02 D-loop, partial sequence; mitochondrial
ACGCAGAATAAGCGCCAACACATAAACTTACCTATATCCTCTACCGTGCCCAGCAGACCAATATCCGCAA
CACTTACCTATGTACTATTGTACATCTACTTATTTACCACTAGCATATGACCAGTAGTACTGCTGATTAA
TCTGACCTAAAACATAAAATTATTGGTTTTACATAAACTGTTTAAACTACATGACTATTATACAGGTAAT
AAGAATGAAATGGTATAGGACATAATATTAAGTAATTATTCTCAAACATGAATATCGTCACAGTAATGGG
TTATTTCTTAGTTCAGCTCATCACGAGAAATAAGCAATCCTTGTTAGTAAGATACAACATTACCAGTTTC
AGGCCCATTAATCTATGGCGTACATAACTGATCTATTCTGGCCTCTGGTTGTTTTTTCAGGCACATTGAA
TTGGTAAAGTTCATTCATCTCTTTTTAAGAGGCCTCTGGTTAAATGAGTTCTATACATTAAATTTATAAC
CTGGCATAAGGTGGTTTTACTTGCATATAGTAGTCTTTTTTTTCTCTTTGTGTTCTCAGGCCCACATAAC
TGATACCTGCCGAATTAATGAAACTGAACCTACGTTTAAGATGATTGGTCGTGCAAGATAATCAATGGTA
TTATTTAATTAATGCTTGGAAGACATATATTCTTATAAAAACTCACAACAGTTATTTACAAGCCTAACCT
ATTACAACTATACTTTTTAGTTAAACCCCCCCACCCCCAT

>gi|124294797|gb|EF210780.1| Eretmochelys imbricata haplotype EiA51 D-loop, partial sequence; mitochondrial
ACGCAGAATAAGCGCCAACACATAAACTTACCTATATCCTCTACCGTGCCCAGCAGACCAATATCCGCAA
CACTTACCTATGTACTATTGTACATCTACTTATTTACCACTAGCATATGACCAGTAGTACTGCTGATTAA
TCTGACCTAAAACATAAAATTATTGGTTTTACATAAACTGTTTAAACTACATGACTATTATACAGGTAAT
AAGAATGAAATGGTATAGGACATAATATTAAGTAATTATTCTCAAACATGAATATCGTCACAGTAATGGG
TTATTTCTTAGTTCAGCTCATCACGAGAAATAAGCAATCCTTGTTAGTAAGATACAACATTACCAGTTTC
AGGCCCATTAATTTATGGCGTACATAACTGATCTATTCTGGCCTCTGGTTGTTTTTTCAGGCACATTGAA
TTGGTAAAGTTCATTCATCTCTTTTTAAGAGGCCTCTGGTTAAATGAGTTCTATACATTGAATTTATAAC
CTGGCATAAGGTGGTTTTACTTGCATATAGTAGTCTTTTTTTTCTCTTTGTGTTCTCAGGCCCACATAAC
TGATACCTGCCGAATTAATGAAACTGAACCTACGTTTAAGATGATTGGTCGTGCAAGATAATCAATGGTA
TTATTTAATTAATGCTTGGAAGACATATATTCTTATAAAAACTCACAACAGTTATTTACAAGCCTAACCT
ATTACAACTATACTTTTTAGTTAAACCCCCCCACCCCCAT

>gi|124294796|gb|EF210779.1| Eretmochelys imbricata haplotype EiA01 D-loop, partial sequence; mitochondrial
ACGCAGAATAAGCGCCAACACATAAACTTACCTATATCCTCTACCGTGCCCAGCAGACCAATATCCGCAA
CACTTACCTATGTACTATTGTACATCTACTTATTTACCACTAGCATATGACCAGTAGTACTGCTGATTAA
TCTGACCTAAAACATAAAATTATTGGTTTTACATAAACTGTTTAAACTACATGACTATTATACAGGTAAT
AAGAATGAAATGGTATAGGACATAATATTAAGTAATTATTCTCAAACATGAATATCGTCACAGTAATGGG
TTATTTCTTAGTTCAGCTCATCACGAGAAATAAGCAATCCTTGTTAGTAAGATACAACATTACCAGTTTC
AGGCCCATTAATTTATGGCGTACATAACTGATCTATTCTGGCCTCTGGTTGTTTTTTCAGGCACATTGAA
TTGGTAAAGTTCATTCATCTCTTTTTAAGAGGCCTCTGGTTAAATGAGTTCTATACATTAAATTTATAAC
CTGGCATAAGGTGGTTTTACTTGCATATAGTAGTCTTTTTTTTCTCTTTGTGTTCTCAGGCCCACATAAC
TGATACCTGCCGAATTAATGAAACTGAACCTACGTTTAAGATGATTGGTCGTGCAAGATAATCAATGGTA
TTATTTAATTAATGCTTGGAAGACATATATTCTTATAAAAACTCACAACAGTTATTTACAAGCCTAACCT
ATTACAACTATACTTTTTAGTTAAACCCCCCCACCCCCAT

>gi|157043010|gb|EU113049.1| Eretmochelys imbricata haplotype Ei-A42 D-loop, partial sequence; mitochondrial
ACGCAGAATAAGCGCCAACACATAAACTTACCTATATCCTCTACCGTGCCCAGCAGACCAATATCCGCAA
CACTTACCTATGTATTATTGTACATCTACTTATTTACCGCTAGCATATGACCGGTAGTACTGCTGATTAA
TCTGACCTAAAACATAAAATTATTGGTTTCACATAAACTGTTTAAACTACATGACTATTATACAGGTAAT
AAGAATGAAATGGTATAGGACATAATATTAAGTAATTATTCTCAAACATGAATATTGTCACAGTAATGGG
TTATTTCTTAGTTCAGCTCATCACGAGAAATAAGCAACCCTTGTTAGTAAGATACAACATTACCAGTTTC
AGGCCCATTAATTTATGGCGTACATAACTGATCTATTCTGGCCTCTGGTTGTTTTTTCAGGCACATCGAA
TTGGTAAAGTTCATTCATCTCTTTTTAAAAGGCCTCTGGTTAAATGAGTTCTATACATTAAATTTATAAC
CTGGCATAAGGTGGTTTTACTTGCATATAGTAGTCTTTTTTTTCTCTTTGTGTTCTCAGGCCCACATAAC
TGATACCTGCCGAATTAATGAAACTGAACCTACGTTTAAGATGATTGGTCGTGCAAGATAATCAATGGTA
TTATTTAATTAATGCTTGGAAGACATATATTTTTATAAAAACTCACAACAGTTATTTACAAGCCTAACCT
ATTACAACTATACTTTTTAGTTAAACCCCCCCACCCCCAT

>gi|157043009|gb|EU113048.1| Eretmochelys imbricata haplotype Ei-A28 D-loop, partial sequence; mitochondrial
ACGCAGAATAAGCGCCAACACATAAACTTACCTATATCCTCTACCGTGCCCAGCAGACCAATATCCGCAA
CACTTACCTATGTACTATTGTACATCTACTTATTTACCACTAGCATATGACCAGTAGTACTGCTGATTAA
TCTGACCTAAAACATAAAATTATTGGTTTTACATAAACTGTTTAAACTACATGACTATTATACAGGTAAT
AAGAATGAAATGGTATAGGACATAATATTAAGTAATTATTCTCAAACATGAATATCGTCACGGTAATGGG
TTATTTCTTAGTTCAGCTCATCACGAGAAATAAGCAATCCTTGTTAGTAAGATACAACATTACCAGTTTC
AGGCCCATTAATTTATGGCGTACATAACTGATCTATTCTGGCCTCTGGTTGTTTTTTCAGGCACATTGAA
TTGGTAAAGTTCATTCATCTCTTTTTAAGAGGCCTCTGGTTAAATGAGTTCTATACATTAAATTTATAAC
CTGGCATAAGGTGGTTTTACTTGCATATAGTAGTCTTTTTTTTCTCTTTGTGTTCTCAGGCCCACATAAC
TGATACCTGCCGAATTAATGAAACTGAACCTACGTTTAAGATGATTGGTCGTGCAAGATAATCAATGGTA
TTATTTAATTAATGCTTGGAAGACATATATTCTTATAAAAACTCACAACAGTTATTTACAAGCCTAACCT
ATTACAACTATACTTTTTAGTTAAACCCCCCCACCCCCAT

>gi|1420978|gb|U22368.1|EIU22368 Eretmochelys imbricata imbricata mitochondrion control region, D-loop, partial sequence
TAGCATATGACCAGTAGTACTGCTGATTAATCTGACCTAAAACATAAAATTATTGGTTTTACATAAACTG
TTTAAACTACATGACTATTATACAGGTAATAAGAATGAAATGGTATAGGACATAATATTAAGTAATTATT
CTCAAACATGAATATCGTCACAGTAATGGGTTATTTCTTAGTTCAGCTCATCACGAGAAATAAGCAATCC
TTGTTAGTAAGATACAACATTACCAGTTTCAGGCCCATTAATTTATGGCGTACATAACTGATCTATTCTG
GCCTCTGGTTGTTTTTTCAGGCACATTGAATTGGTAAAGTTCATTCATCTCTTTTTAAGAGGCCTCTGGT
TAAATGAGTTCTATACATTAAATTTATAACCT

>gi|76790274|gb|DQ177337.1| Eretmochelys imbricata x Caretta caretta haplotype BR4 D-loop, partial sequence; mitochondrial
ACGCAAAAGAAGCGCCAACATGTAAATTTACCTATATTCTCTGCCGTGCCCAACAGAACAATATCCGTAA
TACCTATCTATGTATTATTGTACATCAACTTATTTACCACTAGCATATGATCAGTAATGTTGTCGATTAA
TTTGGCTTTAAACATAAAAATTTATTAATTTTACATAAACTGTTTTAGTTACATGACTATTATACAGGTA
ATAAGAATGAAATGATATAGGACATAAAATTAAACCATTATTCTCAACCATGAATATCGTCACAGTAATA
GGTTATTTCTTAGTTCAGCTCATCACGAGAAATAAGCAACCCTTGTTAGTAAGATACAACATTACCAGTT
TCAAGCCCATTAAGTCATATCGTACATAACTGATCTATTCTGGCCTCTGGTTGTTTTTTCAGGCACATTA
AGATAATAAAGTTCACTCGTTCCTCTTTAAAAGGCCTCTGGTTAAATGAGTTCTATACATTAAATTTATA
ACTTGGCATACGGTGGTTTTACTTGCATATAGTAGTCTTTTTTTTCTCTTTGTGTTCTCAGGCCCGCATA
ACTGATACCTGCCAGATTGATGAGACTGGACCTACGTTCAAAATGATTGGTCGTGCAGAATATTTAATGG
TATTATTTAATTAATGCTTTTAGGACATATATTTTTATAAAAACTCACAACAGTTATTCACAAGCTAAAA
CCCATTACAACCATACTTTTTAGTTAAACCCCCCCACCCCC

>gi|76790273|gb|DQ177336.1| Eretmochelys imbricata x Caretta caretta haplotype BR3 D-loop, partial sequence; mitochondrial
ACGCAAAAGAAGCGCCAACATGTAAATTTACCTATATTCTCTGCCGTGCCCAACAGAACAATATCCGTAA
TACCTATCTATGTATTATTGTACATCAACTTATTTACCACTAGCATATGATCAGTAATGTTGTCGATTAA
TTTGGCTTTAAACATAAAAATTTATTAATTTTACATAAACTGTTTTAGTTACATGACTATTATACAGGTA
ATAAGAATGAAATGATATAGGACATAAAATTAAACCATTATTCTCAACCATGAATATCGTCACAGTAATA
GGTTATTTCTTAGTTCAGCTCATCACGAGAAATAAGCAACCCTTGTTAGTAAGATACAACATTACCAGTT
TCAAGCCCATTAAGTCATATCGTACATAACTGATCTATTCTGGCCTCTGGTTGTTTTTTCAGGCACATTA
AGATAATAAAGTTCACTCGTTCCTCTTTAAAAGGCCTCTGGTTAAATGAGTTCTATACATTAAATTTATA
ACTTGGCATACGGTGGTTTTACTTGCATATAGTAGTCTTTTTTTTCTCTTTGTGTTCTCAGGCCCGCATA
ACTGATACCTGCCAGATTGATGAGACTGGACCTACGTTCAAAATGATTGGCCGTGCAGAATATTTAATGG
TATTATTTAATTAATGCTTTTAGGACATATATTTTTATAAAAACTCACAACAGTTATTCACAAGCTAAAA
CCCATTACAACCATACTTTTTAGTTAAACCCCCCCACCCCC

>gi|76790272|gb|DQ177335.1| Eretmochelys imbricata X Lepidochelys olivacea haplotype BR2 D-loop, partial sequence; mitochondrial
GCGCAAAGAGCGCCAACGTATAAACTTACCTTAATTCTCTGCCGTGCACAACAGAACAATAGCCATACTA
TCTATCTATGTATTATTGTACATCTACTTATTTACCGTTAGCATATGATCAGTAATATTGTCGATTAATT
TGGCTTTAAACATAAAAATTCATTAATTTTACATAAACTGTTTTAACCAAATGAATATTATAAAGATGAT
AATAGTGAAATGATATAGGACATAAAATTAAACCGTTATTCTCAACCATGAATATCGTCACAGTAATTGG
TTATTTCTTAGTTCAACTCATCACGAGAAATAAGCAATCCTTGTTAACAAGATACAACATTACCAGTTTC
AGGCCCATTAAACTACGACGTACATAACTGATCTATTCTGGCCTCTGGTTGTTTTTTCAGGCACATTAAG
GTAATGACAGTTCATTCGTTCCTCTTTAAAAGGCCTTTGGTTGCACGATAAATGAGTTCTATACATTGAA
TTTATAACCTGGCATACAGTGGTCTTACTTGCATATAGTAGTCTTTTTTTTCTCTTTGTGTTCTCAGGCC
CGCATAACTGATACCTGCCAAATTAATTAGACTGGACCTACGTTCAAAATGATTGGTCGTGCAGATTATT
TAATGGTATTATTTAGTTAATGCTTTTAAGACATATATTTTTAAAAAAACTCACAACAGTATTCATAAGC
CAAACTTATATACTAACCGTATTTTTTAACTAAACCCCCCCACCCCC

>gi|95107365|gb|DQ479352.1| Eretmochelys imbricata x Caretta caretta haplotype U D-loop, partial sequence; mitochondrial
TAGCATATGATCAGTAATGTTGTCGATTAATTTGGCTTTAAACATAAAAATTTATTAATTTTACATAAAC
TGTTTTAGTTACATGACTATTATACAGGTAATAAGAATGAAATGATATAGGACATAAAATTAAACCATTA
TTCTCAACCATGAATATCGTCACAGTAATAGGTTATTTCTTAGTTCAGCTCATCACGAGAAATAAGCAAC
CCTTGTTAGTAAGATACAACATTACCAGTTTCAAGCCCATTAAGTCATATCGTACATAACTGATCTATTC
TGGCCTCTGGTTGTTTTTTCAGGCACATTAAATTAATAAAGTTCACTCGTTCCTCTTTAAAGGGCCTCTG
GTTAAATGAGTTCTATACATTAAATTTATAACCT

>gi|95107364|gb|DQ479351.1| Eretmochelys imbricata x Caretta caretta haplotype T D-loop, partial sequence; mitochondrial
TAGCATATGATCAGTAATGTTGTCGATTAATTTGGCTTTAAACATAAAAATTTATTAATTTTACATAAAC
TGTTTAAGTTACATGACTATTATACAGGTAATAAGAATGAAATGATATAGGACATAAAATTATACCATTA
TTCTCAACCATGAATATCGTCACAGTAATAGGTTATTTCTTAGTTCAGCTCATCACGAGAAATAAGCAAC
CCTTGTTAGTAAGATACAACATTACCAGTTTCAAGCCCATTAAGTCATATCGTACATAACTGATCTATTC
TGGCCTCTGGTTGTTTTTTCAGGCACATTAAGATAATAAAGTTCACTCGTTCCTCTTTAAAGGGCCTCTG
GTTAAATGAGTTCTATACATTAAATTTATAACCT

>gi|95107363|gb|DQ479350.1| Eretmochelys imbricata x Caretta caretta haplotype S D-loop, partial sequence; mitochondrial
TAGCATATGATCAGTAATGTTGTCGATTAATTTGGCTTTAAACATAAAAATTTATTAATTTTACATAAAC
TGTTTTAGTTACATGACTATTATACAGGTAATAAGAATGAAATGATATAGGACATAAAATTAAACCATTA
TTCTCAACCATGAATATCGTCACAGTAATAGGTTATTTCTTAGTTCAGCTCATCACGAGAAATAAGCAAC
CCTTGTTAGTAAGATACAACATTACCAGTTTCAAGCCCATTAAGTCATATCGTACATAACTGATCTATTC
TGGCCTCTGGTTGTTTTTTCAGGCACATTAAGATAATAAAGTTCACTCGTTCCTCTTTAAAGGGCCTCTG
GTTAAATGAGTTCTATACATTAAATTTATAACCT

>gi|316931382|gb|HM452352.1| Dermochelys coriacea haplotype Dc4.1 tRNA-Pro gene and control region, partial sequence; mitochondrial
CCCCAAAACCGGAATCTTTTAATTAAACTACCTCTTGACACACAACATATAAACTTACTTTATTTCTCTC
CCGTGCCCAAAAGAGCAATGTCCATAACACTAACCCTATGTATTATCGTGCATTCATTTATTTGCCACTA
GCATATATCTAGTAATATTACCGCTTAATTTGATTTAAAACATAATATTATTAATTATGCATAATACACT
AACAATAACATGACTATCATAGAGATAAATAGGTAATGAAATAATAATAGACATAATACTAAATCATTAT
TCTCAAACATGGATATTGCCACAGTACTTGGTTATTTATTAATTTTATTAATCACGAGAAATAAGCAACC
CTTGTTAAAAAGATACAATATTACTAGTTTCAGGCCCATTAAACTACGACGTACATAACTGATTTATTCT
GGCCTCTGGTTGTTTTTTCAAGCACATAACACTATTGAAGTTCATTCGTTTCTCTTTAAAAGGCCTCTGG
TTAATGAGTTCTATACATTATATTTATAACCTGGCATAACTGGTTTTACTTGCATATAGTAGTCTTTTTT
TTCTCTTTGTGTCTTCAGGCCCACATAACTGATACCTGCCTACTTAATGAGACTGGACCCACGTTCAAAT
TGATTACCGTACAAATATTGATCATGGTATTATTTAATTAATGCTTATAAGACATATATTTTTATAAAAA
CTTACAATAGTAATTTTTAACCTAAACAACTACAACCACTCATTTATCTTAAACTTAAACCCC

>gi|316931381|gb|HM452351.1| Dermochelys coriacea haplotype Dc3.2 tRNA-Pro gene and control region, partial sequence; mitochondrial
CCCCAAAACCGGAATCTTTTAATTAAACTACCTCTTGACACACAACATATAAACTTACTTTATTTCTCTC
CCGTGCCCAAAAGAGCAATGTCCATAACACTAACCCTATGTATTATCGTGCATTCATTTATTTACCACTA
GCATATATCTAGTAATATTACCGCTTAATTTGATTTAAAACATAATATTATTAATTATGCATAATACACT
AACAATAACATGACTATCATAGAGATAAATAGGTAATGAAATAATAATAGACATAATACTAAATCATTAT
TCTCAAACATGGATATTGCCACAGTACTTGGTTATTTATTAATTTTATTAATCACGAGAAATAAGCAACC
CTTGTTAAAAAGATACAATATTACTAGTTTCAGGCCCATTAAACTACGACGTACATAACTGATTTATTCT
GGCCTCTGGTTGTTTTTTCAAGCACATAACACTATTGAAGTTCATTCGTTTCTCTTTAAAAGGCCTCTGG
TTAATGAGTTCTATACATTATATTTATAACCTGGCATAACTGGTTTTACTTGCATATAGTAGTCTTTTTT
TTCTCTTTGTGTCTTCAGGCCCACATAACTGATACCTGCCTACTTAATGAGACTGGACCCACGTTCAAAT
TGATTACCGTACAAATATTGATCATGGTATTATTTAATTAATGCTTACAAGACATATATTTTTATAAAAA
CTTACAATAGTAATTTTTAACCTAAACAACTACAACCACTCATTTATCTTAAACTTAAACCCC

>gi|316931380|gb|HM452350.1| Dermochelys coriacea haplotype Dc3.1 tRNA-Pro gene and control region, partial sequence; mitochondrial
CCCCAAAACCGGAATCTTTTAATTAAACTACCTCTTGACACACAACATATAAACTTACTTTATTTCTCTC
CCGTGCCCAAAAGAGCAATGTCCATAACACTAACCCTATGTATTATCGTGCATTCATTTATTTACCACTA
GCATATATCTAGTAATATTACCGCTTAATTTGATTTAAAACATAATATTATTAATTATGCATAATACACT
AACAATAACATGACTATCATAGAGATAAATAGGTAATGAAATAATAATAGACATAATACTAAATCATTAT
TCTCAAACATGGATATTGCCACAGTACTTGGTTATTTATTAATTTTATTAATCACGAGAAATAAGCAACC
CTTGTTAAAAAGATACAATATTACTAGTTTCAGGCCCATTAAACTACGACGTACATAACTGATTTATTCT
GGCCTCTGGTTGTTTTTTCAAGCACATAACACTATTGAAGTTCATTCGTTTCTCTTTAAAAGGCCTCTGG
TTAATGAGTTCTATACATTATATTTATAACCTGGCATAACTGGTTTTACTTGCATATAGTAGTCTTTTTT
TTCTCTTTGTGTCTTCAGGCCCACATAACTGATACCTGCCTACTTAATGAGACTGGACCCACGTTCAAAT
TGATTACCGTACAAATATTGATCATGGTATTATTTAATTAATGCTTATAAGACATATATTTTTATAAAAA
CTTACAATAGTAATTTTTAACCTAAACAACTACAACCACTCATTTATCTTAAACTTAAACCCC

>gi|316931379|gb|HM452349.1| Dermochelys coriacea haplotype Dc2.1 tRNA-Pro gene and control region, partial sequence; mitochondrial
CCCCAAAACCGGAATCTTTTAATTAAACTACCTCTTGACACACAACATATAAACTTACTTTATTTCTCTC
CCGTGCCCAAAAGAGCAATGTCCATAACACTAACCCTATGTATTATCGTGCATTCATTTATTTGCCACTA
GCATATATCTAGTAATATTACCGCTTAATTTGATTTAAAACATAATATTATTAATTATACATAATACACT
AGTAATAACATGACTATCATAGAGATAAATAGGTAATGAAATAATAATAGACATAATACTAAATCATTAT
TCTCAAACATGAATATTGCCACAGTACTTGGTTATTTATTAATTTTATTAATCACGAGAAATAAGCAACC
CTTGTTAAAAAGATACAATATTACTAGTTTCAGGCCCATTAAACTACGACGTACATAACTGATTTATTCT
GGCCTCTGGTTGTTTTTTCAAGCACATAACACTATTGAAGTTCATTCGTTTCTCTTTAAAAGGCCTCTGG
TTAATGAGTTCTATACATTATATTTATAACCTGGCATAACTGGTTTTACTTGCATATAGTAGTCTTTTTT
TTCTCTTTGTGTCTTCAGGCCCACATAACTGATACCTGCCTACTTAATGAGACTGAACCCACGTTCAAAT
TGATTACCGTACAAATATTGATCATGGTATTATTTAATTAATGCTTATAAGACATATATTTTTATAAAAA
CTTACAATAGTAATTTTTAACCTAAACAACTACAACCACTCATTTATCTTAAACTTAAACCCC

>gi|316931378|gb|HM452348.1| Dermochelys coriacea haplotype Dc19.1 tRNA-Pro gene and control region, partial sequence; mitochondrial
CCCCAAAACCGGAATCTTTTAATTAAACTACCTCTTGACACACAACATATAAACTTACTTTATTTCTCTC
CCGTGCCCAAAAGAGCAATGTCCATAACACTAACCCTATGTATTATCGTGCATTCATTTATTTACCACTA
GCATATATCTAGTAATATTACCGCTTAATTTGATTTAAAACATAATATTATTAATTATACATAATACACT
AGCAATAACATGACTATCATAGAGATAAATAGGTAATGAAATAATAATAGACATAATACTAAATCATTAT
TCTCAAACATGAATATTGCCACAGTACTTGGTTATTTATTAATTTTATTAATCACGAGAAATAAGCAACC
CTTGTTAAAAAGATACAATATTACTAGTTTCAGGCCCATTAAACTACGACGTACATAACTGATTTATTCT
GGCCTCTGGTTGTTTTTTCAAGCACATAACACTATTGAAGTTCATTCGTTTCTCTTTAAAAGGCCTCTGG
TTAATGAGTTCTATACATTATATTTATAACCTGGCATAACTGGTTTTACTTGCATATAGTAGTCTTTTTT
TTCTCTTTGTGTCTTCAGGCCCACATAACTGATACCTGCCTACTTAATGAGACTGAACCCACGTTCAAAT
TGATTACCGTACAAATATTGATCATGGTATTATTTAATTAATGCTTATAAGACATATATTTTTATAAAAA
CTTACAATAGTAATTTTTAACCTAAACAACTACAACCACTCATTTATCTTAAACTTAAACCCC

>gi|316931377|gb|HM452347.1| Dermochelys coriacea haplotype Dc17.1 tRNA-Pro gene and control region, partial sequence; mitochondrial
CCCCAAAACCGGAATCTTTTAATTAAACTACCTCTTGACACACAACATATAAACTTACTTTATTTCTCTC
CCGTGCCCAAAAGAGCAATGTCCATAACACTAACCCTATGTATTATCGTGCATTCATTTATTTGCCACTA
GCATATATCTAGTAATATTACCGCTTAATTTGATTTAAAACATAATATTATTAATTATGCATAATACACT
AGCAATAACATGACTATCATAGAGATAAATAGGTAATGAAATAATAATAGACATAATACTAAATCATTAT
TCTCAAACATGAATATTGCCACAGTACTTGGTTATTTATTAATTTTATTAATCACGAGAAATAAGCAACC
CTTGTTAAAAAGATACAATATTACTAGTTTCAGGCCCATTAAACTACGACGTACATAACTGATTTATTCT
GGCCTCTGGTTGTTTTTTCAAGCACATAACACTATTGAAGTTCATTCGTTTCTCTTTAAAAGGCCTCTGG
TTAATGAGTTCTATACATTATATTTATAACCTGGCATAACTGGTTTTACTTGCATATAGTAGTCTTTTTT
TTCTCTTTGTGTCTTCAGGCCCACATAACTGATACCTGCCTACTTAATGAGACTGAACCCACGTTCAAAT
TGATTACCGTACAAATATTGATCATGGTATTATTTAATTAATGCTTATAAGACATATATTTTTATAAAAA
CTTACAATAGTAATTTTTAACCTAAACAACTACAACCACTCATTTATCTTAAACTTAAACCCC

>gi|316931376|gb|HM452346.1| Dermochelys coriacea haplotype Dc13.1 tRNA-Pro gene and control region, partial sequence; mitochondrial
CCCCAAAACCGGAATCTTTTAATTAAACTACCTCTTGACACACAACATATAAACTTACTTTATTTCTCTC
CCGTGCCCAAAAGAGCAATGTCCATAACACTAACCCTATGTATTATCGTGCATTCATTTATTTGCCACTA
GCATATATCTAGTAATATTACCGCTTAATTTGATTTAAAACATAATATTATTAATTATACATAATACACT
AGCAATAACATGACTATCATAGAGATAAATAGATAATGAAATAATAATAGACATAATACTAAATCATTAT
TCTCAAACATGAATATTGCCACAGTACTTGGTTATTTATTAATTTTATTAATCACGAGAAATAAGCAACC
CTTGTTAAAAAGATACAATATTACTAGTTTCAGGCCCATTAAACTACGACGTACATAACTGATTTATTCT
GGCCTCTGGTTGTTTTTTCAAGCACATAACACTATTGAAGTTCATTCGTTTCTCTTTAAAAGGCCTCTGG
TTAATGAGTTCTATACATTATATTTATAACCTGGCATAACTGGTTTTACTTGCATATAGTAGTCTTTTTT
TTCTCTTTGTGTCTTCAGGCCCACATAACTGATACCTGCCTACTTAATGAGACTGAACCCACGTTCAAAT
TGATTACCGTACAAATATTGATCATGGTATTATTTAATTAATGCTTATAAGACATATATTTTTATAAAAA
CTTACAATAGTAATTTTTAACCTAAACAACTACAACCACTCATTTATCTTAAACTTAAACCCC

>gi|316931375|gb|HM452345.1| Dermochelys coriacea haplotype Dc1.4 tRNA-Pro gene and control region, partial sequence; mitochondrial
CCCCAAAACCGGAATCTTTTAATTAAACTACCTCTTGACACACAACATATAAACTTACTTTATTTCTCTC
CCGTGCCCAAAAGAGCAATGTCCATAACACTAACCCTATGTATTATCGTGCATTCATTTATTTGCCACTA
GCATATATCTAGTAATATTACCGCTTAATTTGATTTAAAACATAATATTATTAATTATACATAATACACT
AGCAATAACATGACTATCATAGAGATAAATAGGTAATGAAATAATAATAGACATAATACTAAATCATTAT
TCTCAAACATGAATATTGCCACAGTACTTGGTTATTTATTAATTTTATTAATCACGAGAAATAAGCAACC
CTTGTTAAAAAGATACAATATTACTAGTTTCAGGCCCATTAAACTACGACGTACATAACTGATTTATTCT
GGCCTCTGGTTGTTTTTTCAAGCACATAACACTATTGAAGTTCATTCGTTTCTCTTTAAAAGGCCTCTGG
TTAATGAGTTCTATACATTATATTTATAACCTGGCATAACTGGTTTTACTTGCATATAGTAGTCTTTTTT
TTCTCTTTGTGTCTTCAGGCCCACATAACTGATACCTGCCTACTTAATGAGACTGAACCCACGTTCAAAT
TGATTACCGTACAAATATTGATCATGGTATTATTTAATTAATGTTTATAAGACATATATTTTTATAAAAA
CTTACAATAGTAATTTTTAACCTAAACAACTACAACCACTCATTTATCTTAAACTTAAACCCC

>gi|316931374|gb|HM452344.1| Dermochelys coriacea haplotype Dc1.3 tRNA-Pro gene and control region, partial sequence; mitochondrial
CCCCAAAACCGGAATCTTTTAATTAAACTACCTCTTGACACACAACATATAAACTTACTTTATTTCTCTC
CCGTGCCCAAAAGAGCAATGTCCATAACACTAACCCTATGTATTATCGTGCATTCATTTATTTGCCACTA
GCATATATCTAGTAATATTACCGCTTAATTTGATTTAAAACATAATATTATTAATTATACATAATACACT
AGCAATAACATGACTATCATAGAGATAAATAGGTAATGAAATAATAATAGACATAATACTAAATCATTAT
TCTCAAACATGAATATTGCCACAGTACTTGGTTATTTATTAATTTTATTAATCACGAGAAATAAGCAACC
CTTGTTAAAAAGATACAATATTACTAGTTTCAGGCCCATTAAACTACGACGTACATAACTGATTTATTCT
GGCCTCTGGTTGTTTTTTCAAGCACATAACACTATTGAAGTTCATTCGTTTCTCTTTAAAAGGCCTCTGG
TTAATGAGTTCTATACATTATATTTATAACCTGGCATAACTGGTTTTACTTGCATATAGTAGTCTTTTTT
TTCTCTTTGTGTCTTCAGGCCCACATAACTGATACCTGCCTACTTAATGAGACTGAACCCACGTTCAAAT
TGATTACCGTACAAATATTGATCATGGTATTATTTAATTAATGCTTATAAGACATACATTTTTATAAAAA
CTTACAATAGTAATTTTTAACCTAAACAACTACAACCACTCATTTATCTTAAACTTAAACCCC

>gi|316931373|gb|HM452343.1| Dermochelys coriacea haplotype Dc1.1 tRNA-Pro gene and control region, partial sequence; mitochondrial
CCCCAAAACCGGAATCTTTTAATTAAACTACCTCTTGACACACAACATATAAACTTACTTTATTTCTCTC
CCGTGCCCAAAAGAGCAATGTCCATAACACTAACCCTATGTATTATCGTGCATTCATTTATTTGCCACTA
GCATATATCTAGTAATATTACCGCTTAATTTGATTTAAAACATAATATTATTAATTATACATAATACACT
AGCAATAACATGACTATCATAGAGATAAATAGGTAATGAAATAATAATAGACATAATACTAAATCATTAT
TCTCAAACATGAATATTGCCACAGTACTTGGTTATTTATTAATTTTATTAATCACGAGAAATAAGCAACC
CTTGTTAAAAAGATACAATATTACTAGTTTCAGGCCCATTAAACTACGACGTACATAACTGATTTATTCT
GGCCTCTGGTTGTTTTTTCAAGCACATAACACTATTGAAGTTCATTCGTTTCTCTTTAAAAGGCCTCTGG
TTAATGAGTTCTATACATTATATTTATAACCTGGCATAACTGGTTTTACTTGCATATAGTAGTCTTTTTT
TTCTCTTTGTGTCTTCAGGCCCACATAACTGATACCTGCCTACTTAATGAGACTGAACCCACGTTCAAAT
TGATTACCGTACAAATATTGATCATGGTATTATTTAATTAATGCTTATAAGACATATATTTTTATAAAAA
CTTACAATAGTAATTTTTAACCTAAACAACTACAACCACTCATTTATCTTAAACTTAAACCCC

>gi|480320649|gb|JX629739.1| Dermochelys coriacea isolate MK tRNA-Pro gene and control region, partial sequence; mitochondrial
AACCTTCATCCCCGGTCCCCAAAACCGGAATCTTTTAATTAAACTACCTCTTGACACACAACATATAAAC
TTACTTTATTTCTCTCCCGTGCCCAAAAGAGCAATGTCCATAACACTAACCCTATGTATTATCGTGCATT
CATTTATTTACCACTAGCATATATCTAGTAATATTACCGCTTAATTTGATTTAAAACATAATATTATTAA
TTATGCATAATACACTAACAATAACATGACTATCATAGAGATAAATAGGTAATGAAATAATAATAGACAT
AATACTAAATCATTATTCTCAAACATGGATATTGCCACAGTACTTGGTTATTTATTAATTTTATTAATCA
CGAGAAATAAGCAACCCTTGTTAAAAAGATACAATATTACTAGTTTCAGGCCCATTAAACTACGACGTAC
ATAACTGATTTATTCTGGCCTCTGGTTGTTTTTTCAAGCACATAACACTATTGAAGTTCATTCGTTTCTC
TTTAAAAGGCCTCTGGTTAATGAGTTCTATACATTATATTTATAACCTGGCATAACTGGTTTTACTTGCA
TATAGTAGTCTTTTTTTTCTCTTTGTGTCTTCAGGCCCACATAACTGATACCTGCCTACTTAATGAGACT
GGACCCACGTTCAAATTGATTACCGTACAAATATTGATCATGGTATTATTTAATTAATGCTTATAAGACA
TATATTTTTAT

>gi|480320648|gb|JX629738.1| Dermochelys coriacea isolate MC tRNA-Pro gene and control region, partial sequence; mitochondrial
AACCTTCATCCCCGGTCCCCAAAACCGGAATCTTTTAATTAAACTACCTCTTGACACACAACATATAAAC
TTACTTTATTTCTCTCCCGTGCCCAAAAGAGCAATGTCCATAACACTAACCCTATGTATTATCGTGCATT
CATTTATTTGCCACTAGCATATATCTAGTAATATTACCGCTTAATTTGATTTAAAACATAATATTATTAA
TTATACATAATACACTAGCAATAACATGACTATCATAGAGATAAATAGGTAATGAAATAATAATAGACAT
AATACTAAATCATTATTCTCAAACATGAATATTGCCACAGTACTTGGTTATTTATTAATTTTATTAATCA
CGAGAAATAAGCAACCCTTGTTAAAAAGATACAATATTACTAGTTTCAGGCCCATTAAACTACGACGTAC
ATAACTGATTTATTCTGGCCTCTGGTTGTTTTTTCAAGCACATAACACTATTGAAGTTCATTCGTTTCTC
TTTAAAAGGCCTCTGGTTAATGAGTTCTATACATTATATTTATAACCTGGCATAACTGGTTTTACTTGCA
TATAGTAGTCTTTTTTTTCTCTTTGTGTCTTCAGGCCCACATAACTGATACCTGCCTACTTAATGAGACT
GAACCCACGTTCAAATTGATTACCGTACAAATATTGATCATGGTATTATTTAATTAATGCTTATAAGACA
TATATTTTTAT

>gi|480320647|gb|JX629737.1| Dermochelys coriacea isolate MA tRNA-Pro gene and control region, partial sequence; mitochondrial
AACCTTCATCCCCGGTCCCCAAAACCGGAATCTTTTAATTAAACTACCTCTTGACACACAACATATAAAC
TTACTTTATTTCTCTCCCGTGCCCAAAAGAGCAATGTCCATAACACTAACCCTATGTATTATCGTGCATT
CATTTATTTACCACTAGCATATATCTAGTAATATTACCGCTTAATTTGATTTAAAACATAATATTATTAA
TTATGCATAATACACTAACAATAACATGACTATCATAGAGATAAATAGGTAATGAAATAATAATAGACAT
AATACTAAATCATTATTCTCAAACATGGATATTGCCACAGTACTTGGTTATTTATTAATTTTATTAATCA
CGAGAAATAAGCAACCCTTGTTAAAAAGATACAATATTACTAGTTTCAGGCCCATTAAACTACGACGTAC
ATAACTGATTTATTCTGGCCTCTGGTTGTTTTTTCAAGCACATAACACTATTGAAGTTCATTCGTTTCTC
TTTAAAAGGCCTCTGGTTAATGAGTTCTATACATTATATTTATAACCTGGCATAACTGGTTTTACTTGCA
TATAGTAGTCTTTTTTTTCTCTTTGTGTCTTCAGGCCCACATAACTGATACCTGCCTACTTAATGAGACT
GGACCCACGTTCAAATTGATTACCGTACAAATATTGATCATGGTATTATTTAATTAATGCTTATAAGACA
TATATTTTTAT

>gi|480320646|gb|JX629736.1| Dermochelys coriacea isolate M1 tRNA-Pro gene and control region, partial sequence; mitochondrial
AACCTTCATCCCCGGTCCCCAAAACCGGAATCTTTTAATTAAACTACCTCTTGACACACAACATATAAAC
TTACTTTATTTCTCTCCCGTGCCCAAAAGAGCAATGTCCATAACACTAACCCTATGTATTATCGTGCATT
CATTTATTTACCACTAGCATATATCTAGTAATATTACCGCTTAATTTGATTTAAAACATAATATTATTAA
TTATGCATAATACACTAACAATAACATGACTATCATAGAGATAAATAGGTAATGAAATAATAATAGACAT
AATACTAAATCATTATTCTCAAACATGGATATTGCCACAGTACTTGGTTATTTATTAATTTTATTAATCA
CGAGAAATAAGCAACCCTTGTTAAAAAGATACAATATTACTAGTTTCAGGCCCATTAAACTACGACGTAC
ATAACTGATTTATTCTGGCCTCTGGTTGTTTTTTCAAGCACATAACACTATTGAAGTTCATTCGTTTCTC
TTTAAAAGGCCTCTGGTTAATGAGTTCTATACATTATATTTATAACCTGGCATAACTGGTTTTACTTGCA
TATAGTAGTCTTTTTTTTCTCTTTGTGTCTTCAGGCCCACATAACTGATACCTGCCTACTTAATGAGACT
GGACCCACGTTCAAATTGATTACCGTACAAATATTGATCATGGTATTATTTAATTAATGCTTATAAGACA
TATATTTTTAT

>gi|480320645|gb|JX629735.1| Dermochelys coriacea isolate MV1 tRNA-Pro gene and control region, partial sequence; mitochondrial
AACCTTCATCCCCGGTCCCCAAAACCGGAATCTTTTAATTAAACTACCTCTTGACACACAACATATAAAC
TTACTTTATTTCTCTCCCGTGCCCAAAAGAGCAATGTCCATAACACTAACCCTATGTATTATCGTGCATT
CATTTATTTGCCACTAGCATATATCTAGTAATATTACCGCTTAATTTGATTTAAAACATAATATTATTAA
TTATACATAATACACTAGCAATAACATGACTATCATAGAGATAAATAGGTAATGAAATAATAATAGACAT
AATACTAAATCATTATTCTCAAACATGAATATTGCCACAGTACTTGGTTATTTATTAATTTTATTAATCA
CGAGAAATAAGCAACCCTTGTTAAAAAGATACAATATTACTAGTTTCAGGCCCATTAAACTACGACGTAC
ATAACTGATTTATTCTGGCCTCTGGTTGTTTTTTCAAGCACATAACACTATTGAAGTTCATTCGTTTCTC
TTTAAAAGGCCTCTGGTTAATGAGTTCTATACATTATATTTATAACCTGGCATAACTGGTTTTACTTGCA
TATAGTAGTCTTTTTTTTCTCTTTGTGTCTTCAGGCCCACATAACTGATACCTGCCTACTTAATGAGACT
GAACCCACGTTCAAATTGATTACCGTACAAATATTGATCATGGTATTATTTAATTAATGCTTATAAGACA
TATATTTTTAT

>gi|480320644|gb|JX629734.1| Dermochelys coriacea isolate MD1 tRNA-Pro gene and control region, partial sequence; mitochondrial
AACCTTCATCCCCGGTCCCCAAAACCGGAATCTTTTAATTAAACTACCTCTTGACACACAACATATAAAC
TTACTTTATTTCTCTCCCGTGCCCAAAAGAGCAATGTCCATAACACTAACCCTATGTATTATCGTGCATT
CATTTATTTACCACTAGCATATATCTAGTAATATTACCGCTTAATTTGATTTAAAACATAATATTATTAA
TTATGCATAATACACTAACAATAACATGACTATCATAGAGATAAATAGGTAATGAAATAATAATAGACAT
AATACTAAATCATTATTCTCAAACATGGATATTGCCACAGTACTTGGTTATTTATTAATTTTATTAATCA
CGAGAAATAAGCAACCCTTGTTAAAAAGATACAATATTACTAGTTTCAGGCCCATTAAACTACGACGTAC
ATAACTGATTTATTCTGGCCTCTGGTTGTTTTTTCAAGCACATAACACTATTGAAGTTCATTCGTTTCTC
TTTAAAAGGCCTCTGGTTAATGAGTTCTATACATTATATTTATAACCTGGCATAACTGGTTTTACTTGCA
TATAGTAGTCTTTTTTTTCTCTTTGTGTCTTCAGGCCCACATAACTGATACCTGCCTACTTAATGAGACT
GGACCCACGTTCAAATTGATTACCGTACAAATATTGATCATGGTATTATTTAATTAATGCTTATAAGACA
TATATTTTTAT

>gi|480320643|gb|JX629733.1| Dermochelys coriacea isolate MS9 tRNA-Pro gene and control region, partial sequence; mitochondrial
AACCTTCATCCCCGGTCCCCAAAACCGGAATCTTTTAATTAAACTACCTCTTGACACACAACATATAAAC
TTACTTTATTTCTCTCCCGTGCCCAAAAGAGCAATGTCCATAACACTAACCCTATGTATTATCGTGCATT
CATTTATTTGCCACTAGCATATATCTAGTAATATTACCGCTTAATTTGATTTAAAACATAATATTATTAA
TTATACATAATACACTAGCAATAACATGACTATCATAGAGATAAATAGGTAATGAAATAATAATAGACAT
AATACTAAATCATTATTCTCAAACATGAATATTGCCACAGTACTTGGTTATTTATTAATTTTATTAATCA
CGAGAAATAAGCAACCCTTGTTAAAAAGATACAATATTACTAGTTTCAGGCCCATTAAACTACGACGTAC
ATAACTGATTTATTCTGGCCTCTGGTTGTTTTTTCAAGCACATAACACTATTGAAGTTCATTCGTTTCTC
TTTAAAAGGCCTCTGGTTAATGAGTTCTATACATTATATTTATAACCTGGCATAACTGGTTTTACTTGCA
TATAGTAGTCTTTTTTTTCTCTTTGTGTCTTCAGGCCCACATAACTGATACCTGCCTACTTAATGAGACT
GAACCCACGTTCAAATTGATTACCGTACAAATATTGATCATGGTATTATTTAATTAATGCTTATAAGACA
TATATTTTTAT

>gi|480320642|gb|JX629732.1| Dermochelys coriacea isolate MS4 tRNA-Pro gene and control region, partial sequence; mitochondrial
AACCTTCATCCCCGGTCCCCAAAACCGGAATCTTTTAATTAAACTACCTCTTGACACACAACATATAAAC
TTACTTTATTTCTCTCCCGTGCCCAAAAGAGCAATGTCCATAACACTAACCCTATGTATTATCGTGCATT
CATTTATTTGCCACTAGCATATATCTAGTAATATTACCGCTTAATTTGATTTAAAACATAATATTATTAA
TTATACATAATACACTAGCAATAACATGACTATCATAGAGATAAATAGGTAATGAAATAATAATAGACAT
AATACTAAATCATTATTCTCAAACATGAATATTGCCACAGTACTTGGTTATTTATTAATTTTATTAATCA
CGAGAAATAAGCAACCCTTGTTAAAAAGATACAATATTACTAGTTTCAGGCCCATTAAACTACGACGTAC
ATAACTGATTTATTCTGGCCTCTGGTTGTTTTTTCAAGCACATAACACTATTGAAGTTCATTCGTTTCTC
TTTAAAAGGCCTCTGGTTAATGAGTTCTATACATTATATTTATAACCTGGCATAACTGGTTTTACTTGCA
TATAGTAGTCTTTTTTTTCTCTTTGTGTCTTCAGGCCCACATAACTGATACCTGCCTACTTAATGAGACT
GAACCCACGTTCAAATTGATTACCGTACAAATATTGATCATGGTATTATTTAATTAATGCTTATAAGACA
TATATTTTTAT

>gi|480320641|gb|JX629731.1| Dermochelys coriacea isolate MS2 tRNA-Pro gene and control region, partial sequence; mitochondrial
AACCTTCATCCCCGGTCCCCAAAACCGGAATCTTTTAATTAAACTACCTCTTGACACACAACATATAAAC
TTACTTTATTTCTCTCCCGTGCCCAAAAGAGCAATGTCCATAACACTAACCCTATGTATTATCGTGCATT
CATTTATTTGCCACTAGCATATATCTAGTAATATTACCGCTTAATTTGATTTAAAACATAATATTATTAA
TTATACATAATACACTAGCAATAACATGACTATCATAGAGATAAATAGGTAATGAAATAATAATAGACAT
AATACTAAATCATTATTCTCAAACATGAATATTGCCACAGTACTTGGTTATTTATTAATTTTATTAATCA
CGAGAAATAAGCAACCCTTGTTAAAAAGATACAATATTACTAGTTTCAGGCCCATTAAACTACGACGTAC
ATAACTGATTTATTCTGGCCTCTGGTTGTTTTTTCAAGCACATAACACTATTGAAGTTCATTCGTTTCTC
TTTAAAAGGCCTCTGGTTAATGAGTTCTATACATTATATTTATAACCTGGCATAACTGGTTTTACTTGCA
TATAGTAGTCTTTTTTTTCTCTTTGTGTCTTCAGGCCCACATAACTGATACCTGCCTACTTAATGAGACT
GAACCCACGTTCAAATTGATTACCGTACAAATATTGATCATGGTATTATTTAATTAATGCTTATAAGACA
TATATTTTTAT

>gi|480320640|gb|JX629730.1| Dermochelys coriacea isolate MM9 tRNA-Pro gene and control region, partial sequence; mitochondrial
AACCTTCATCCCCGGTCCCCAAAACCGGAATCTTTTAATTAAACTACCTCTTGACACACAACATATAAAC
TTACTTTATTTCTCTCCCGTGCCCAAAAGAGCAATGTCCATAACACTAACCCTATGTATTATCGTGCATT
CATTTATTTGCCACTAGCATATATCTAGTAATATTACCGCTTAATTTGATTTAAAACATAATATTATTAA
TTATACATAATACACTAGCAATAACATGACTATCATAGAGATAAATAGGTAATGAAATAATAATAGACAT
AATACTAAATCATTATTCTCAAACATGAATATTGCCACAGTACTTGGTTATTTATTAATTTTATTAATCA
CGAGAAATAAGCAACCCTTGTTAAAAAGATACAATATTACTAGTTTCAGGCCCATTAAACTACGACGTAC
ATAACTGATTTATTCTGGCCTCTGGTTGTTTTTTCAAGCACATAACACTATTGAAGTTCATTCGTTTCTC
TTTAAAAGGCCTCTGGTTAATGAGTTCTATACATTATATTTATAACCTGGCATAACTGGTTTTACTTGCA
TATAGTAGTCTTTTTTTTCTCTTTGTGTCTTCAGGCCCACATAACTGATACCTGCCTACTTAATGAGACT
GAACCCACGTTCAAATTGATTACCGTACAAATATTGATCATGGTATTATTTAATTAATGCTTATAAGACA
TATATTTTTAT

>gi|480320639|gb|JX629729.1| Dermochelys coriacea isolate MM6 tRNA-Pro gene and control region, partial sequence; mitochondrial
AACCTTCATCCCCGGTCCCCAAAACCGGAATCTTTTAATTAAACTACCTCTTGACACACAACATATAAAC
TTACTTTATTTCTCTCCCGTGCCCAAAAGAGCAATGTCCATAACACTAACCCTATGTATTATCGTGCATT
CATTTATTTGCCACTAGCATATATCTAGTAATATTACCGCTTAATTTGATTTAAAACATAATATTATTAA
TTATACATAATACACTAGCAATAACATGACTATCATAGAGATAAATAGGTAATGAAATAATAATAGACAT
AATACTAAATCATTATTCTCAAACATGAATATTGCCACAGTACTTGGTTATTTATTAATTTTATTAATCA
CGAGAAATAAGCAACCCTTGTTAAAAAGATACAATATTACTAGTTTCAGGCCCATTAAACTACGACGTAC
ATAACTGATTTATTCTGGCCTCTGGTTGTTTTTTCAAGCACATAACACTATTGAAGTTCATTCGTTTCTC
TTTAAAAGGCCTCTGGTTAATGAGTTCTATACATTATATTTATAACCTGGCATAACTGGTTTTACTTGCA
TATAGTAGTCTTTTTTTTCTCTTTGTGTCTTCAGGCCCACATAACTGATACCTGCCTACTTAATGAGACT
GAACCCACGTTCAAATTGATTACCGTACAAATATTGATCATGGTATTATTTAATTAATGCTTATAAGACA
TATATTTTTAT

>gi|480320638|gb|JX629728.1| Dermochelys coriacea isolate MM3 tRNA-Pro gene and control region, partial sequence; mitochondrial
AACCTTCATCCCCGGTCCCCAAAACCGGAATCTTTTAATTAAACTACCTCTTGACACACAACATATAAAC
TTACTTTATTTCTCTCCCGTGCCCAAAAGAGCAATGTCCATAACACTAACCCTATGTATTATCGTGCATT
CATTTATTTACCACTAGCATATATCTAGTAATATTACCGCTTAATTTGATTTAAAACATAATATTATTAA
TTATGCATAATACACTAACAATAACATGACTATCATAGAGATAAATAGGTAATGAAATAATAATAGACAT
AATACTAAATCATTATTCTCAAACATGGATATTGCCACAGTACTTGGTTATTTATTAATTTTATTAATCA
CGAGAAATAAGCAACCCTTGTTAAAAAGATACAATATTACTAGTTTCAGGCCCATTAAACTACGACGTAC
ATAACTGATTTATTCTGGCCTCTGGTTGTTTTTTCAAGCACATAACACTATTGAAGTTCATTCGTTTCTC
TTTAAAAGGCCTCTGGTTAATGAGTTCTATACATTATATTTATAACCTGGCATAACTGGTTTTACTTGCA
TATAGTAGTCTTTTTTTTCTCTTTGTGTCTTCAGGCCCACATAACTGATACCTGCCTACTTAATGAGACT
GGACCCACGTTCAAATTGATTACCGTACAAATATTGATCATGGTATTATTTAATTAATGCTTACAAGACA
TATATTTTTAT

>gi|480320637|gb|JX629727.1| Dermochelys coriacea isolate ML25 tRNA-Pro gene and control region, partial sequence; mitochondrial
AACCTTCATCCCCGGTCCCCAAAACCGGAATCTTTTAATTAAACTACCTCTTGACACACAACATATAAAC
TTACTTTATTTCTCTCCCGTGCCCAAAAGAGCAATGTCCATAACACTAACCCTATGTATTATCGTGCATT
CATTTATTTGCCACTAGCATATATCTAGTAATATTACCGCTTAATTTGATTTAAAACATAATATTATTAA
TTATACATAATACACTAGCAATAACATGACTATCATAGAGATAAATAGGTAATGAAATAATAATAGACAT
AATACTAAATCATTATTCTCAAACATGAATATTGCCACAGTACTTGGTTATTTATTAATTTTATTAATCA
CGAGAAATAAGCAACCCTTGTTAAAAAGATACAATATTACTAGTTTCAGGCCCATTAAACTACGACGTAC
ATAACTGATTTATTCTGGCCTCTGGTTGTTTTTTCAAGCACATAACACTATTGAAGTTCATTCGTTTCTC
TTTAAAAGGCCTCTGGTTAATGAGTTCTATACATTATATTTATAACCTGGCATAACTGGTTTTACTTGCA
TATAGTAGTCTTTTTTTTCTCTTTGTGTCTTCAGGCCCACATAACTGATACCTGCCTACTTAATGAGACT
GAACCCACGTTCAAATTGATTACCGTACAAATATTGATCATGGTATTATTTAATTAATGCTTATAAGACA
TATATTTTTAT

>gi|480320636|gb|JX629726.1| Dermochelys coriacea isolate ML20 tRNA-Pro gene and control region, partial sequence; mitochondrial
AACCTTCATCCCCGGTCCCCAAAACCGGAATCTTTTAATTAAACTACCTCTTGACACACAACATATAAAC
TTACTTTATTTCTCTCCCGTGCCCAAAAGAGCAATGTCCATAACACTAACCCTATGTATTATCGTGCATT
CATTTATTTGCCACTAGCATATATCTAGTAATATTACCGCTTAATTTGATTTAAAACATAATATTATTAA
TTATACATAATACACTAGCAATAACATGACTATCATAGAGATAAATAGGTAATGAAATAATAATAGACAT
AATACTAAATCATTATTCTCAAACATGAATATTGCCACAGTACTTGGTTATTTATTAATTTTATTAATCA
CGAGAAATAAGCAACCCTTGTTAAAAAGATACAATATTACTAGTTTCAGGCCCATTAAACTACGACGTAC
ATAACTGATTTATTCTGGCCTCTGGTTGTTTTTTCAAGCACATAACACTATTGAAGTTCATTCGTTTCTC
TTTAAAAGGCCTCTGGTTAATGAGTTCTATACATTATATTTATAACCTGGCATAACTGGTTTTACTTGCA
TATAGTAGTCTTTTTTTTCTCTTTGTGTCTTCAGGCCCACATAACTGATACCTGCCTACTTAATGAGACT
GAACCCACGTTCAAATTGATTACCGTACAAATATTGATCATGGTATTATTTAATTAATGCTTATAAGACA
TATATTTTTAT

>gi|480320635|gb|JX629725.1| Dermochelys coriacea isolate ML13 tRNA-Pro gene and control region, partial sequence; mitochondrial
AACCTTCATCCCCGGTCCCCAAAACCGGAATCTTTTAATTAAACTACCTCTTGACACACAACATATAAAC
TTACTTTATTTCTCTCCCGTGCCCAAAAGAGCAATGTCCATAACACTAACCCTATGTATTATCGTGCATT
CATTTATTTACCACTAGCATATATCTAGTAATATTACCGCTTAATTTGATTTAAAACATAATATTATTAA
TTATGCATAATACACTAACAATAACATGACTATCATAGAGATAAATAGGTAATGAAATAATAATAGACAT
AATACTAAATCATTATTCTCAAACATGGATATTGCCACAGTACTTGGTTATTTATTAATTTTATTAATCA
CGAGAAATAAGCAACCCTTGTTAAAAAGATACAATATTACTAGTTTCAGGCCCATTAAACTACGACGTAC
ATAACTGATTTATTCTGGCCTCTGGTTGTTTTTTCAAGCACATAACACTATTGAAGTTCATTCGTTTCTC
TTTAAAAGGCCTCTGGTTAATGAGTTCTATACATTATATTTATAACCTGGCATAACTGGTTTTACTTGCA
TATAGTAGTCTTTTTTTTCTCTTTGTGTCTTCAGGCCCACATAACTGATACCTGCCTACTTAATGAGACT
GGACCCACGTTCAAATTGATTACCGTACAAATATTGATCATGGTATTATTTAATTAATGCTTATAAGACA
TATATTTTTAT

>gi|480320634|gb|JX629724.1| Dermochelys coriacea isolate ML7 tRNA-Pro gene and control region, partial sequence; mitochondrial
AACCTTCATCCCCGGTCCCCAAAACCGGAATCTTTTAATTAAACTACCTCTTGACACACAACATATAAAC
TTACTTTATTTCTCTCCCGTGCCCAAAAGAGCAATGTCCATAACACTAACCCTATGTATTATCGTGCATT
CATTTATTTGCCACTAGCATATATCTAGTAATATTACCGCTTAATTTGATTTAAAACATAATATTATTAA
TTATACATAATACACTAGCAATAACATGACTATCATAGAGATAAATAGGTAATGAAATAATAATAGACAT
AATACTAAATCATTATTCTCAAACATGAATATTGCCACAGTACTTGGTTATTTATTAATTTTATTAATCA
CGAGAAATAAGCAACCCTTGTTAAAAAGATACAATATTACTAGTTTCAGGCCCATTAAACTACGACGTAC
ATAACTGATTTATTCTGGCCTCTGGTTGTTTTTTCAAGCACATAACACTATTGAAGTTCATTCGTTTCTC
TTTAAAAGGCCTCTGGTTAATGAGTTCTATACATTATATTTATAACCTGGCATAACTGGTTTTACTTGCA
TATAGTAGTCTTTTTTTTCTCTTTGTGTCTTCAGGCCCACATAACTGATACCTGCCTACTTAATGAGACT
GAACCCACGTTCAAATTGATTACCGTACAAATATTGATCATGGTATTATTTAATTAATGCTTATAAGACA
TATATTTTTAT

>gi|480320633|gb|JX629723.1| Dermochelys coriacea isolate ML1 tRNA-Pro gene and control region, partial sequence; mitochondrial
AACCTTCATCCCCGGTCCCCAAAACCGGAATCTTTTAATTAAACTACCTCTTGACACACAACATATAAAC
TTACTTTATTTCTCTCCCGTGCCCAAAAGAGCAATGTCCATAACACTAACCCTATGTATTATCGTGCATT
CATTTATTTGCCACTAGCATATATCTAGTAATATTACCGCTTAATTTGATTTAAAACATAATATTATTAA
TTATACATAATACACTAGCAATAACATGACTATCATAGAGATAAATAGGTAATGAAATAATAATAGACAT
AATACTAAATCATTATTCTCAAACATGAATATTGCCACAGTACTTGGTTATTTATTAATTTTATTAATCA
CGAGAAATAAGCAACCCTTGTTAAAAAGATACAATATTACTAGTTTCAGGCCCATTAAACTACGACGTAC
ATAACTGATTTATTCTGGCCTCTGGTTGTTTTTTCAAGCACATAACACTATTGAAGTTCATTCGTTTCTC
TTTAAAAGGCCTCTGGTTAATGAGTTCTATACATTATATTTATAACCTGGCATAACTGGTTTTACTTGCA
TATAGTAGTCTTTTTTTTCTCTTTGTGTCTTCAGGCCCACATAACTGATACCTGCCTACTTAATGAGACT
GAACCCACGTTCAAATTGATTACCGTACAAATATTGATCATGGTATTATTTAATTAATGCTTATAAGACA
TATATTTTTAT

>gi|480320632|gb|JX629722.1| Dermochelys coriacea isolate G287 tRNA-Pro gene and control region, partial sequence; mitochondrial
AACCTTCATCCCCGGTCCCCAAAACCGGAATCTTTTAATTAAACTACCTCTTGACACACAACATATAAAC
TTACTTTATTTCTCTCCCGTGCCCAAAAGAGCAATGTCCATAACACTAACCCTATGTATTATCGTGCATT
CATTTATTTGCCACTAGCATATATCTAGTAATATTACCGCTTAATTTGATTTAAAACATAATATTATTAA
TTATACATAATACACTAGCAATAACATGACTATCATAGAGATAAATAGGTAATGAAATAATAATAGACAT
AATACTAAATCATTATTCTCAAACATGAATATTGCCACAGTACTTGGTTATTTATTAATTTTATTAATCA
CGAGAAATAAGCAACCCTTGTTAAAAAGATACAATATTACTAGTTTCAGGCCCATTAAACTACGACGTAC
ATAACTGATTTATTCTGGCCTCTGGTTGTTTTTTCAAGCACATAACACTATTGAAGTTCATTCGTTTCTC
TTTAAAAGGCCTCTGGTTAATGAGTTCTATACATTATATTTATAACCTGGCATAACTGGTTTTACTTGCA
TATAGTAGTCTTTTTTTTCTCTTTGTGTCTTCAGGCCCACATAACTGATACCTGCCTACTTAATGAGACT
GAACCCACGTTCAAATTGATTACCGTACAAATATTGATCATGGTATTATTTAATTAATGCTTATAAGACA
TATATTTTTAT

>gi|480320631|gb|JX629721.1| Dermochelys coriacea isolate G222 tRNA-Pro gene and control region, partial sequence; mitochondrial
AACCTTCATCCCCGGTCCCCAAAACCGGAATCTTTTAATTAAACTACCTCTTGACACACAACATATAAAC
TTACTTTATTTCTCTCCCGTGCCCAAAAGAGCAATGTCCATAACACTAACCCTATGTATTATCGTGCATT
CATTTATTTGCCACTAGCATATATCTAGTAATATTACCGCTTAATTTGATTTAAAACATAATATTATTAA
TTATACATAATACACTAGCAATAACATGACTATCATAGAGATAAATAGGTAATGAAATAATAATAGACAT
AATACTAAATCATTATTCTCAAACATGAATATTGCCACAGTACTTGGTTATTTATTAATTTTATTAATCA
CGAGAAATAAGCAACCCTTGTTAAAAAGATACAATATTACTAGTTTCAGGCCCATTAAACTACGACGTAC
ATAACTGATTTATTCTGGCCTCTGGTTGTTTTTTCAAGCACATAACACTATTGAAGTTCATTCGTTTCTC
TTTAAAAGGCCTCTGGTTAATGAGTTCTATACATTATATTTATAACCTGGCATAACTGGTTTTACTTGCA
TATAGTAGTCTTTTTTTTCTCTTTGTGTCTTCAGGCCCACATAACTGATACCTGCCTACTTAATGAGACT
GAACCCACGTTCAAATTGATTACCGTACAAATATTGATCATGGTATTATTTAATTAATGCTTATAAGACA
TATATTTTTAT

>gi|480320630|gb|JX629720.1| Dermochelys coriacea isolate G159 tRNA-Pro gene and control region, partial sequence; mitochondrial
AACCTTCATCCCCGGTCCCCAAAACCGGAATCTTTTAATTAAACTACCTCTTGACACACAACATATAAAC
TTACTTTATTTCTCTCCCGTGCCCAAAAGAGCAATGTCCATAACACTAACCCTATGTATTATCGTGCATT
CATTTATTTGCCACTAGCATATATCTAGTAATATTACCGCTTAATTTGATTTAAAACATAATATTATTAA
TTATACATAATACACTAGCAATAACATGACTATCATAGAGATAAATAGGTAATGAAATAATAATAGACAT
AATACTAAATCATTATTCTCAAACATGAATATTGCCACAGTACTTGGTTATTTATTAATTTTATTAATCA
CGAGAAATAAGCAACCCTTGTTAAAAAGATACAATATTACTAGTTTCAGGCCCATTAAACTACGACGTAC
ATAACTGATTTATTCTGGCCTCTGGTTGTTTTTTCAAGCACATAACACTATTGAAGTTCATTCGTTTCTC
TTTAAAAGGCCTCTGGTTAATGAGTTCTATACATTATATTTATAACCTGGCATAACTGGTTTTACTTGCA
TATAGTAGTCTTTTTTTTCTCTTTGTGTCTTCAGGCCCACATAACTGATACCTGCCTACTTAATGAGACT
GAACCCACGTTCAAATTGATTACCGTACAAATATTGATCATGGTATTATTTAATTAATGCTTATAAGACA
TATATTTTTAT

>gi|480320629|gb|JX629719.1| Dermochelys coriacea isolate G141 tRNA-Pro gene and control region, partial sequence; mitochondrial
AACCTTCATCCCCGGTCCCCAAAACCGGAATCTTTTAATTAAACTACCTCTTGACACACAACATATAAAC
TTACTTTATTTCTCTCCCGTGCCCAAAAGAGCAATGTCCATAACACTAACCCTATGTATTATCGTGCATT
CATTTATTTGCCACTAGCATATATCTAGTAATATTACCGCTTAATTTGATTTAAAACATAATATTATTAA
TTATACATAATACACTAGCAATAACATGACTATCATAGAGATAAATAGGTAATGAAATAATAATAGACAT
AATACTAAATCATTATTCTCAAACATGAATATTGCCACAGTACTTGGTTATTTATTAATTTTATTAATCA
CGAGAAATAAGCAACCCTTGTTAAAAAGATACAATATTACTAGTTTCAGGCCCATTAAACTACGACGTAC
ATAACTGATTTATTCTGGCCTCTGGTTGTTTTTTCAAGCACATAACACTATTGAAGTTCATTCGTTTCTC
TTTAAAAGGCCTCTGGTTAATGAGTTCTATACATTATATTTATAACCTGGCATAACTGGTTTTACTTGCA
TATAGTAGTCTTTTTTTTCTCTTTGTGTCTTCAGGCCCACATAACTGATACCTGCCTACTTAATGAGACT
GAACCCACGTTCAAATTGATTACCGTACAAATATTGATCATGGTATTATTTAATTAATGCTTATAAGACA
TATATTTTTAT

>gi|480320628|gb|JX629718.1| Dermochelys coriacea isolate G111 tRNA-Pro gene and control region, partial sequence; mitochondrial
AACCTTCATCCCCGGTCCCCAAAACCGGAATCTTTTAATTAAACTACCTCTTGACACACAACATATAAAC
TTACTTTATTTCTCTCCCGTGCCCAAAAGAGCAATGTCCATAACACTAACCCTATGTATTATCGTGCATT
CATTTATTTGCCACTAGCATATATCTAGTAATATTACCGCTTAATTTGATTTAAAACATAATATTATTAA
TTATACATAATACACTAGCAATAACATGACTATCATAGAGATAAATAGGTAATGAAATAATAATAGACAT
AATACTAAATCATTATTCTCAAACATGAATATTGCCACAGTACTTGGTTATTTATTAATTTTATTAATCA
CGAGAAATAAGCAACCCTTGTTAAAAAGATACAATATTACTAGTTTCAGGCCCATTAAACTACGACGTAC
ATAACTGATTTATTCTGGCCTCTGGTTGTTTTTTCAAGCACATAACACTATTGAAGTTCATTCGTTTCTC
TTTAAAAGGCCTCTGGTTAATGAGTTCTATACATTATATTTATAACCTGGCATAACTGGTTTTACTTGCA
TATAGTAGTCTTTTTTTTCTCTTTGTGTCTTCAGGCCCACATAACTGATACCTGCCTACTTAATGAGACT
GAACCCACGTTCAAATTGATTACCGTACAAATATTGATCATGGTATTATTTAATTAATGCTTATAAGACA
TATATTTTTAT

>gi|480320627|gb|JX629717.1| Dermochelys coriacea isolate G88 tRNA-Pro gene and control region, partial sequence; mitochondrial
AACCTTCATCCCCGGTCCCCAAAACCGGAATCTTTTAATTAAACTACCTCTTGACACACAACATATAAAC
TTACTTTATTTCTCTCCCGTGCCCAAAAGAGCAATGTCCATAACACTAACCCTATGTATTATCGTGCATT
CATTTATTTGCCACTAGCATATATCTAGTAATATTACCGCTTAATTTGATTTAAAACATAATATTATTAA
TTATACATAATACACTAGCAATAACATGACTATCATAGAGATAAATAGGTAATGAAATAATAATAGACAT
AATACTAAATCATTATTCTCAAACATGAATATTGCCACAGTACTTGGTTATTTATTAATTTTATTAATCA
CGAGAAATAAGCAACCCTTGTTAAAAAGATACAATATTACTAGTTTCAGGCCCATTAAACTACGACGTAC
ATAACTGATTTATTCTGGCCTCTGGTTGTTTTTTCAAGCACATAACACTATTGAAGTTCATTCGTTTCTC
TTTAAAAGGCCTCTGGTTAATGAGTTCTATACATTATATTTATAACCTGGCATAACTGGTTTTACTTGCA
TATAGTAGTCTTTTTTTTCTCTTTGTGTCTTCAGGCCCACATAACTGATACCTGCCTACTTAATGAGACT
GAACCCACGTTCAAATTGATTACCGTACAAATATTGATCATGGTATTATTTAATTAATGCTTATAAGACA
TATATTTTTAT

>gi|480320626|gb|JX629716.1| Dermochelys coriacea isolate G86 tRNA-Pro gene and control region, partial sequence; mitochondrial
AACCTTCATCCCCGGTCCCCAAAACCGGAATCTTTTAATTAAACTACCTCTTGACACACAACATATAAAC
TTACTTTATTTCTCTCCCGTGCCCAAAAGAGCAATGTCCATAACACTAACCCTATGTATTATCGTGCATT
CATTTATTTGCCACTAGCATATATCTAGTAATATTACCGCTTAATTTGATTTAAAACATAATATTATTAA
TTATACATAATACACTAGCAATAACATGACTATCATAGAGATAAATAGGTAATGAAATAATAATAGACAT
AATACTAAATCATTATTCTCAAACATGAATATTGCCACAGTACTTGGTTATTTATTAATTTTATTAATCA
CGAGAAATAAGCAACCCTTGTTAAAAAGATACAATATTACTAGTTTCAGGCCCATTAAACTACGACGTAC
ATAACTGATTTATTCTGGCCTCTGGTTGTTTTTTCAAGCACATAACACTATTGAAGTTCATTCGTTTCTC
TTTAAAAGGCCTCTGGTTAATGAGTTCTATACATTATATTTATAACCTGGCATAACTGGTTTTACTTGCA
TATAGTAGTCTTTTTTTTCTCTTTGTGTCTTCAGGCCCACATAACTGATACCTGCCTACTTAATGAGACT
GAACCCACGTTCAAATTGATTACCGTACAAATATTGATCATGGTATTATTTAATTAATGCTTATAAGACA
TATATTTTTAT

>gi|480320625|gb|JX629715.1| Dermochelys coriacea isolate G61 tRNA-Pro gene and control region, partial sequence; mitochondrial
AACCTTCATCCCCGGTCCCCAAAACCGGAATCTTTTAATTAAACTACCTCTTGACACACAACATATAAAC
TTACTTTATTTCTCTCCCGTGCCCAAAAGAGCAATGTCCATAACACTAACCCTATGTATTATCGTGCATT
CATTTATTTGCCACTAGCATATATCTAGTAATATTACCGCTTAATTTGATTTAAAACATAATATTATTAA
TTATACATAATACACTAGCAATAACATGACTATCATAGAGATAAATAGGTAATGAAATAATAATAGACAT
AATACTAAATCATTATTCTCAAACATGAATATTGCCACAGTACTTGGTTATTTATTAATTTTATTAATCA
CGAGAAATAAGCAACCCTTGTTAAAAAGATACAATATTACTAGTTTCAGGCCCATTAAACTACGACGTAC
ATAACTGATTTATTCTGGCCTCTGGTTGTTTTTTCAAGCACATAACACTATTGAAGTTCATTCGTTTCTC
TTTAAAAGGCCTCTGGTTAATGAGTTCTATACATTATATTTATAACCTGGCATAACTGGTTTTACTTGCA
TATAGTAGTCTTTTTTTTCTCTTTGTGTCTTCAGGCCCACATAACTGATACCTGCCTACTTAATGAGACT
GAACCCACGTTCAAATTGATTACCGTACAAATATTGATCATGGTATTATTTAATTAATGCTTATAAGACA
TATATTTTTAT

>gi|480320624|gb|JX629714.1| Dermochelys coriacea isolate G60 tRNA-Pro gene and control region, partial sequence; mitochondrial
AACCTTCATCCCCGGTCCCCAAAACCGGAATCTTTTAATTAAACTACCTCTTGACACACAACATATAAAC
TTACTTTATTTCTCTCCCGTGCCCAAAAGAGCAATGTCCATAACACTAACCCTATGTATTATCGTGCATT
CATTTATTTGCCACTAGCATATATCTAGTAATATTACCGCTTAATTTGATTTAAAACATAATATTATTAA
TTATACATAATACACTAGCAATAACATGACTATCATAGAGATAAATAGGTAATGAAATAATAATAGACAT
AATACTAAATCATTATTCTCAAACATGAATATTGCCACAGTACTTGGTTATTTATTAATTTTATTAATCA
CGAGAAATAAGCAACCCTTGTTAAAAAGATACAATATTACTAGTTTCAGGCCCATTAAACTACGACGTAC
ATAACTGATTTATTCTGGCCTCTGGTTGTTTTTTCAAGCACATAACACTATTGAAGTTCATTCGTTTCTC
TTTAAAAGGCCTCTGGTTAATGAGTTCTATACATTATATTTATAACCTGGCATAACTGGTTTTACTTGCA
TATAGTAGTCTTTTTTTTCTCTTTGTGTCTTCAGGCCCACATAACTGATACCTGCCTACTTAATGAGACT
GAACCCACGTTCAAATTGATTACCGTACAAATATTGATCATGGTATTATTTAATTAATGCTTATAAGACA
TATATTTTTAT

>gi|480320623|gb|JX629713.1| Dermochelys coriacea isolate G57 tRNA-Pro gene and control region, partial sequence; mitochondrial
AACCTTCATCCCCGGTCCCCAAAACCGGAATCTTTTAATTAAACTACCTCTTGACACACAACATATAAAC
TTACTTTATTTCTCTCCCGTGCCCAAAAGAGCAATGTCCATAACACTAACCCTATGTATTATCGTGCATT
CATTTATTTGCCACTAGCATATATCTAGTAATATTACCGCTTAATTTGATTTAAAACATAATATTATTAA
TTATACATAATACACTAGCAATAACATGACTATCATAGAGATAAATAGGTAATGAAATAATAATAGACAT
AATACTAAATCATTATTCTCAAACATGAATATTGCCACAGTACTTGGTTATTTATTAATTTTATTAATCA
CGAGAAATAAGCAACCCTTGTTAAAAAGATACAATATTACTAGTTTCAGGCCCATTAAACTACGACGTAC
ATAACTGATTTATTCTGGCCTCTGGTTGTTTTTTCAAGCACATAACACTATTGAAGTTCATTCGTTTCTC
TTTAAAAGGCCTCTGGTTAATGAGTTCTATACATTATATTTATAACCTGGCATAACTGGTTTTACTTGCA
TATAGTAGTCTTTTTTTTCTCTTTGTGTCTTCAGGCCCACATAACTGATACCTGCCTACTTAATGAGACT
GAACCCACGTTCAAATTGATTACCGTACAAATATTGATCATGGTATTATTTAATTAATGCTTATAAGACA
TATATTTTTAT

>gi|480320622|gb|JX629712.1| Dermochelys coriacea isolate G56 tRNA-Pro gene and control region, partial sequence; mitochondrial
AACCTTCATCCCCGGTCCCCAAAACCGGAATCTTTTAATTAAACTACCTCTTGACACACAACATATAAAC
TTACTTTATTTCTCTCCCGTGCCCAAAAGAGCAATGTCCATAACACTAACCCTATGTATTATCGTGCATT
CATTTATTTGCCACTAGCATATATCTAGTAATATTACCGCTTAATTTGATTTAAAACATAATATTATTAA
TTATACATAATACACTAGCAATAACATGACTATCATAGAGATAAATAGGTAATGAAATAATAATAGACAT
AATACTAAATCATTATTCTCAAACATGAATATTGCCACAGTACTTGGTTATTTATTAATTTTATTAATCA
CGAGAAATAAGCAACCCTTGTTAAAAAGATACAATATTACTAGTTTCAGGCCCATTAAACTACGACGTAC
ATAACTGATTTATTCTGGCCTCTGGTTGTTTTTTCAAGCACATAACACTATTGAAGTTCATTCGTTTCTC
TTTAAAAGGCCTCTGGTTAATGAGTTCTATACATTATATTTATAACCTGGCATAACTGGTTTTACTTGCA
TATAGTAGTCTTTTTTTTCTCTTTGTGTCTTCAGGCCCACATAACTGATACCTGCCTACTTAATGAGACT
GAACCCACGTTCAAATTGATTACCGTACAAATATTGATCATGGTATTATTTAATTAATGCTTATAAGACA
TATATTTTTAT

>gi|480320621|gb|JX629711.1| Dermochelys coriacea isolate G42 tRNA-Pro gene and control region, partial sequence; mitochondrial
AACCTTCATCCCCGGTCCCCAAAACCGGAATCTTTTAATTAAACTACCTCTTGACACACAACATATAAAC
TTACTTTATTTCTCTCCCGTGCCCAAAAGAGCAATGTCCATAACACTAACCCTATGTATTATCGTGCATT
CATTTATTTGCCACTAGCATATATCTAGTAATATTACCGCTTAATTTGATTTAAAACATAATATTATTAA
TTATACATAATACACTAGCAATAACATGACTATCATAGAGATAAATAGGTAATGAAATAATAATAGACAT
AATACTAAATCATTATTCTCAAACATGAATATTGCCACAGTACTTGGTTATTTATTAATTTTATTAATCA
CGAGAAATAAGCAACCCTTGTTAAAAAGATACAATATTACTAGTTTCAGGCCCATTAAACTACGACGTAC
ATAACTGATTTATTCTGGCCTCTGGTTGTTTTTTCAAGCACATAACACTATTGAAGTTCATTCGTTTCTC
TTTAAAAGGCCTCTGGTTAATGAGTTCTATACATTATATTTATAACCTGGCATAACTGGTTTTACTTGCA
TATAGTAGTCTTTTTTTTCTCTTTGTGTCTTCAGGCCCACATAACTGATACCTGCCTACTTAATGAGACT
GAACCCACGTTCAAATTGATTACCGTACAAATATTGATCATGGTATTATTTAATTAATGCTTATAAGACA
TATATTTTTAT

>gi|480320620|gb|JX629710.1| Dermochelys coriacea isolate N30 tRNA-Pro gene and control region, partial sequence; mitochondrial
AACCTTCATCCCCGGTCCCCAAAACCGGAATCTTTTAATTAAACTACCTCTTGACACACAACATATAAAC
TTACTTTATTTCTCTCCCGTGCCCAAAAGAGCAATGTCCATAACACTAACCCTATGTATTATCGTGCATT
CATTTATTTGCCACTAGCATATATCTAGTAATATTACCGCTTAATTTGATTTAAAACATAATATTATTAA
TTATACATAATACACTAGCAATAACATGACTATCAGAGAGATAAATAGGTAATGAAATAATAATAGACAT
AATACTAAATCATTATTCTCAAACATGAATATTGCCACAGTACTTGGTTATTTATTAATTTTATTAATCA
CGAGAAATAAGCAACCCTTGTTAAAAAGATACAATATTACTAGTTTCAGGCCCATTAAACTACGACGTAC
ATAACTGATTTATTCTGGCCTCTGGTTGTTTTTTCAAGCACATAACACTATTGAAGTTCATTCGTTTCTC
TTTAAAAGGCCTCTGGTTAATGAGTTCTATACATTATATTTATAACCTGGCATAACTGGTTTTACTTGCA
TATAGTAGTCTTTTTTTTCTCTTTGTGTCTTCAGGCCCACATAACTGATACCTGCCTACTTAATGAGACT
GAACCCACGTTCAAATTGATTACCGTACAAATATTGATCATGGTATTATTTAATTAATGCTTATAAGACA
TATATTTTTAT

>gi|480320619|gb|JX629709.1| Dermochelys coriacea isolate N29 tRNA-Pro gene and control region, partial sequence; mitochondrial
AACCTTCATCCCCGGTCCCCAAAACCGGAATCTTTTAATTAAACTACCTCTTGACACACAACATATAAAC
TTACTTTATTTCTCTCCCGTGCCCAAAAGAGCAATGTCCATAACACTAACCCTATGTATTATCGTGCATT
CATTTATTTACCACTAGCATATATCTAGTAATATTACCGCTTAATTTGATTTAAAACATAATATTATTAA
TTATGCATAATACACTAACAATAACATGACTATCAGAGAGATAAATAGGTAATGAAATAATAATAGACAT
AATACTAAATCATTATTCTCAAACATGGATATTGCCACAGTACTTGGTTATTTATTAATTTTATTAATCA
CGAGAAATAAGCAACCCTTGTTAAAAAGATACAATATTACTAGTTTCAGGCCCATTAAACTACGACGTAC
ATAACTGATTTATTCTGGCCTCTGGTTGTTTTTTCAAGCACATAACACTATTGAAGTTCATTCGTTTCTC
TTTAAAAGGCCTCTGGTTAATGAGTTCTATACATTATATTTATAACCTGGCATAACTGGTTTTACTTGCA
TATAGTAGTCTTTTTTTTCTCTTTGTGTCTTCAGGCCCACATAACTGATACCTGCCTACTTAATGAGACT
GGACCCACGTTCAAATTGATTACCGTACAAATATTGATCATGGTATTATTTAATTAATGCTTACAAGACA
TATATTTTTAT

>gi|480320618|gb|JX629708.1| Dermochelys coriacea isolate N28 tRNA-Pro gene and control region, partial sequence; mitochondrial
AACCTTCATCCCCGGTCCCCAAAACCGGAATCTTTTAATTAAACTACCTCTTGACACACAACATATAAAC
TTACTTTATTTCTCTCCCGTGCCCAAAAGAGCAATGTCCATAACACTAACCCTATGTATTATCGTGCATT
CATTTATTTGCCACTAGCATATATCTAGTAATATTACCGCTTAATTTGATTTAAAACATAATATTATTAA
TTATACATAATACACTAGCAATAACATGACTATCAGAGAGATAAATAGGTAATGAAATAATAATAGACAT
AATACTAAATCATTATTCTCAAACATGAATATTGCCACAGTACTTGGTTATTTATTAATTTTATTAATCA
CGAGAAATAAGCAACCCTTGTTAAAAAGATACAATATTACTAGTTTCAGGCCCATTAAACTACGACGTAC
ATAACTGATTTATTCTGGCCTCTGGTTGTTTTTTCAAGCACATAACACTATTGAAGTTCATTCGTTTCTC
TTTAAAAGGCCTCTGGTTAATGAGTTCTATACATTATATTTATAACCTGGCATAACTGGTTTTACTTGCA
TATAGTAGTCTTTTTTTTCTCTTTGTGTCTTCAGGCCCACATAACTGATACCTGCCTACTTAATGAGACT
GAACCCACGTTCAAATTGATTACCGTACAAATATTGATCATGGTATTATTTAATTAATGCTTATAAGACA
TATATTTTTAT

>gi|480320617|gb|JX629707.1| Dermochelys coriacea isolate N25 tRNA-Pro gene and control region, partial sequence; mitochondrial
AACCTTCATCCCCGGTCCCCAAAACCGGAATCTTTTAATTAAACTACCTCTTGACACACAACATATAAAC
TTACTTTATTTCTCTCCCGTGCCCAAAAGAGCAATGTCCATAACACTAACCCTATGTATTATCGTGCATT
CATTTATTTGCCACTAGCATATATCTAGTAATATTACCGCTTAATTTGATTTAAAACATAATATTATTAA
TTATACATAATACACTAGCAATAACATGACTATCAGAGAGATAAATAGGTAATGAAATAATAATAGACAT
AATACTAAATCATTATTCTCAAACATGAATATTGCCACAGTACTTGGTTATTTATTAATTTTATTAATCA
CGAGAAATAAGCAACCCTTGTTAAAAAGATACAATATTACTAGTTTCAGGCCCATTAAACTACGACGTAC
ATAACTGATTTATTCTGGCCTCTGGTTGTTTTTTCAAGCACATAACACTATTGAAGTTCATTCGTTTCTC
TTTAAAAGGCCTCTGGTTAATGAGTTCTATACATTATATTTATAACCTGGCATAACTGGTTTTACTTGCA
TATAGTAGTCTTTTTTTTCTCTTTGTGTCTTCAGGCCCACATAACTGATACCTGCCTACTTAATGAGACT
GAACCCACGTTCAAATTGATTACCGTACAAATATTGATCATGGTATTATTTAATTAATGCTTATAAGACA
TATATTTTTAT

>gi|480320616|gb|JX629706.1| Dermochelys coriacea isolate N22 tRNA-Pro gene and control region, partial sequence; mitochondrial
AACCTTCATCCCCGGTCCCCAAAACCGGAATCTTTTAATTAAACTACCTCTTGACACACAACATATAAAC
TTACTTTATTTCTCTCCCGTGCCCAAAAGAGCAATGTCCATAACACTAACCCTATGTATTATCGTGCATT
CATTTATTTGCCACTAGCATATATCTAGTAATATTACCGCTTAATTTGATTTAAAACATAATATTATTAA
TTATACATAATACACTAGCAATAACATGACTATCATAGAGATAAATAGGTAATGAAATAATAATAGACAT
AATACTAAATCATTATTCTCAAACATGAATATTGCCACAGTACTTGGTTATTTATTAATTTTATTAATCA
CGAGAAATAAGCAACCCTTGTTAAAAAGATACAATATTACTAGTTTCAGGCCCATTAAACTACGACGTAC
ATAACTGATTTATTCTGGCCTCTGGTTGTTTTTTCAAGCACATAACACTATTGAAGTTCATTCGTTTCTC
TTTAAAAGGCCTCTGGTTAATGAGTTCTATACATTATATTTATAACCTGGCATAACTGGTTTTACTTGCA
TATAGTAGTCTTTTTTTTCTCTTTGTGTCTTCAGGCCCACATAACTGATACCTGCCTACTTAATGAGACT
GAACCCACGTTCAAATTGATTACCGTACAAATATTGATCATGGTATTATTTAATTAATGCTTATAAGACA
TATATTTTTAT

>gi|480320615|gb|JX629705.1| Dermochelys coriacea isolate N19 tRNA-Pro gene and control region, partial sequence; mitochondrial
AACCTTCATCCCCGGTCCCCAAAACCGGAATCTTTTAATTAAACTACCTCTTGACACACAACATATAAAC
TTACTTTATTTCTCTCCCGTGCCCAAAAGAGCAATGTCCATAACACTAACCCTATGTATTATCGTGCATT
CATTTATTTACCACTAGCATATATCTAGTAATATTACCGCTTAATTTGATTTAAAACATAATATTATTAA
TTATGCATAATACACTAACAATAACATGACTATCAGAGAGATAAATAGGTAATGAAATAATAATAGACAT
AATACTAAATCATTATTCTCAAACATGGATATTGCCACAGTACTTGGTTATTTATTAATTTTATTAATCA
CGAGAAATAAGCAACCCTTGTTAAAAAGATACAATATTACTAGTTTCAGGCCCATTAAACTACGACGTAC
ATAACTGATTTATTCTGGCCTCTGGTTGTTTTTTCAAGCACATAACACTATTGAAGTTCATTCGTTTCTC
TTTAAAAGGCCTCTGGTTAATGAGTTCTATACATTATATTTATAACCTGGCATAACTGGTTTTACTTGCA
TATAGTAGTCTTTTTTTTCTCTTTGTGTCTTCAGGCCCACATAACTGATACCTGCCTACTTAATGAGACT
GGACCCACGTTCAAATTGATTACCGTACAAATATTGATCATGGTATTATTTAATTAATGCTTACAAGACA
TATATTTTTAT

>gi|480320614|gb|JX629704.1| Dermochelys coriacea isolate N15 tRNA-Pro gene and control region, partial sequence; mitochondrial
AACCTTCATCCCCGGTCCCCAAAACCGGAATCTTTTAATTAAACTACCTCTTGACACACAACATATAAAC
TTACTTTATTTCTCTCCCGTGCCCAAAAGAGCAATGTCCATAACACTAACCCTATGTATTATCGTGCATT
CATTTATTTACCACTAGCATATATCTAGTAATATTACCGCTTAATTTGATTTAAAACATAATATTATTAA
TTATGCATAATACACTAACAATAACATGACTATCATAGAGATAAATAGGTAATGAAATAATAATAGACAT
AATACTAAATCATTATTCTCAAACATGGATATTGCCACAGTACTTGGTTATTTATTAATTTTATTAATCA
CGAGAAATAAGCAACCCTTGTTAAAAAGATACAATATTACTAGTTTCAGGCCCATTAAACTACGACGTAC
ATAACTGATTTATTCTGGCCTCTGGTTGTTTTTTCAAGCACATAACACTATTGAAGTTCATTCGTTTCTC
TTTAAAAGGCCTCTGGTTAATGAGTTCTATACATTATATTTATAACCTGGCATAACTGGTTTTACTTGCA
TATAGTAGTCTTTTTTTTCTCTTTGTGTCTTCAGGCCCACATAACTGATACCTGCCTACTTAATGAGACT
GGACCCACGTTCAAATTGATTACCGTACAAATATTGATCATGGTATTATTTAATTAATGCTTACAAGACA
TATATTTTTAT

>gi|480320613|gb|JX629703.1| Dermochelys coriacea isolate N14 tRNA-Pro gene and control region, partial sequence; mitochondrial
AACCTTCATCCCCGGTCCCCAAAACCGGAATCTTTTAATTAAACTACCTCTTGACACACAACATATAAAC
TTACTTTATTTCTCTCCCGTGCCCAAAAGAGCAATGTCCATAACACTAACCCTATGTATTATCGTGCATT
CATTTATTTGCCACTAGCATATATCTAGTAATATTACCGCTTAATTTGATTTAAAACATAATATTATTAA
TTATACATAATACACTAGCAATAACATGACTATCAGAGAGATAAATAGGTAATGAAATAATAATAGACAT
AATACTAAATCATTATTCTCAAACATGAATATTGCCACAGTACTTGGTTATTTATTAATTTTATTAATCA
CGAGAAATAAGCAACCCTTGTTAAAAAGATACAATATTACTAGTTTCAGGCCCATTAAACTACGACGTAC
ATAACTGATTTATTCTGGCCTCTGGTTGTTTTTTCAAGCACATAACACTATTGAAGTTCATTCGTTTCTC
TTTAAAAGGCCTCTGGTTAATGAGTTCTATACATTATATTTATAACCTGGCATAACTGGTTTTACTTGCA
TATAGTAGTCTTTTTTTTCTCTTTGTGTCTTCAGGCCCACATAACTGATACCTGCCTACTTAATGAGACT
GAACCCACGTTCAAATTGATTACCGTACAAATATTGATCATGGTATTATTTAATTAATGCTTATAAGACA
TATATTTTTAT

>gi|480320612|gb|JX629702.1| Dermochelys coriacea isolate N13 tRNA-Pro gene and control region, partial sequence; mitochondrial
AACCTTCATCCCCGGTCCCCAAAACCGGAATCTTTTAATTAAACTACCTCTTGACACACAACATATAAAC
TTACTTTATTTCTCTCCCGTGCCCAAAAGAGCAATGTCCATAACACTAACCCTATGTATTATCGTGCATT
CATTTATTTACCACTAGCATATATCTAGTAATATTACCGCTTAATTTGATTTAAAACATAATATTATTAA
TTATGCATAATACACTAACAATAACATGACTATCATAGAGATAAATAGGTAATGAAATAATAATAGACAT
AATACTAAATCATTATTCTCAAACATGGATATTGCCACAGTACTTGGTTATTTATTAATTTTATTAATCA
CGAGAAATAAGCAACCCTTGTTAAAAAGATACAATATTACTAGTTTCAGGCCCATTAAACTACGACGTAC
ATAACTGATTTATTCTGGCCTCTGGTTGTTTTTTCAAGCACATAACACTATTGAAGTTCATTCGTTTCTC
TTTAAAAGGCCTCTGGTTAATGAGTTCTATACATTATATTTATAACCTGGCATAACTGGTTTTACTTGCA
TATAGTAGTCTTTTTTTTCTCTTTGTGTCTTCAGGCCCACATAACTGATACCTGCCTACTTAATGAGACT
GGACCCACGTTCAAATTGATTACCGTACAAATATTGATCATGGTATTATTTAATTAATGCTTATAAGACA
TATATTTTTAT

>gi|480320611|gb|JX629701.1| Dermochelys coriacea isolate N11 tRNA-Pro gene and control region, partial sequence; mitochondrial
AACCTTCATCCCCGGTCCCCAAAACCGGAATCTTTTAATTAAACTACCTCTTGACACACAACATATAAAC
TTACTTTATTTCTCTCCCGTGCCCAAAAGAGCAATGTCCATAACACTAACCCTATGTATTATCGTGCATT
CATTTATTTGCCACTAGCATATATCTAGTAATATTACCGCTTAATTTGATTTAAAACATAATATTATTAA
TTATACATAATACACTAGCAATAACATGACTATCATAGAGATAAATAGGTAATGAAATAATAATAGACAT
AATACTAAATCATTATTCTCAAACATGAATATTGCCACAGTACTTGGTTATTTATTAATTTTATTAATCA
CGAGAAATAAGCAACCCTTGTTAAAAAGATACAATATTACTAGTTTCAGGCCCATTAAACTACGACGTAC
ATAACTGATTTATTCTGGCCTCTGGTTGTTTTTTCAAGCACATAACACTATTGAAGTTCATTCGTTTCTC
TTTAAAAGGCCTCTGGTTAATGAGTTCTATACATTATATTTATAACCTGGCATAACTGGTTTTACTTGCA
TATAGTAGTCTTTTTTTTCTCTTTGTGTCTTCAGGCCCACATAACTGATACCTGCCTACTTAATGAGACT
GAACCCACGTTCAAATTGATTACCGTACAAATATTGATCATGGTATTATTTAATTAATGCTTATAAGACA
TATATTTTTAT

>gi|480320610|gb|JX629700.1| Dermochelys coriacea isolate N10 tRNA-Pro gene and control region, partial sequence; mitochondrial
AACCTTCATCCCCGGTCCCCAAAACCGGAATCTTTTAATTAAACTACCTCTTGACACACAACATATAAAC
TTACTTTATTTCTCTCCCGTGCCCAAAAGAGCAATGTCCATAACACTAACCCTATGTATTATCGTGCATT
CATTTATTTGCCACTAGCATATATCTAGTAATATTACCGCTTAATTTGATTTAAAACATAATATTATTAA
TTATACATAATACACTAGCAATAACATGACTATCAGAGAGATAAATAGGTAATGAAATAATAATAGACAT
AATACTAAATCATTATTCTCAAACATGAATATTGCCACAGTACTTGGTTATTTATTAATTTTATTAATCA
CGAGAAATAAGCAACCCTTGTTAAAAAGATACAATATTACTAGTTTCAGGCCCATTAAACTACGACGTAC
ATAACTGATTTATTCTGGCCTCTGGTTGTTTTTTCAAGCACATAACACTATTGAAGTTCATTCGTTTCTC
TTTAAAAGGCCTCTGGTTAATGAGTTCTATACATTATATTTATAACCTGGCATAACTGGTTTTACTTGCA
TATAGTAGTCTTTTTTTTCTCTTTGTGTCTTCAGGCCCACATAACTGATACCTGCCTACTTAATGAGACT
GAACCCACGTTCAAATTGATTACCGTACAAATATTGATCATGGTATTATTTAATTAATGCTTATAAGACA
TATATTTTTAT

>gi|480320609|gb|JX629699.1| Dermochelys coriacea isolate N8 tRNA-Pro gene and control region, partial sequence; mitochondrial
AACCTTCATCCCCGGTCCCCAAAACCGGAATCTTTTAATTAAACTACCTCTTGACACACAACATATAAAC
TTACTTTATTTCTCTCCCGTGCCCAAAAGAGCAATGTCCATAACACTAACCCTATGTATTATCGTGCATT
CATTTATTTGCCACTAGCATATATCTAGTAATATTACCGCTTAATTTGATTTAAAACATAATATTATTAA
TTATACATAATACACTAGCAATAACATGACTATCAGAGAGATAAATAGGTAATGAAATAATAATAGACAT
AATACTAAATCATTATTCTCAAACATGAATATTGCCACAGTACTTGGTTATTTATTAATTTTATTAATCA
CGAGAAATAAGCAACCCTTGTTAAAAAGATACAATATTACTAGTTTCAGGCCCATTAAACTACGACGTAC
ATAACTGATTTATTCTGGCCTCTGGTTGTTTTTTCAAGCACATAACACTATTGAAGTTCATTCGTTTCTC
TTTAAAAGGCCTCTGGTTAATGAGTTCTATACATTATATTTATAACCTGGCATAACTGGTTTTACTTGCA
TATAGTAGTCTTTTTTTTCTCTTTGTGTCTTCAGGCCCACATAACTGATACCTGCCTACTTAATGAGACT
GAACCCACGTTCAAATTGATTACCGTACAAATATTGATCATGGTATTATTTAATTAATGCTTATAAGACA
TATATTTTTAT

>gi|480320608|gb|JX629698.1| Dermochelys coriacea isolate N4 tRNA-Pro gene and control region, partial sequence; mitochondrial
AACCTTCATCCCCGGTCCCCAAAACCGGAATCTTTTAATTAAACTACCTCTTGACACACAACATATAAAC
TTACTTTATTTCTCTCCCGTGCCCAAAAGAGCAATGTCCATAACACTAACCCTATGTATTATCGTGCATT
CATTTATTTACCACTAGCATATATCTAGTAATATTACCGCTTAATTTGATTTAAAACATAATATTATTAA
TTATGCATAATACACTAACAATAACATGACTATCATAGAGATAAATAGGTAATGAAATAATAATAGACAT
AATACTAAATCATTATTCTCAAACATGGATATTGCCACAGTACTTGGTTATTTATTAATTTTATTAATCA
CGAGAAATAAGCAACCCTTGTTAAAAAGATACAATATTACTAGTTTCAGGCCCATTAAACTACGACGTAC
ATAACTGATTTATTCTGGCCTCTGGTTGTTTTTTCAAGCACATAACACTATTGAAGTTCATTCGTTTCTC
TTTAAAAGGCCTCTGGTTAATGAGTTCTATACATTATATTTATAACCTGGCATAACTGGTTTTACTTGCA
TATAGTAGTCTTTTTTTTCTCTTTGTGTCTTCAGGCCCACATAACTGATACCTGCCTACTTAATGAGACT
GGACCCACGTTCAAATTGATTACCGTACAAATATTGATCATGGTATTATTTAATTAATGCTTATAAGACA
TATATTTTTAT

>gi|480320607|gb|JX629697.1| Dermochelys coriacea isolate N1 tRNA-Pro gene and control region, partial sequence; mitochondrial
AACCTTCATCCCCGGTCCCCAAAACCGGAATCTTTTAATTAAACTACCTCTTGACACACAACATATAAAC
TTACTTTATTTCTCTCCCGTGCCCAAAAGAGCAATGTCCATAACACTAACCCTATGTATTATCGTGCATT
CATTTATTTGCCACTAGCATATATCTAGTAATATTACCGCTTAATTTGATTTAAAACATAATATTATTAA
TTATACATAATACACTAGCAATAACATGACTATCATAGAGATAAATAGGTAATGAAATAATAATAGACAT
AATACTAAATCATTATTCTCAAACATGAATATTGCCACAGTACTTGGTTATTTATTAATTTTATTAATCA
CGAGAAATAAGCAACCCTTGTTAAAAAGATACAATATTACTAGTTTCAGGCCCATTAAACTACGACGTAC
ATAACTGATTTATTCTGGCCTCTGGTTGTTTTTTCAAGCACATAACACTATTGAAGTTCATTCGTTTCTC
TTTAAAAGGCCTCTGGTTAATGAGTTCTATACATTATATTTATAACCTGGCATAACTGGTTTTACTTGCA
TATAGTAGTCTTTTTTTTCTCTTTGTGTCTTCAGGCCCACATAACTGATACCTGCCTACTTAATGAGACT
GAACCCACGTTCAAATTGATTACCGTACAAATATTGATCATGGTATTATTTAATTAATGCTTATAAGACA
TATATTTTTAT

>gi|480320606|gb|JX629696.1| Dermochelys coriacea isolate A26 tRNA-Pro gene and control region, partial sequence; mitochondrial
AACCTTCATCCCCGGTCCCCAAAACCGGAATCTTTTAATTAAACTACCTCTTGACACACAACATATAAAC
TTACTTTATTTCTCTCCCGTGCCCAAAAGAGCAATGTCCATAACACTAACCCTATGTATTATCGTGCATT
CATTTATTTGCCACTAGCATATATCTAGTAATATTACCGCTTAATTTGATTTAAAACATAATATTATTAA
TTATACATAATACACTAGCAATAACATGACTATCATAGAGATAAATAGGTAATGAAATAATAATAGACAT
AATACTAAATCATTATTCTCAAACATGAATATTGCCACAGTACTTGGTTATTTATTAATTTTATTAATCA
CGAGAAATAAGCAACCCTTGTTAAAAAGATACAATATTACTAGTTTCAGGCCCATTAAACTACGACGTAC
ATAACTGATTTATTCTGGCCTCTGGTTGTTTTTTCAAGCACATAACACTATTGAAGTTCATTCGTTTCTC
TTTAAAAGGCCTCTGGTTAATGAGTTCTATACATTATATTTATAACCTGGCATAACTGGTTTTACTTGCA
TATAGTAGTCTTTTTTTTCTCTTTGTGTCTTCAGGCCCACATAACTGATACCTGCCTACTTAATGAGACT
GAACCCACGTTCAAATTGATTACCGTACAAATATTGATCATGGTATTATTTAATTAATGCTTATAAGACA
TATATTTTTAT

>gi|480320605|gb|JX629695.1| Dermochelys coriacea isolate A18 tRNA-Pro gene and control region, partial sequence; mitochondrial
AACCTTCATCCCCGGTCCCCAAAACCGGAATCTTTTAATTAAACTACCTCTTGACACACAACATATAAAC
TTACTTTATTTCTCTCCCGTGCCCAAAAGAGCAATGTCCATAACACTAACCCTATGTATTATCGTGCATT
CATTTATTTACCACTAGCATATATCTAGTAATATTACCGCTTAATTTGATTTAAAACATAATATTATTAA
TTATGCATAATACACTAACAATAACATGACTATCATAGAGATAAATAGGTAATGAAATAATAATAGACAT
AATACTAAATCATTATTCTCAAACATGGATATTGCCACAGTACTTGGTTATTTATTAATTTTATTAATCA
CGAGAAATAAGCAACCCTTGTTAAAAAGATACAATATTACTAGTTTCAGGCCCATTAAACTACGACGTAC
ATAACTGATTTATTCTGGCCTCTGGTTGTTTTTTCAAGCACATAACACTATTGAAGTTCATTCGTTTCTC
TTTAAAAGGCCTCTGGTTAATGAGTTCTATACATTATATTTATAACCTGGCATAACTGGTTTTACTTGCA
TATAGTAGTCTTTTTTTTCTCTTTGTGTCTTCAGGCCCACATAACTGATACCTGCCTACTTAATGAGACT
GGACCCACGTTCAAATTGATTACCGTACAAATATTGATCATGGTATTATTTAATTAATGCTTACAAGACA
TATATTTTTAT

>gi|480320604|gb|JX629694.1| Dermochelys coriacea isolate A3 tRNA-Pro gene and control region, partial sequence; mitochondrial
AACCTTCATCCCCGGTCCCCAAAACCGGAATCTTTTAATTAAACTACCTCTTGACACACAACATATAAAC
TTACTTTATTTCTCTCCCGTGCCCAAAAGAGCAATGTCCATAACACTAACCCTATGTATTATCGTGCATT
CATTTATTTGCCACTAGCATATATCTAGTAATATTACCGCTTAATTTGATTTAAAACATAATATTATTAA
TTATACATAATACACTAGCAATAACATGACTATCATAGAGATAAATAGGTAATGAAATAATAATAGACAT
AATACTAAATCATTATTCTCAAACATGAATATTGCCACAGTACTTGGTTATTTATTAATTTTATTAATCA
CGAGAAATAAGCAACCCTTGTTAAAAAGATACAATATTACTAGTTTCAGGCCCATTAAACTACGACGTAC
ATAACTGATTTATTCTGGCCTCTGGTTGTTTTTTCAAGCACATAACACTATTGAAGTTCATTCGTTTCTC
TTTAAAAGGCCTCTGGTTAATGAGTTCTATACATTATATTTATAACCTGGCATAACTGGTTTTACTTGCA
TATAGTAGTCTTTTTTTTCTCTTTGTGTCTTCAGGCCCACATAACTGATACCTGCCTACTTAATGAGACT
GAACCCACGTTCAAATTGATTACCGTACAAATATTGATCATGGTATTATTTAATTAATGCTTATAAGACA
TATATTTTTAT

>gi|480320603|gb|JX629693.1| Dermochelys coriacea isolate C16 tRNA-Pro gene and control region, partial sequence; mitochondrial
AACCTTCATCCCCGGTCCCCAAAACCGGAATCTTTTAATTAAACTACCTCTTGACACACAACATATAAAC
TTACTTTATTTCTCTCCCGTGCCCAAAAGAGCAATGTCCATAACACTAACCCTATGTATTATCGTGCATT
CATTTATTTGCCACTAGCATATATCTAGTAATATTACCGCTTAATTTGATTTAAAACATAATATTATTAA
TTATACATAATACACTAGCAATAACATGACTATCATAGAGATAAATAGGTAATGAAATAATAATAGACAT
AATACTAAATCATTATTCTCAAACATGAATATTGCCACAGTACTTGGTTATTTATTAATTTTATTAATCA
CGAGAAATAAGCAACCCTTGTTAAAAAGATACAATATTACTAGTTTCAGGCCCATTAAACTACGACGTAC
ATAACTGATTTATTCTGGCCTCTGGTTGTTTTTTCAAGCACATAACACTATTGAAGTTCATTCGTTTCTC
TTTAAAAGGCCTCTGGTTAATGAGTTCTATACATTATATTTATAACCTGGCATAACTGGTTTTACTTGCA
TATAGTAGTCTTTTTTTTCTCTTTGTGTCTTCAGGCCCACATAACTGATACCTGCCTACTTAATGAGACT
GAACCCACGTTCAAATTGATTACCGTACAAATATTGATCATGGTATTATTTAATTAATGCTTATAAGACA
TATATTTTTAT

>gi|480320602|gb|JX629692.1| Dermochelys coriacea isolate C12 tRNA-Pro gene and control region, partial sequence; mitochondrial
AACCTTCATCCCCGGTCCCCAAAACCGGAATCTTTTAATTAAACTACCTCTTGACACACAACATATAAAC
TTACTTTATTTCTCTCCCGTGCCCAAAAGAGCAATGTCCATAACACTAACCCTATGTATTATCGTGCATT
CATTTATTTACCACTAGCATATATCTAGTAATATTACCGCTTAATTTGATTTAAAACATAATATTATTAA
TTATGCATAATACACTAACAATAACATGACTATCATAGAGATAAATAGGTAATGAAATAATAATAGACAT
AATACTAAATCATTATTCTCAAACATGGATATTGCCACAGTACTTGGTTATTTATTAATTTTATTAATCA
CGAGAAATAAGCAACCCTTGTTAAAAAGATACAATATTACTAGTTTCAGGCCCATTAAACTACGACGTAC
ATAACTGATTTATTCTGGCCTCTGGTTGTTTTTTCAAGCACATAACACTATTGAAGTTCATTCGTTTCTC
TTTAAAAGGCCTCTGGTTAATGAGTTCTATACATTATATTTATAACCTGGCATAACTGGTTTTACTTGCA
TATAGTAGTCTTTTTTTTCTCTTTGTGTCTTCAGGCCCACATAACTGATACCTGCCTACTTAATGAGACT
GGACCCACGTTCAAATTGATTACCGTACAAATATTGATCATGGTATTATTTAATTAATGCTTATAAGACA
TATATTTTTAT

>gi|480320601|gb|JX629691.1| Dermochelys coriacea isolate C11 tRNA-Pro gene and control region, partial sequence; mitochondrial
AACCTTCATCCCCGGTCCCCAAAACCGGAATCTTTTAATTAAACTACCTCTTGACACACAACATATAAAC
TTACTTTATTTCTCTCCCGTGCCCAAAAGAGCAATGTCCATAACACTAACCCTATGTATTATCGTGCATT
CATTTATTTACCACTAGCATATATCTAGTAATATTACCGCTTAATTTGATTTAAAACATAATATTATTAA
TTATGCATAATACACTAACAATAACATGACTATCATAGAGATAAATAGGTAATGAAATAATAATAGACAT
AATACTAAATCATTATTCTCAAACATGGATATTGCCACAGTACTTGGTTATTTATTAATTTTATTAATCA
CGAGAAATAAGCAACCCTTGTTAAAAAGATACAATATTACTAGTTTCAGGCCCATTAAACTACGACGTAC
ATAACTGATTTATTCTGGCCTCTGGTTGTTTTTTCAAGCACATAACACTATTGAAGTTCATTCGTTTCTC
TTTAAAAGGCCTCTGGTTAATGAGTTCTATACATTATATTTATAACCTGGCATAACTGGTTTTACTTGCA
TATAGTAGTCTTTTTTTTCTCTTTGTGTCTTCAGGCCCACATAACTGATACCTGCCTACTTAATGAGACT
GGACCCACGTTCAAATTGATTACCGTACAAATATTGATCATGGTATTATTTAATTAATGCTTACAAGACA
TATATTTTTAT

>gi|480320600|gb|JX629690.1| Dermochelys coriacea isolate C10 tRNA-Pro gene and control region, partial sequence; mitochondrial
AACCTTCATCCCCGGTCCCCAAAACCGGAATCTTTTAATTAAACTACCTCTTGACACACAACATATAAAC
TTACTTTATTTCTCTCCCGTGCCCAAAAGAGCAATGTCCATAACACTAACCCTATGTATTATCGTGCATT
CATTTATTTACCACTAGCATATATCTAGTAATATTACCGCTTAATTTGATTTAAAACATAATATTATTAA
TTATGCATAATACACTAACAATAACATGACTATCATAGAGATAAATAGGTAATGAAATAATAATAGACAT
AATACTAAATCATTATTCTCAAACATGGATATTGCCACAGTACTTGGTTATTTATTAATTTTATTAATCA
CGAGAAATAAGCAACCCTTGTTAAAAAGATACAATATTACTAGTTTCAGGCCCATTAAACTACGACGTAC
ATAACTGATTTATTCTGGCCTCTGGTTGTTTTTTCAAGCACATAACACTATTGAAGTTCATTCGTTTCTC
TTTAAAAGGCCTCTGGTTAATGAGTTCTATACATTATATTTATAACCTGGCATAACTGGTTTTACTTGCA
TATAGTAGTCTTTTTTTTCTCTTTGTGTCTTCAGGCCCACATAACTGATACCTGCCTACTTAATGAGACT
GGACCCACGTTCAAATTGATTACCGTACAAATATTGATCATGGTATTATTTAATTAATGCTTACAAGACA
TATATTTTTAT

>gi|480320599|gb|JX629689.1| Dermochelys coriacea isolate C08 tRNA-Pro gene and control region, partial sequence; mitochondrial
AACCTTCATCCCCGGTCCCCAAAACCGGAATCTTTTAATTAAACTACCTCTTGACACACAACATATAAAC
TTACTTTATTTCTCTCCCGTGCCCAAAAGAGCAATGTCCATAACACTAACCCTATGTATTATCGTGCATT
CATTTATTTACCACTAGCATATATCTAGTAATATTACCGCTTAATTTGATTTAAAACATAATATTATTAA
TTATGCATAATACACTAACAATAACATGACTATCATAGAGATAAATAGGTAATGAAATAATAATAGACAT
AATACTAAATCATTATTCTCAAACATGGATATTGCCACAGTACTTGGTTATTTATTAATTTTATTAATCA
CGAGAAATAAGCAACCCTTGTTAAAAAGATACAATATTACTAGTTTCAGGCCCATTAAACTACGACGTAC
ATAACTGATTTATTCTGGCCTCTGGTTGTTTTTTCAAGCACATAACACTATTGAAGTTCATTCGTTTCTC
TTTAAAAGGCCTCTGGTTAATGAGTTCTATACATTATATTTATAACCTGGCATAACTGGTTTTACTTGCA
TATAGTAGTCTTTTTTTTCTCTTTGTGTCTTCAGGCCCACATAACTGATACCTGCCTACTTAATGAGACT
GGACCCACGTTCAAATTGATTACCGTACAAATATTGATCATGGTATTATTTAATTAATGCTTATAAGACA
TATATTTTTAT

>gi|480320598|gb|JX629688.1| Dermochelys coriacea isolate C07 tRNA-Pro gene and control region, partial sequence; mitochondrial
AACCTTCATCCCCGGTCCCCAAAACCGGAATCTTTTAATTAAACTACCTCTTGACACACAACATATAAAC
TTACTTTATTTCTCTCCCGTGCCCAAAAGAGCAATGTCCATAACACTAACCCTATGTATTATCGTGCATT
CATTTATTTGCCACTAGCATATATCTAGTAATATTACCGCTTAATTTGATTTAAAACATAATATTATTAA
TTATACATAATACACTAGCAATAACATGACTATCATAGAGATAAATAGGTAATGAAATAATAATAGACAT
AATACTAAATCATTATTCTCAAACATGAATATTGCCACAGTACTTGGTTATTTATTAATTTTATTAATCA
CGAGAAATAAGCAACCCTTGTTAAAAAGATACAATATTACTAGTTTCAGGCCCATTAAACTACGACGTAC
ATAACTGATTTATTCTGGCCTCTGGTTGTTTTTTCAAGCACATAACACTATTGAAGTTCATTCGTTTCTC
TTTAAAAGGCCTCTGGTTAATGAGTTCTATACATTATATTTATAACCTGGCATAACTGGTTTTACTTGCA
TATAGTAGTCTTTTTTTTCTCTTTGTGTCTTCAGGCCCACATAACTGATACCTGCCTACTTAATGAGACT
GAACCCACGTTCAAATTGATTACCGTACAAATATTGATCATGGTATTATTTAATTAATGCTTATAAGACA
TATATTTTTAT

>gi|480320597|gb|JX629687.1| Dermochelys coriacea isolate C06 tRNA-Pro gene and control region, partial sequence; mitochondrial
AACCTTCATCCCCGGTCCCCAAAACCGGAATCTTTTAATTAAACTACCTCTTGACACACAACATATAAAC
TTACTTTATTTCTCTCCCGTGCCCAAAAGAGCAATGTCCATAACACTAACCCTATGTATTATCGTGCATT
CATTTATTTACCACTAGCATATATCTAGTAATATTACCGCTTAATTTGATTTAAAACATAATATTATTAA
TTATGCATAATACACTAACAATAACATGACTATCATAGAGATAAATAGGTAATGAAATAATAATAGACAT
AATACTAAATCATTATTCTCAAACATGGATATTGCCACAGTACTTGGTTATTTATTAATTTTATTAATCA
CGAGAAATAAGCAACCCTTGTTAAAAAGATACAATATTACTAGTTTCAGGCCCATTAAACTACGACGTAC
ATAACTGATTTATTCTGGCCTCTGGTTGTTTTTTCAAGCACATAACACTATTGAAGTTCATTCGTTTCTC
TTTAAAAGGCCTCTGGTTAATGAGTTCTATACATTATATTTATAACCTGGCATAACTGGTTTTACTTGCA
TATAGTAGTCTTTTTTTTCTCTTTGTGTCTTCAGGCCCACATAACTGATACCTGCCTACTTAATGAGACT
GGACCCACGTTCAAATTGATTACCGTACAAATATTGATCATGGTATTATTTAATTAATGCTTATAAGACA
TATATTTTTAT

>gi|480320596|gb|JX629686.1| Dermochelys coriacea isolate C05 tRNA-Pro gene and control region, partial sequence; mitochondrial
AACCTTCATCCCCGGTCCCCAAAACCGGAATCTTTTAATTAAACTACCTCTTGACACACAACATATAAAC
TTACTTTATTTCTCTCCCGTGCCCAAAAGAGCAATGTCCATAACACTAACCCTATGTATTATCGTGCATT
CATTTATTTACCACTAGCATATATCTAGTAATATTACCGCTTAATTTGATTTAAAACATAATATTATTAA
TTATGCATAATACACTAACAATAACATGACTATCATAGAGATAAATAGGTAATGAAATAATAATAGACAT
AATACTAAATCATTATTCTCAAACATGGATATTGCCACAGTACTTGGTTATTTATTAATTTTATTAATCA
CGAGAAATAAGCAACCCTTGTTAAAAAGATACAATATTACTAGTTTCAGGCCCATTAAACTACGACGTAC
ATAACTGATTTATTCTGGCCTCTGGTTGTTTTTTCAAGCACATAACACTATTGAAGTTCATTCGTTTCTC
TTTAAAAGGCCTCTGGTTAATGAGTTCTATACATTATATTTATAACCTGGCATAACTGGTTTTACTTGCA
TATAGTAGTCTTTTTTTTCTCTTTGTGTCTTCAGGCCCACATAACTGATACCTGCCTACTTAATGAGACT
GGACCCACGTTCAAATTGATTACCGTACAAATATTGATCATGGTATTATTTAATTAATGCTTATAAGACA
TATATTTTTAT

>gi|480320595|gb|JX629685.1| Dermochelys coriacea isolate C04 tRNA-Pro gene and control region, partial sequence; mitochondrial
AACCTTCATCCCCGGTCCCCAAAACCGGAATCTTTTAATTAAACTACCTCTTGACACACAACATATAAAC
TTACTTTATTTCTCTCCCGTGCCCAAAAGAGCAATGTCCATAACACTAACCCTATGTATTATCGTGCATT
CATTTATTTACCACTAGCATATATCTAGTAATATTACCGCTTAATTTGATTTAAAACATAATATTATTAA
TTATGCATAATACACTAACAATAACATGACTATCATAGAGATAAATAGGTAATGAAATAATAATAGACAT
AATACTAAATCATTATTCTCAAACATGGATATTGCCACAGTACTTGGTTATTTATTAATTTTATTAATCA
CGAGAAATAAGCAACCCTTGTTAAAAAGATACAATATTACTAGTTTCAGGCCCATTAAACTACGACGTAC
ATAACTGATTTATTCTGGCCTCTGGTTGTTTTTTCAAGCACATAACACTATTGAAGTTCATTCGTTTCTC
TTTAAAAGGCCTCTGGTTAATGAGTTCTATACATTATATTTATAACCTGGCATAACTGGTTTTACTTGCA
TATAGTAGTCTTTTTTTTCTCTTTGTGTCTTCAGGCCCACATAACTGATACCTGCCTACTTAATGAGACT
GGACCCACGTTCAAATTGATTACCGTACAAATATTGATCATGGTATTATTTAATTAATGCTTACAAGACA
TATATTTTTAT

>gi|480320594|gb|JX629684.1| Dermochelys coriacea isolate C03 tRNA-Pro gene and control region, partial sequence; mitochondrial
AACCTTCATCCCCGGTCCCCAAAACCGGAATCTTTTAATTAAACTACCTCTTGACACACAACATATAAAC
TTACTTTATTTCTCTCCCGTGCCCAAAAGAGCAATGTCCATAACACTAACCCTATGTATTATCGTGCATT
CATTTATTTGCCACTAGCATATATCTAGTAATATTACCGCTTAATTTGATTTAAAACATAATATTATTAA
TTATACATAATACACTAGCAATAACATGACTATCATAGAGATAAATAGGTAATGAAATAATAATAGACAT
AATACTAAATCATTATTCTCAAACATGAATATTGCCACAGTACTTGGTTATTTATTAATTTTATTAATCA
CGAGAAATAAGCAACCCTTGTTAAAAAGATACAATATTACTAGTTTCAGGCCCATTAAACTACGACGTAC
ATAACTGATTTATTCTGGCCTCTGGTTGTTTTTTCAAGCACATAACACTATTGAAGTTCATTCGTTTCTC
TTTAAAAGGCCTCTGGTTAATGAGTTCTATACATTATATTTATAACCTGGCATAACTGGTTTTACTTGCA
TATAGTAGTCTTTTTTTTCTCTTTGTGTCTTCAGGCCCACATAACTGATACCTGCCTACTTAATGAGACT
GAACCCACGTTCAAATTGATTACCGTACAAATATTGATCATGGTATTATTTAATTAATGCTTATAAGACA
TATATTTTTAT

>gi|480320593|gb|JX629683.1| Dermochelys coriacea isolate C02 tRNA-Pro gene and control region, partial sequence; mitochondrial
AACCTTCATCCCCGGTCCCCAAAACCGGAATCTTTTAATTAAACTACCTCTTGACACACAACATATAAAC
TTACTTTATTTCTCTCCCGTGCCCAAAAGAGCAATGTCCATAACACTAACCCTATGTATTATCGTGCATT
CATTTATTTGCCACTAGCATATATCTAGTAATATTACCGCTTAATTTGATTTAAAACATAATATTATTAA
TTATACATAATACACTAGCAATAACATGACTATCATAGAGATAAATAGGTAATGAAATAATAATAGACAT
AATACTAAATCATTATTCTCAAACATGAATATTGCCACAGTACTTGGTTATTTATTAATTTTATTAATCA
CGAGAAATAAGCAACCCTTGTTAAAAAGATACAATATTACTAGTTTCAGGCCCATTAAACTACGACGTAC
ATAACTGATTTATTCTGGCCTCTGGTTGTTTTTTCAAGCACATAACACTATTGAAGTTCATTCGTTTCTC
TTTAAAAGGCCTCTGGTTAATGAGTTCTATACATTATATTTATAACCTGGCATAACTGGTTTTACTTGCA
TATAGTAGTCTTTTTTTTCTCTTTGTGTCTTCAGGCCCACATAACTGATACCTGCCTACTTAATGAGACT
GAACCCACGTTCAAATTGATTACCGTACAAATATTGATCATGGTATTATTTAATTAATGCTTATAAGACA
TATATTTTTAT

>gi|480320592|gb|JX629682.1| Dermochelys coriacea isolate C01 tRNA-Pro gene and control region, partial sequence; mitochondrial
AACCTTCATCCCCGGTCCCCAAAACCGGAATCTTTTAATTAAACTACCTCTTGACACACAACATATAAAC
TTACTTTATTTCTCTCCCGTGCCCAAAAGAGCAATGTCCATAACACTAACCCTATGTATTATCGTGCATT
CATTTATTTGCCACTAGCATATATCTAGTAATATTACCGCTTAATTTGATTTAAAACATAATATTATTAA
TTATACATAATACACTAGCAATAACATGACTATCATAGAGATAAATAGGTAATGAAATAATAATAGACAT
AATACTAAATCATTATTCTCAAACATGAATATTGCCACAGTACTTGGTTATTTATTAATTTTATTAATCA
CGAGAAATAAGCAACCCTTGTTAAAAAGATACAATATTACTAGTTTCAGGCCCATTAAACTACGACGTAC
ATAACTGATTTATTCTGGCCTCTGGTTGTTTTTTCAAGCACATAACACTATTGAAGTTCATTCGTTTCTC
TTTAAAAGGCCTCTGGTTAATGAGTTCTATACATTATATTTATAACCTGGCATAACTGGTTTTACTTGCA
TATAGTAGTCTTTTTTTTCTCTTTGTGTCTTCAGGCCCACATAACTGATACCTGCCTACTTAATGAGACT
GAACCCACGTTCAAATTGATTACCGTACAAATATTGATCATGGTATTATTTAATTAATGCTTATAAGACA
TATATTTTTAT

>gi|480320591|gb|JX629681.1| Dermochelys coriacea isolate C112 tRNA-Pro gene and control region, partial sequence; mitochondrial
AACCTTCATCCCCGGTCCCCAAAACCGGAATCTTTTAATTAAACTACCTCTTGACACACAACATATAAAC
TTACTTTATTTCTCTCCCGTGCCCAAAAGAGCAATGTCCATAACACTAACCCTATGTATTATCGTGCATT
CATTTATTTACCACTAGCATATATCTAGTAATATTACCGCTTAATTTGATTTAAAACATAATATTATTAA
TTATGCATAATACACTAACAATAACATGACTATCATAGAGATAAATAGGTAATGAAATAATAATAGACAT
AATACTAAATCATTATTCTCAAACATGGATATTGCCACAGTACTTGGTTATTTATTAATTTTATTAATCA
CGAGAAATAAGCAACCCTTGTTAAAAAGATACAATATTACTAGTTTCAGGCCCATTAAACTACGACGTAC
ATAACTGATTTATTCTGGCCTCTGGTTGTTTTTTCAAGCACATAACACTATTGAAGTTCATTCGTTTCTC
TTTAAAAGGCCTCTGGTTAATGAGTTCTATACATTATATTTATAACCTGGCATAACTGGTTTTACTTGCA
TATAGTAGTCTTTTTTTTCTCTTTGTGTCTTCAGGCCCACATAACTGATACCTGCCTACTTAATGAGACT
GGACCCACGTTCAAATTGATTACCGTACAAATATTGATCATGGTATTATTTAATTAATGCTTATAAGACA
TATATTTTTAT

>gi|480320590|gb|JX629680.1| Dermochelys coriacea isolate C111 tRNA-Pro gene and control region, partial sequence; mitochondrial
AACCTTCATCCCCGGTCCCCAAAACCGGAATCTTTTAATTAAACTACCTCTTGACACACAACATATAAAC
TTACTTTATTTCTCTCCCGTGCCCAAAAGAGCAATGTCCATAACACTAACCCTATGTATTATCGTGCATT
CATTTATTTGCCACTAGCATATATCTAGTAATATTACCGCTTAATTTGATTTAAAACATAATATTATTAA
TTATACATAATACACTAGCAATAACATGACTATCATAGAGATAAATAGGTAATGAAATAATAATAGACAT
AATACTAAATCATTATTCTCAAACATGAATATTGCCACAGTACTTGGTTATTTATTAATTTTATTAATCA
CGAGAAATAAGCAACCCTTGTTAAAAAGATACAATATTACTAGTTTCAGGCCCATTAAACTACGACGTAC
ATAACTGATTTATTCTGGCCTCTGGTTGTTTTTTCAAGCACATAACACTATTGAAGTTCATTCGTTTCTC
TTTAAAAGGCCTCTGGTTAATGAGTTCTATACATTATATTTATAACCTGGCATAACTGGTTTTACTTGCA
TATAGTAGTCTTTTTTTTCTCTTTGTGTCTTCAGGCCCACATAACTGATACCTGCCTACTTAATGAGACT
GAACCCACGTTCAAATTGATTACCGTACAAATATTGATCATGGTATTATTTAATTAATGCTTATAAGACA
TATATTTTTAT

>gi|480320589|gb|JX629679.1| Dermochelys coriacea isolate C110 tRNA-Pro gene and control region, partial sequence; mitochondrial
AACCTTCATCCCCGGTCCCCAAAACCGGAATCTTTTAATTAAACTACCTCTTGACACACAACATATAAAC
TTACTTTATTTCTCTCCCGTGCCCAAAAGAGCAATGTCCATAACACTAACCCTATGTATTATCGTGCATT
CATTTATTTGCCACTAGCATATATCTAGTAATATTACCGCTTAATTTGATTTAAAACATAATATTATTAA
TTATACATAATACACTAGCAATAACATGACTATCATAGAGATAAATAGGTAATGAAATAATAATAGACAT
AATACTAAATCATTATTCTCAAACATGAATATTGCCACAGTACTTGGTTATTTATTAATTTTATTAATCA
CGAGAAATAAGCAACCCTTGTTAAAAAGATACAATATTACTAGTTTCAGGCCCATTAAACTACGACGTAC
ATAACTGATTTATTCTGGCCTCTGGTTGTTTTTTCAAGCACATAACACTATTGAAGTTCATTCGTTTCTC
TTTAAAAGGCCTCTGGTTAATGAGTTCTATACATTATATTTATAACCTGGCATAACTGGTTTTACTTGCA
TATAGTAGTCTTTTTTTTCTCTTTGTGTCTTCAGGCCCACATAACTGATACCTGCCTACTTAATGAGACT
GAACCCACGTTCAAATTGATTACCGTACAAATATTGATCATGGTATTATTTAATTAATGCTTATAAGACA
TATATTTTTAT

>gi|480320588|gb|JX629678.1| Dermochelys coriacea isolate C109 tRNA-Pro gene and control region, partial sequence; mitochondrial
AACCTTCATCCCCGGTCCCCAAAACCGGAATCTTTTAATTAAACTACCTCTTGACACACAACATATAAAC
TTACTTTATTTCTCTCCCGTGCCCAAAAGAGCAATGTCCATAACACTAACCCTATGTATTATCGTGCATT
CATTTATTTGCCACTAGCATATATCTAGTAATATTACCGCTTAATTTGATTTAAAACATAATATTATTAA
TTATACATAATACACTAGCAATAACATGACTATCATAGAGATAAATAGGTAATGAAATAATAATAGACAT
AATACTAAATCATTATTCTCAAACATGAATATTGCCACAGTACTTGGTTATTTATTAATTTTATTAATCA
CGAGAAATAAGCAACCCTTGTTAAAAAGATACAATATTACTAGTTTCAGGCCCATTAAACTACGACGTAC
ATAACTGATTTATTCTGGCCTCTGGTTGTTTTTTCAAGCACATAACACTATTGAAGTTCATTCGTTTCTC
TTTAAAAGGCCTCTGGTTAATGAGTTCTATACATTATATTTATAACCTGGCATAACTGGTTTTACTTGCA
TATAGTAGTCTTTTTTTTCTCTTTGTGTCTTCAGGCCCACATAACTGATACCTGCCTACTTAATGAGACT
GAACCCACGTTCAAATTGATTACCGTACAAATATTGATCATGGTATTATTTAATTAATGCTTATAAGACA
TATATTTTTAT

>gi|480320587|gb|JX629677.1| Dermochelys coriacea isolate C108 tRNA-Pro gene and control region, partial sequence; mitochondrial
AACCTTCATCCCCGGTCCCCAAAACCGGAATCTTTTAATTAAACTACCTCTTGACACACAACATATAAAC
TTACTTTATTTCTCTCCCGTGCCCAAAAGAGCAATGTCCATAACACTAACCCTATGTATTATCGTGCATT
CATTTATTTGCCACTAGCATATATCTAGTAATATTACCGCTTAATTTGATTTAAAACATAATATTATTAA
TTATACATAATACACTAGCAATAACATGACTATCATAGAGATAAATAGGTAATGAAATAATAATAGACAT
AATACTAAATCATTATTCTCAAACATGAATATTGCCACAGTACTTGGTTATTTATTAATTTTATTAATCA
CGAGAAATAAGCAACCCTTGTTAAAAAGATACAATATTACTAGTTTCAGGCCCATTAAACTACGACGTAC
ATAACTGATTTATTCTGGCCTCTGGTTGTTTTTTCAAGCACATAACACTATTGAAGTTCATTCGTTTCTC
TTTAAAAGGCCTCTGGTTAATGAGTTCTATACATTATATTTATAACCTGGCATAACTGGTTTTACTTGCA
TATAGTAGTCTTTTTTTTCTCTTTGTGTCTTCAGGCCCACATAACTGATACCTGCCTACTTAATGAGACT
GAACCCACGTTCAAATTGATTACCGTACAAATATTGATCATGGTATTATTTAATTAATGCTTATAAGACA
TATATTTTTAT

>gi|480320586|gb|JX629676.1| Dermochelys coriacea isolate C107 tRNA-Pro gene and control region, partial sequence; mitochondrial
AACCTTCATCCCCGGTCCCCAAAACCGGAATCTTTTAATTAAACTACCTCTTGACACACAACATATAAAC
TTACTTTATTTCTCTCCCGTGCCCAAAAGAGCAATGTCCATAACACTAACCCTATGTATTATCGTGCATT
CATTTATTTGCCACTAGCATATATCTAGTAATATTACCGCTTAATTTGATTTAAAACATAATATTATTAA
TTATACATAATACACTAGCAATAACATGACTATCATAGAGATAAATAGGTAATGAAATAATAATAGACAT
AATACTAAATCATTATTCTCAAACATGAATATTGCCACAGTACTTGGTTATTTATTAATTTTATTAATCA
CGAGAAATAAGCAACCCTTGTTAAAAAGATACAATATTACTAGTTTCAGGCCCATTAAACTACGACGTAC
ATAACTGATTTATTCTGGCCTCTGGTTGTTTTTTCAAGCACATAACACTATTGAAGTTCATTCGTTTCTC
TTTAAAAGGCCTCTGGTTAATGAGTTCTATACATTATATTTATAACCTGGCATAACTGGTTTTACTTGCA
TATAGTAGTCTTTTTTTTCTCTTTGTGTCTTCAGGCCCACATAACTGATACCTGCCTACTTAATGAGACT
GAACCCACGTTCAAATTGATTACCGTACAAATATTGATCATGGTATTATTTAATTAATGCTTATAAGACA
TATATTTTTAT

>gi|480320585|gb|JX629675.1| Dermochelys coriacea isolate C106 tRNA-Pro gene and control region, partial sequence; mitochondrial
AACCTTCATCCCCGGTCCCCAAAACCGGAATCTTTTAATTAAACTACCTCTTGACACACAACATATAAAC
TTACTTTATTTCTCTCCCGTGCCCAAAAGAGCAATGTCCATAACACTAACCCTATGTATTATCGTGCATT
CATTTATTTGCCACTAGCATATATCTAGTAATATTACCGCTTAATTTGATTTAAAACATAATATTATTAA
TTATACATAATACACTAGCAATAACATGACTATCATAGAGATAAATAGGTAATGAAATAATAATAGACAT
AATACTAAATCATTATTCTCAAACATGAATATTGCCACAGTACTTGGTTATTTATTAATTTTATTAATCA
CGAGAAATAAGCAACCCTTGTTAAAAAGATACAATATTACTAGTTTCAGGCCCATTAAACTACGACGTAC
ATAACTGATTTATTCTGGCCTCTGGTTGTTTTTTCAAGCACATAACACTATTGAAGTTCATTCGTTTCTC
TTTAAAAGGCCTCTGGTTAATGAGTTCTATACATTATATTTATAACCTGGCATAACTGGTTTTACTTGCA
TATAGTAGTCTTTTTTTTCTCTTTGTGTCTTCAGGCCCACATAACTGATACCTGCCTACTTAATGAGACT
GAACCCACGTTCAAATTGATTACCGTACAAATATTGATCATGGTATTATTTAATTAATGCTTATAAGACA
TATATTTTTAT

>gi|480320584|gb|JX629674.1| Dermochelys coriacea isolate C105 tRNA-Pro gene and control region, partial sequence; mitochondrial
AACCTTCATCCCCGGTCCCCAAAACCGGAATCTTTTAATTAAACTACCTCTTGACACACAACATATAAAC
TTACTTTATTTCTCTCCCGTGCCCAAAAGAGCAATGTCCATAACACTAACCCTATGTATTATCGTGCATT
CATTTATTTGCCACTAGCATATATCTAGTAATATTACCGCTTAATTTGATTTAAAACATAATATTATTAA
TTATACATAATACACTAGCAATAACATGACTATCATAGAGATAAATAGGTAATGAAATAATAATAGACAT
AATACTAAATCATTATTCTCAAACATGAATATTGCCACAGTACTTGGTTATTTATTAATTTTATTAATCA
CGAGAAATAAGCAACCCTTGTTAAAAAGATACAATATTACTAGTTTCAGGCCCATTAAACTACGACGTAC
ATAACTGATTTATTCTGGCCTCTGGTTGTTTTTTCAAGCACATAACACTATTGAAGTTCATTCGTTTCTC
TTTAAAAGGCCTCTGGTTAATGAGTTCTATACATTATATTTATAACCTGGCATAACTGGTTTTACTTGCA
TATAGTAGTCTTTTTTTTCTCTTTGTGTCTTCAGGCCCACATAACTGATACCTGCCTACTTAATGAGACT
GAACCCACGTTCAAATTGATTACCGTACAAATATTGATCATGGTATTATTTAATTAATGCTTATAAGACA
TATATTTTTAT

>gi|480320583|gb|JX629673.1| Dermochelys coriacea isolate C103 tRNA-Pro gene and control region, partial sequence; mitochondrial
AACCTTCATCCCCGGTCCCCAAAACCGGAATCTTTTAATTAAACTACCTCTTGACACACAACATATAAAC
TTACTTTATTTCTCTCCCGTGCCCAAAAGAGCAATGTCCATAACACTAACCCTATGTATTATCGTGCATT
CATTTATTTACCACTAGCATATATCTAGTAATATTACCGCTTAATTTGATTTAAAACATAATATTATTAA
TTATGCATAATACACTAACAATAACATGACTATCATAGAGATAAATAGGTAATGAAATAATAATAGACAT
AATACTAAATCATTATTCTCAAACATGGATATTGCCACAGTACTTGGTTATTTATTAATTTTATTAATCA
CGAGAAATAAGCAACCCTTGTTAAAAAGATACAATATTACTAGTTTCAGGCCCATTAAACTACGACGTAC
ATAACTGATTTATTCTGGCCTCTGGTTGTTTTTTCAAGCACATAACACTATTGAAGTTCATTCGTTTCTC
TTTAAAAGGCCTCTGGTTAATGAGTTCTATACATTATATTTATAACCTGGCATAACTGGTTTTACTTGCA
TATAGTAGTCTTTTTTTTCTCTTTGTGTCTTCAGGCCCACATAACTGATACCTGCCTACTTAATGAGACT
GGACCCACGTTCAAATTGATTACCGTACAAATATTGATCATGGTATTATTTAATTAATGCTTATAAGACA
TATATTTTTAT

>gi|480320582|gb|JX629672.1| Dermochelys coriacea isolate C101 tRNA-Pro gene and control region, partial sequence; mitochondrial
AACCTTCATCCCCGGTCCCCAAAACCGGAATCTTTTAATTAAACTACCTCTTGACACACAACATATAAAC
TTACTTTATTTCTCTCCCGTGCCCAAAAGAGCAATGTCCATAACACTAACCCTATGTATTATCGTGCATT
CATTTATTTACCACTAGCATATATCTAGTAATATTACCGCTTAATTTGATTTAAAACATAATATTATTAA
TTATGCATAATACACTAACAATAACATGACTATCATAGAGATAAATAGGTAATGAAATAATAATAGACAT
AATACTAAATCATTATTCTCAAACATGGATATTGCCACAGTACTTGGTTATTTATTAATTTTATTAATCA
CGAGAAATAAGCAACCCTTGTTAAAAAGATACAATATTACTAGTTTCAGGCCCATTAAACTACGACGTAC
ATAACTGATTTATTCTGGCCTCTGGTTGTTTTTTCAAGCACATAACACTATTGAAGTTCATTCGTTTCTC
TTTAAAAGGCCTCTGGTTAATGAGTTCTATACATTATATTTATAACCTGGCATAACTGGTTTTACTTGCA
TATAGTAGTCTTTTTTTTCTCTTTGTGTCTTCAGGCCCACATAACTGATACCTGCCTACTTAATGAGACT
GGACCCACGTTCAAATTGATTACCGTACAAATATTGATCATGGTATTATTTAATTAATGCTTACAAGACA
TATATTTTTAT

>gi|316931395|gb|HM452365.1| Dermochelys coriacea haplotype Dc9.2 tRNA-Pro gene and control region, partial sequence; mitochondrial
CCCCAAAACCGGAATCTTTTAATTAAACTACCTCTTGACACACAACATATAAACTTACTTTATTTCTCTC
CCGTGCCCAAAAGAGCAATGTCCATAACACTAACCCTATGTATTATCGTGCATTCATTTATTTGCCACTA
GCATATATCTAGTAATATTACCGCTTAATTTGATTTAAAACATAATATTATTAATTATACATAATACACT
AGCAATAACATGACTATCATAGAGATAAATAGGTAATGAAATAATAATAGACATAATACTAAATCATTAT
TCTCAAACATGGATATTGCCACAGTACTTGGTTATTTATTAATTTTATTAATCACGAGAAATAAGCAACC
CTTGTTAAAAAGATACAATATTACTAGTTTCAGGCCCATTAAACTACGACGTACATAACTGATTTATTCT
GGCCTCTGGTTGTTTTTTCAAGCACATAACACTATTGAAGTTCATTCGTTTCTCTTTAAAAGGCCTCTGG
TTAATGAGTTCTATACATTATATTTATAACCTGGCATAACTGGTTTTACTTGCATATAGTAGTCTTTTTT
TTCTCTTTGTGTCTTCAGGCCCACATAACTGATACCTGCCTACTTGATGAGACTGGACCCACGTTCAAAT
TGATTACCGTACAAATATTGATCATGGTATTATTTGATTAATGCTTATAAGACATATATTTTTATAAAAA
CTTACAATAGTAATTTTTAACCTAAACAACTACAACCACTCATTTATCTTAAACTTAAACCCC

>gi|316931394|gb|HM452364.1| Dermochelys coriacea haplotype Dc9.1 tRNA-Pro gene and control region, partial sequence; mitochondrial
CCCCAAAACCGGAATCTTTTAATTAAACTACCTCTTGACACACAACATATAAACTTACTTTATTTCTCTC
CCGTGCCCAAAAGAGCAATGTCCATAACACTAACCCTATGTATTATCGTGCATTCATTTATTTGCCACTA
GCATATATCTAGTAATATTACCGCTTAATTTGATTTAAAACATAATATTATTAATTATACATAATACACT
AGCAATAACATGACTATCATAGAGATAAATAGGTAATGAAATAATAATAGACATAATACTAAATCATTAT
TCTCAAACATGGATATTGCCACAGTACTTGGTTATTTATTAATTTTATTAATCACGAGAAATAAGCAACC
CTTGTTAAAAAGATACAATATTACTAGTTTCAGGCCCATTAAACTACGACGTACATAACTGATTTATTCT
GGCCTCTGGTTGTTTTTTCAAGCACATAACACTATTGAAGTTCATTCGTTTCTCTTTAAAAGGCCTCTGG
TTAATGAGTTCTATACATTATATTTATAACCTGGCATAACTGGTTTTACTTGCATATAGTAGTCTTTTTT
TTCTCTTTGTGTCTTCAGGCCCACATAACTGATACCTGCCTACTTGATGAGACTGGACCCACGTTCAAAT
TGATTACCGTACAAATATTGATCATGGTATTATTTAATTAATGCTTATAAGACATATATTTTTATAAAAA
CTTACAATAGTAATTTTTAACCTAAACAACTACAACCACTCATTTATCTTAAACTTAAACCCC

>gi|316931393|gb|HM452363.1| Dermochelys coriacea haplotype Dc8.1 tRNA-Pro gene and control region, partial sequence; mitochondrial
CCCCAAAACCGGAATCTTTTAATTAAACTACCTCTTGACACACAACATATAAACTTACTTTATTTCTCTC
CCGTGCCCAAAAGAGCAATGTCCATAACACTAACCCTATGTATTATCGTGCATTCATTTATTTGCCACTA
GCATATATCTAGTAATATTACCGCTTAATTTGATTTAAAACATAATATTATTAATTATACATAATACACT
AACAATAACATGACTATCATAGAGATAAATAGGTAATGAAATAATAATAGACATAATACTAAATCATTAT
TCTCAAACATGGATATTGCCACAGTACTTGGTTATTTATTAATTTTATTAATCACGAGAAATAAGCAACC
CTTGTTAAAAAGATACAATATTACTAGTTTCAGGCCCATTAAACTACGACGTACATAACTGATTTATTCT
GGCCTCTGGTTGTTTTTTCAAGCACATAACACTATTGAAGTTCATTCGTTTCTCTTTAAAAGGCCTCTGG
TTAATGAGTTCTATACATTATATTTATAACCTGGCATAACTGGTTTTACTTGCATATAGTAGTCTTTTTT
TTCTCTTTGTGTCTTCAGGCCCACATAACTGATACCTGCCTACTTAATGAGACTGGACCCACGTTCAAAT
TGATTACCGTACAAATATTGATCATGGTATTATTTAATTAATGCTTATAAGACATATATTTTTATAAAAA
CTTACAATAGTAATTTTTAACCTAAACAACTACAACCACTCATTTATCTTAAACTTAAACCCC

>gi|316931392|gb|HM452362.1| Dermochelys coriacea haplotype Dc7.1 tRNA-Pro gene and control region, partial sequence; mitochondrial
CCCCAAAACCGGAATCTTTTAATTAAACTACCTCTTGACACACAACATATAAACTTACTTTATTTCTCTC
CCGTGCCCAAAAGAGCAATGTCCATAACACTAACCCTATGTATTATCGTGCATTCATTTATTTGCCACTA
GCATATATCTAGTAATATTACCGCTTAATTTGATTTAAAACATAATATTATTAATTATGCATAATACACT
AACAATAACATGACTATCATAGAGATAAATAGGCAATGAAATAATAATAGACATAATACTAAATCATTAT
TCTCAAACATGGATATTGCCACAGTACTTGGTTATTTATTAATTTTATTAATCACGAGAAATAAGCAACC
CTTGTTAAAAAGATACAATATTACTAGTTTCAGGCCCATTAAACTACGACGTACATAACTGATTTATTCT
GGCCTCTGGTTGTTTTTTCAAGCACATAACACTATTGAAGTTCATTCGTTTCTCTTTAAAAGGCCTCTGG
TTAATGAGTTCTATACATTATATTTATAACCTGGCATAACTGGTTTTACTTGCATATAGTAGTCTTTTTT
TTCTCTTTGTGTCTTCAGGCCCACATAACTGATACCTGCCTACTTAATGAGACTGGACCCACGTTCAAAT
TGATTACCGTACAAATATTGATCATGGTATTATTTAATTAATGCTTATAAGACATATATTTTTATAAAAA
CTTACAATAGTAATTTTTAACCTAAACAACTACAACCACTCATTTATCTTAAACTTAAACCCC

>gi|316931391|gb|HM452361.1| Dermochelys coriacea haplotype Dc6.1 tRNA-Pro gene and control region, partial sequence; mitochondrial
CCCCAAAACCGGAATCTTTTAATTAAACTACCTCTTGACACACAACATATAAACTTACTTTATTTCTCTC
CCGTGCCCAAAAGAGCAATGTCCATAACACTAACCCTATGTATTATCGTGCATTCATTTATTTGCCACTA
GCATATATCTAGTAATATTACCGCTTAATTTGATTTAAAACATAATATTATTAATTATGCATAATACACT
AACAATAACATGACTATCATAGAGATAAATAGGTAATGAAATAATAATAGACATAACACTAAATCATTAT
TCTCAAACATGGATATTGCCACAGTACTTGGTTATTTATTAATTTTATTAATCACGAGAAATAAGCAACC
CTTGTTAAAAAGATACAATATTACTAGTTTCAGGCCCATTAAACTACGACGTACATAACTGATTTATTCT
GGCCTCTGGTTGTTTTTTCAAGCACATAACACTATTGAAGTTCATTCGTTTCTCTTTAAAAGGCCTCTGG
TTAATGAGTTCTATACATTATATTTATAACCTGGCATAACTGGTTTTACTTGCATATAGTAGTCTTTTTT
TTCTCTTTGTGTCTTCAGGCCCACATAACTGATACCTGCCTACTTAATGAGACTGGACCCACGTTCAAAT
TGATTACCGTACAAATATTGATCATGGTATTATTTAATTAATGCTTATAAGACATATATTTTTATAAAAA
CTTACAATAGTAATTTTTAACCTAAACAACTACAACCACTCATTTATCTTAAACTTAAACCCC

>gi|316931390|gb|HM452360.1| Dermochelys coriacea haplotype Dc5.1 tRNA-Pro gene and control region, partial sequence; mitochondrial
CCCCAAAACCGGAATCTTTTAATTAAACTACCTCTTGACACACAACATATAAACTTACTTTATTTCTCTC
CCGTGCCCAAAAGAGCAATGTCCATAACACTAACCCTATGTATTATCGTGCATTCATTTATTTGCCACTA
GCATATATCTAGTAATATTACCGCTTAATTTGATTTAAAACATAATATTATTAATTATGCATAATACACT
AACAATAACATGACTATCATAGAGATAAATAGGTAATGAAATAATAATAGACATAATACTAAATCATTAT
TCTCAAACATGGATATTGCCACAGTACTTGGTTATTTATTAATTTTATTAATCACGAGAAATAAGCAACC
CTTGTTAGAAAGATACAATATTACTAGTTTCAGGCCCATTAAACTACGACGTACATAACTGATTTATTCT
GGCCTCTGGTTGTTTTTTCAAGCACATAACACTATTGAAGTTCATTCGTTTCTCTTTAAAAGGCCTCTGG
TTAATGAGTTCTATACATTATATTTATAACCTGGCATAACTGGTTTTACTTGCATATAGTAGTCTTTTTT
TTCTCTTTGTGTCTTCAGGCCCACATAACTGATACCTGCCTACTTAATGAGACTGGACCCACGTTCAAAT
TGATTACCGTACAAATATTGATCATGGTATTATTTAATTAATGCTTATAAGACATATATTTTTATAAAAA
CTTACAATAGTAATTTTTAACCTAAACAACTACAACCACTCATTTATCTTAAACTTAAACCCC

>gi|316931389|gb|HM452359.1| Dermochelys coriacea haplotype Dc18.1 tRNA-Pro gene and control region, partial sequence; mitochondrial
CCCCAAAACCGGAATCTTTTAATTAAACTACCTCTTGACACACAACATATAAACTTACTTTATTTCTCTC
CCGTGCCCAAAAGAGCAATGTCCATAACACTAACCCTATGTATTATCGTGCATTCATTTATTTGCCACTA
GCATATATCTAGTAATATTACCGCTTAATTTGATTTAAAACATAATATTATTAATTATACATAATACACT
AGCAATAACATGACTATCATAGAGATAAATAGGTAATGAAATAATAATAGACATAATACTAAATCATTAT
TCTCAAACATGGATATTGCCACAGTACTTGGTTATTTATTAATTTTATTAATCACGAGAAATAAGCAACC
CTTGTTAAAAAGATACAATATTACTAGTTTCAGGCCCATTAAACTACGACGTACATAACTGATCTATTCT
GGCCTCTGGTTGTTTTTTCAAGCACATAACACTATTGAAGTTCATTCGTTTCTCTTTAAAAGGCCTCTGG
TTAATGAGTTCTATACATTATATTTATAACCTGGCATAACTGGTTTTACTTGCATATAGTAGTCTTTTTT
TTCTCTTTGTGTCTTCAGGCCCACATAACTGATACCTGCCTACTTGATGAGACTGGACCCACGTTCAAAT
TGATTACCGTACAAATATTGATCATGGTATTATTTAATTAATGCTTATAAGACATATATTTTTATAAAAA
CTTACAATAGTAATTTTTAACCTAAACAACTACAACCACTCATTTATCTTAAACTTAAACCCC

>gi|316931388|gb|HM452358.1| Dermochelys coriacea haplotype Dc14.1 tRNA-Pro gene and control region, partial sequence; mitochondrial
CCCCAAAACCGGAATCTTTTAATTAAACTACCTCTTGACACACAACATATAAACTTACTTTATTTCTCTC
CCGTGCCCAAAAGAGCAATGTCCATAACACTAACCCTATGTATTATCGTGCATTCATTTATTTGCCACTA
GCATATATCTAGTAATATTACCGCTTAATTTGATTTAAAACATAATATTATTAATTATACATAATACACT
AGCAATAACATGACTATCATAGAAATAAATAGGTAATGAAATAATAATAGACATAATACTAAATCATTAT
TCTCAAACATGGATATTGCCACAGTACTTGGTTATTTATTAATTTTATTAATCACGAGAAATAAGCAACC
CTTGTTAAAAAGATACAATATTACTAGTTTCAGGCCCATTAAACTACGACGTACATAACTGATTTATTCT
GGCCTCTGGTTGTTTTTTCAAGCACATAACACTATTGAAGTTCATTCGTTTCTCTTTAAAAGGCCTCTGG
TTAATGAGTTCTATACATTATATTTATAACCTGGCATAACTGGTTTTACTTGCATATAGTAGTCTTTTTT
TTCTCTTTGTGTCTTCAGGCCCACATAACTGATACCTGCCTACTTGATGAGACTGGACCCACGTTCAAAT
TGATTACCGTACAAATATTGATCATGGTATTATTTAATTAATGCTTATAAGACATATATTTTTATAAAAA
CTTACAATAGTAATTTTTAACCTAAACAACTACAACCACTCATTTATCTTAAACTTAAACCCC

>gi|316931387|gb|HM452357.1| Dermochelys coriacea haplotype Dc12.1 tRNA-Pro gene and control region, partial sequence; mitochondrial
CCCCAAAACCGGAATCTTTTAATTAAACTACCTCTTGACACACAACATATAAACTTACTTTATTTCTCTC
CCGTGCCCAAAAGAGCAATGTCCATAACACTAACCCTATGTATTATCGTGCATTCATTTATTTACCACTA
GCATATATCTAGTAATATTACCGCTTAATTTGATTTAAAACATAATATTATTAATTATGCATAATACACT
AACAATAACATGACTATCATAGAGATAAATAGGTAATGAAATAATAATAGACATAACACTAAATCATTAT
TCTCAAACATGGATATTGCCACAGTACTTGGTTATTTATTAATTTTATTAATCACGAGAAATAAGCAACC
CTTGTTAAAAAGATACAATATTACTAGTTTCAGGCCCATTAAACTACGGCGTACATAACTGATTTATTCT
GGCCTCTGGTTGTTTTTTCAAGCACATAACACTATTGAAGTTCATTCGTTTCTCTTTAAAAGGCCTCTGG
TTAATGAGTTCTATACATTATATTTATAACCTGGCATAACTGGTTTTACTTGCATATAGTAGTCTTTTTT
TTCTCTTTGTGTCTTCAGGCCCACATAACTGATACCTGCCTACTTAATGAGACTGGACCCACGTTCAAAT
TGATTACCGTACAAATATTGATCATGGTATTATTTAATTAATGCTTATAAGACATATATTTTTATAAAAA
CTTACAATAGTAATTTTTAACCTAAACAACTACAACCACTCATTTATCTTAAACTTAAACCCC

>gi|316931386|gb|HM452356.1| Dermochelys coriacea haplotype Dc11.1 tRNA-Pro gene and control region, partial sequence; mitochondrial
CCCCAAAACCGGAATCTTTTAATTAAACTACCTCTTGACACACAACATATAAACTTACTTTATTTCTCTC
CCGTGCCCAAAAGAGCAATGTCCATAACACTAACCCTATGTATTATCGTGCATTCATTTATTTACCACTA
GCATATATCTAGTAATATTACCGCTTAATTTGATTTAAAACATAATATTATTAATTATGCATAATACACT
AACAATAACATGACTATCATAGAGATAAATAGGTAATGAAATAATAATAGACATAACACTAAATCATTAT
TCTCAAACATGGATATTGCCACAGTACTTGGTTATTTATTAATTTTATTAATCACGAGAAATAAGCAACC
CTTGTTAAAAAGATACAATATTACTAGTTTCAGGCCCATTAAACTACGACGTACATAACTGATTTATTCT
GGCCTCTGGTTGTTTTTTCAAGCACATAACACTATTGAAGTTCATTCGTTTCTCTTTAAAAGGCCTCTGG
TTAATGAGTTCTATACATTATATTTATAACCTGGCATAACTGGTTTTACTTGCATATAGTAGTCTTTTTT
TTCTCTTTGTGTCTTCAGGCCCACATAACTGATACCTGCCTACTTAATGAGACTGGACCCACGTTCAAAT
TGATTACCGTACAAATATTGATCATGGTATTATTTAATTAATGCTTATAAGACATATATTTTTATAAAAA
CTTACAATAGTAATTTTTAACCTAAACAACTACAACCACTCATTTATCTTAAACTTAAACCCC

>gi|316931385|gb|HM452355.1| Dermochelys coriacea haplotype Dc10.1 tRNA-Pro gene and control region, partial sequence; mitochondrial
CCCCAAAACCGGAATCTTTTAATTAAACTACCTCTTGACACACAACATATAAACTTACTTTATTTCTCTC
CCGTGCCCAAAAGAGCAATGTCCATAACACTAACCCTATGTATTATCGTGCATTCATTTATTTACCACTA
GCATATATCTAGTAATATTACCGCTTAATTTGATTTAAAACATAATATTATTAATTATGCATAACACACT
AACAATAACATGACTATCATAGAGATAAATAGGTAATGAAATAATAATAGACATAACACTAAATCATTAT
TCTCAAACATGGATATTGCCACAGTACTTGGTTATTTATTAATTTTATTAATCACGAGAAATAAGCAACC
CTTGTTAAAAAGATACAATATTACTAGTTTCAGGCCCATTAAACTACGACGTACATAACTGATTTATTCT
GGCCTCTGGTTGTTTTTTCAAGCACATAACACTATTGAAGTTCATTCGTTTCTCTTTAAAAGGCCTCTGG
TTAATGAGTTCTATACATTATATTTATAACCTGGCATAACTGGTTTTACTTGCATATAGTAGTCTTTTTT
TTCTCTTTGTGTCTTCAGGCCCACATAACTGATACCTGCCTACTTAATGAGACTGGACCCACGTTCAAAT
TGATTACCGTACAAATATTGATCATGGTATTATTTAATTAATGCTTATAAGACATATATTTTTATAAAAA
CTTACAATAGTAATTTTTAACCTAAACAACTACAACCACTCATTTATCTTAAACTTAAACCCC

>gi|316931384|gb|HM452354.1| Dermochelys coriacea haplotype Dc1.6 tRNA-Pro gene and control region, partial sequence; mitochondrial
CCCCAAAACCGGAATCTTTTAATTAAACTACCTCTTGACACACAACATATAAACTTACTTTATTTCTCTC
CCGTGCCCAAAAGAGCAATGTCCATAACACTAACCCTATGTATTATCGTGCATTCATTTATTTGCCACTA
GCATATATCTAGTAATATTACCGCTTAATTTGATTTAAAACATAATATTATTAATTATACATAATACACT
AGCAATAACATGACTATCATAGAGATAAATAGGTAATGAAATAATAATAGACATAATACTAAATCATTAT
TCTCAAACATGAATATTGCCACAGTACTTGGTTATTTATTAATTTTATTAATCACGAGAAATAAGCAACC
CTTGTTAAAAAGATACAATATTACTAGTTTCAGGCCCATTAAACTACGACGTACATAACTGATTTATTCT
GGCCTCTGGTTGTTTTTTCAAGCACATAACACTATTGAAGTTCATTCGTTTCTCTTTAAAAGGCCTCTGG
TTAATGAGTTCTATACATTATATTTATAACCTGGCATAACTGGTTTTACTTGCATATAGTAGTCTTTTTT
TTCTCTTTGTGTCTTCAGGCCCACATAACTGATACCTGCCTACTTGATGAGACTGGACCCACGTTCAAAT
TGATTACCGTACAAATATTGATCATGGTATTATTTAATTAATGCTTATAAGACATATATTTTTATAAAAA
CTTACAATAGTAATTTTTAACCTAAACAACTACAACCACTCATTTATCTTAAACTTAAACCCC

>gi|316931383|gb|HM452353.1| Dermochelys coriacea haplotype Dc1.2 tRNA-Pro gene and control region, partial sequence; mitochondrial
CCCCAAAACCGGAATCTTTTAATTAAACTACCTCTTGACACACAACATATAAACTTACTTTATTTCTCTC
CCGTGCCCAAAAGAGCAATGTCCATAACACTAACCCTATGTATTATCGTGCATTCATTTATTTGCCACTA
GCATATATCTAGTAATATTACCGCTTAATTTGATTTAAAACATAATATTATTAATTATACATAATACACT
AGCAATAACATGACTATCATAGAGATAAATAGGTAATGAAATAATAATAGACATAATACTAAATCATTAT
TCTCAAACATGAATATTGCCACAGTACTTGGTTATTTATTAATTTTATTAATCACGAGAAATAAGCAACC
CTTGTTAAAAAGATACAATATTACTAGTTTCAGGCCCATTAAACTACGACGTACATAACTGATTTATTCT
GGCCTCTGGTTGTTTTTTCAAGCACATAACACTATTGAAGTTCATTCGTTTCTCTTTAAAAGGCCTCTGG
TTAATGAGTTCTATACATTATATTTATAACCTGGCATAACTGGTTTTACTTGCATATAGTAGTCTTTTTT
TTCTCTTTGTGTCTTCAGGCCCGCATAACTGATACCTGCCTACTTAATGAGACTGAACCCACGTTCAAAT
TGATTACCGTACAAATATTGATCATGGTATTATTTAATTAATGCTTATAAGACATATATTTTTATAAAAA
CTTACAATAGTAATTTTTAACCTAAACAACTACAACCACTCATTTATCTTAAACTTAAACCCC

>gi|154269398|gb|EF513278.1| Dermochelys coriacea isolate Dc7 tRNA-Pro gene and control region, partial sequence; mitochondrial
AACCTTCATCCCCGGTCCCCAAAACCGGAATCTTTTAATTAAACTACCTCTTGACACACAACATATAAAC
TTACTTTATTTCTCTCCCGTGCCCAAAAGAGCAATGTCCATAACACTAACCCTATGTATTATCGTGCATT
CATTTATTTGCCACTAGCATATATCTAGTAATATTACCGCTTAATTTGATTTAAAACATAATATTATTAA
TTATACATAATACACTAGCAATAACATGACTATCATAGAGATAAATAGGTAATGAAATAATAATAGACAT
AATACTAAATCATTATTCTCAAACATGAATATTGCCACAGTACTTGGTTATTTATTAATTTTATTAATCA
CGAGAAATAAGCAACCCTTGTTAAAAAGATACAATATTACTAGTTTCAGGCCCATTAAACTACGACGTAC
ATAACTGATTTATTCTGGCCTCTGGTTGTTTTTTCAAGCACATAACACTATTGAAGTTCATTCGTTTCTC
TTTAAAAGGCCTCTGGTTAATGAGTTCTATACATTATATTTATAACCTGGCATAACTGGTTTTACTTGCA
TATAGTAGTCTTTTTTTTCTCTTTGTGTCTTCAGGCCCACATAACTGATACCTGCCTACTTAATGAGACT
GAACCCACGTTCAAATTGATTACCGTACAAATATTGATCATGGTATTATTTAATTAATGTTTATAAGACA
TATATTTTTAT

>gi|154269397|gb|EF513277.1| Dermochelys coriacea isolate Dc6 tRNA-Pro gene and control region, partial sequence; mitochondrial
AACCTTCATCCCCGGTCCCCAAAACCGGAATCTTTTAATTAAACTACCTCTTGACACACAACATATAAAC
TTACTTTATTTCTCTCCCGTGCCCAAAAGAGCAATGTCCATAACACTAACCCTATGTATTATCGTGCATT
CATTTATTTGCCACTAGCATATATCTAGTAATATTACCGCTTAATTTGATTTAAAACATAATATTATTAA
TTATACATAATACACTAGCAATAACATGACTATCATAGAGATAAATAGGTAATGAAATAATAATAGACAT
AATACTAAATCATTATTCTCAAACATGGATATTGCCACAGTACTTGGTTATTTATTAATTTTATTAATCA
CGAGAAATAAGCAACCCTTGTTAAAAAGATACAATATTACTAGTTTCAGGCCCATTAAACTACGACGTAC
ATAACTGATTTATTCTGGCCTCTGGTTGTTTTTTCAAGCACATAACACTATTGAAGTTCATTCGTTTCTC
TTTAAAAGGCCTCTGGTTAATGAGTTCTATACATTATATTTATAACCTGGCATAACTGGTTTTACTTGCA
TATAGTAGTCTTTTTTTTCTCTTTGTGTCTTCAGGCCCACATAACTGATACCTGCCTACTTGATGAGACT
GGACCCACGTTCAAATTGATTACCGTACAAATATTGATCATGGTATTATTTAATTAATGCTTATAAGACA
TATATTTTTAT

>gi|154269396|gb|EF513276.1| Dermochelys coriacea isolate Dc5 tRNA-Pro gene and control region, partial sequence; mitochondrial
AACCTTCATCCCCGGTCCCCAAAACCGGAATCTTTTAATTAAACTACCTCTTGACACACAACATATAAAC
TTACTTTATTTCTCTCCCGTGCCCAAAAGAGCAATGTCCATAACACTAACCCTATGTATTATCGTGCATT
CATTTATTTGCCACTAGCATATATCTAGTAATATTACCGCTTAATTTGATTTAAAACATAATATTATTAA
TTATGCATAATACACTAACAATAACATGACTATCATAGAGATAAATAGGTAATGAAATAATAATAGACAT
AATACTAAATCATTATTCTCAAACATGGATATTGCCACAGTACTTGGTTATTTATTAATTTTATTAATCA
CGAGAAATAAGCAACCCTTGTTAAAAAGATACAATATTACTAGTTTCAGGCCCATTAAACTACGACGTAC
ATAACTGATTTATTCTGGCCTCTGGTTGTTTTTTCAAGCACATAACACTATTGAAGTTCATTCGTTTCTC
TTTAAAAGGCCTCTGGTTAATGAGTTCTATACATTATATTTATAACCTGGCATAACTGGTTTTACTTGCA
TATAGTAGTCTTTTTTTTCTCTTTGTGTCTTCAGGCCCACATAACTGATACCTGCCTACTTAATGAGACT
GGACCCACGTTCAAATTGATTACCGTACAAATATTGATCATGGTATTATTTAATTAATGCTTATAAGACA
TATATTTTTAT

>gi|154269395|gb|EF513275.1| Dermochelys coriacea isolate Dc4 tRNA-Pro gene and control region, partial sequence; mitochondrial
AACCTTCATCCCCGGTCCCCAAAACCGGAATCTTTTAATTAAACTACCTCTTGACACACAACATATAAAC
TTACTTTATTTCTCTCCCGTGCCCAAAAGAGCAATGTCCATAACACTAACCCTATGTATTATCGTGCATT
CATTTATTTGCCACTAGCATATATCTAGTAATATTACCGCTTAATTTGATTTAAAACATAATATTATTAA
TTATACATAATACACTAGCAATAACATGACTATCATAGAGATAAATAGATAATGAAATAATAATAGACAT
AATACTAAATCATTATTCTCAAACATGAATATTGCCACAGTACTTGGTTATTTATTAATTTTATTAATCA
CGAGAAATAAGCAACCCTTGTTAAAAAGATACAATATTACTAGTTTCAGGCCCATTAAACTACGACGTAC
ATAACTGATTTATTCTGGCCTCTGGTTGTTTTTTCAAGCACATAACACTATTGAAGTTCATTCGTTTCTC
TTTAAAAGGCCTCTGGTTAATGAGTTCTATACATTATATTTATAACCTGGCATAACTGGTTTTACTTGCA
TATAGTAGTCTTTTTTTTCTCTTTGTGTCTTCAGGCCCACATAACTGATACCTGCCTACTTAATGAGACT
GAACCCACGTTCAAATTGATTACCGTACAAATATTGATCATGGTATTATTTAATTAATGCTTATAAGACA
TATATTTTTAT

>gi|154269394|gb|EF513274.1| Dermochelys coriacea isolate Dc3 tRNA-Pro gene and control region, partial sequence; mitochondrial
AACCTTCATCCCCGGTCCCCAAAACCGGAATCTTTTAATTAAACTACCTCTTGACACACAACATATAAAC
TTACTTTATTTCTCTCCCGTGCCCAAAAGAGCAATGTCCATAACACTAACCCTATGTATTATCGTGCATT
CATTTATTTGCCACTAGCATATATCTAGTAATATTACCGCTTAATTTGATTTAAAACATAATATTATTAA
TTATACATAATACACTAGCAATAACATGACTATCATAGAGATAAATAGGTAATGAAATAATAATAGACAT
AATACTAAATCATTATTCTCAAACATGAATATTGCCACAGTACTTGGTTATTTATTAATTTTATTAATCA
CGAGAAATAAGCAACCCTTGTTAAAAAGATACAATATTACTAGTTTCAGGCCCATTAAACTACGACGTAC
ATAACTGATTTATTCTGGCCTCTGGTTGTTTTTTCAAGCACATAACACTATTGAAGTTCATTCGTTTCTC
TTTAAAAGGCCTCTGGTTAATGAGTTCTATACATTATATTTATAACCTGGCATAACTGGTTTTACTTGCA
TATAGTAGTCTTTTTTTTCTCTTTGTGTCTTCAGGCCCACATAACTGATACCTGCCTACTTAATGAGACT
GAACCCACGTTCAAATTGATTACCGTACAAATATTGATCATGGTATTATTTAATTAATGCTTATAAGACA
TACATTTTTAT

>gi|154269393|gb|EF513273.1| Dermochelys coriacea isolate Dc2 tRNA-Pro gene and control region, partial sequence; mitochondrial
AACCTTCATCCCCGGTCCCCAAAACCGGAATCTTTTAATTAAACTACCTCTTGACACACAACATATAAAC
TTACTTTATTTCTCTCCCGTGCCCAAAAGAGCAATGTCCATAACACTAACCCTATGTATTATCGTGCATT
CATTTATTTGCCACTAGCATATATCTAGTAATATTACCGCTTAATTTGATTTAAAACATAATATTATTAA
TTATACATAATACACTAGCAATAACATGACTATCATAGAGATAAATAGGTAATGAAATAATAATAGACAT
AATACTAAATCATTATTCTCAAACATGAATATTGCCACAGTACTTGGTTATTTATTAATTTTATTAATCA
CGAGAAATAAGCAACCCTTGTTAAAAAGATACAATATTACTAGTTTCAGGCCCATTAAACTACGACGTAC
ATAACTGATTTATTCTGGCCTCTGGTTGTTTTTTCAAGCACATAACACTATTGAAGTTCATTCGTTTCTC
TTTAAAAGGCCTCTGGTTAATGAGTTCTATACATTATATTTATAACCTGGCATAACTGGTTTTACTTGCA
TATAGTAGTCTTTTTTTTCTCTTTGTGTCTTCAGGCCCACATAACTGATACCTGCCTACTTAATGAGACT
GAACCCACGTTCAAATTGATTACCGTACAAATATTGATCATGGTATTATTTAATTAATGCTTATAAGACA
TATATTTTTAT

>gi|154269392|gb|EF513272.1| Dermochelys coriacea isolate Dc1 tRNA-Pro gene and control region, partial sequence; mitochondrial
AACCTTCATCCCCGGTCCCCAAAACCGGAATCTTTTAATTAAACTACCTCTTGACACACAACATATAAAC
TTACTTTATTTCTCTCCCGTGCCCAAAAGAGCAATGTCCATAACACTAACCCTATGTATTATCGTGCATT
CATTTATTTACCACTAGCATATATCTAGTAATATTACCGCTTAATTTGATTTAAAACATAATATTATTAA
TTATGCATAATACACTAACAATAACATGACTATCATAGAGATAAATAGGTAATGAAATAATAATAGACAT
AATACTAAATCATTATTCTCAAACATGGATATTGCCACAGTACTTGGTTATTTATTAATTTTATTAATCA
CGAGAAATAAGCAACCCTTGTTAAAAAGATACAATATTACTAGTTTCAGGCCCATTAAACTACGACGTAC
ATAACTGATTTATTCTGGCCTCTGGTTGTTTTTTCAAGCACATAACACTATTGAAGTTCATTCGTTTCTC
TTTAAAAGGCCTCTGGTTAATGAGTTCTATACATTATATTTATAACCTGGCATAACTGGTTTTACTTGCA
TATAGTAGTCTTTTTTTTCTCTTTGTGTCTTCAGGCCCACATAACTGATACCTGCCTACTTAATGAGACT
GGACCCACGTTCAAATTGATTACCGTACAAATATTGATCATGGTATTATTTAATTAATGCTTATAAGACA
TATATTTTTAT

>gi|5059063|gb|AF121964.1| Dermochelys coriacea mitochondrial DNA control region
AATTAAACTACCTCTTGACACACAACATATAAACTTACTTTATTTCTCTCCCGTGCCCAAAAGAGCAATG
TCCATAACACTAACCCTATGTATTATCGTGCATTCATTTATTTGCCACTAGCATATATCTAGTAATATTA
CCGCTTAATTTGATTTAAAACATAATATTATTAATTATACATAATACACTAGCAATAACATGACTATCAT
AGAGATAAATAGGTAATGAAATAATAATAGACATAATACTAAATCATTATTCTCAAACATGAATATTGCC
ACAGTACTTGGTTATTTATTAATTTTATTAATCACGAGAAATAAGCAACCCTTGTTAAAAAGATACAATA
TTACTAGTTTCAGGCCCATTAAACTACGACGTACATAACTGATTTATTCTGGCCTCTGGTTGTTTTTTCA
AGCACATAACACTATTGAAGTTCATTCGTTTCTCTTTAAAAGGCCTCTGGTTAATGAGTTCTATACATTA
TATTTA

>gi|959672223|gb|KU234549.1| Dermochelys coriacea haplotype Dc4.3 tRNA-Pro gene and control region, partial sequence; mitochondrial
CCCCAAAACCGGAATCTTTTAATTAAACTACCTCTTGACACACAACATATAATCTTACTTTATTTCTCTC
CCGTGCCCAAAAGAGCAATGTAAATAACACTAACCCTATGTATTTTCGTGCATTCATTTATTTGCCACTA
GCATATATCTAGTAATGTTACCGCTTACTTTGATTTAAAACATAATATTATTAATTATGCATGATACACT
AACAATAACATGACTATCATAGAGATAAATAGGTAATGAAATAATAATAGACATAATACTAAATCATTAT
TCTCAAACATGGATATTGCCACAGTACTTGGTTATTTATTAATTTTATTAATCACGAGAAATAAGCAACC
CTTGTTAAAAAGATACAATATTACTAGTTTCAGGCCCATTAAACTACGACGTACATAACTGATTTATTCT
GGCCTCTGGTTGTTTTTTCAAGCACATAACACTATTGAAGTTCATTCGTTTCTCTTTAAAAGGCCTCTGG
TTAATGAGTTCTATACATTATATTTATAACCTGGCATAACTGGTTTTACTTGCATATAGTAGTCTTTTTT
TTCTCTTTGTGTCTTCAGGCCCACATAACTGATACCTGCCTACTTAATGAGACTGGACCCACGTTCAAAT
TGATTACCGTACAAATATTGATCATGGTATTATTTAATTAATGCTTATAAGACATATATTTTTATAAAAA
CTTACAATAGTAATTTTTATTCTAAACAACTACAACCTGTTATTTATCTTAAACTTAAACCCC

>gi|959672222|gb|KU234548.1| Dermochelys coriacea haplotype Dc4.2 tRNA-Pro gene and control region, partial sequence; mitochondrial
CCCCAAAACCGGAATCTTTTAATTAAACTACCTCTTGACACACAACATATAAACTTACTTTATTTCTCTC
CCGTGCCCAAAAGAGCAATGTCCATAACACTAACCCTATGTATTATCGTGCATTCATTTATTTGCCACTA
GCATATATCTAGTAATATTACCGCTTAATTTGATTTAAAACATAATATTATTAATTATGCATAATACACT
AACAATAACATGACTATCATAGAGATAAATAGGTAATGAAATAATAATAGACATAATACTAAATCATTAT
TCTCAAACATGGATATTGCCACAGTACTTGGGTATTTATTAATTTTATTAATCACGAGAAATAAGCAACC
CTTGTTAAAAAGATACAATATTACTAGTTTCAGGCCCATTAAACTACGACGTACATAACTGATTTATTCT
GGCCTCTGGGTGTTTTTTCAAGCACATAACACTATTGAAGTTCATTCGTTTCTCTTTAAAAGGCCTCTGG
TTAATGAGTTCTATACATTATATTTATAACCTGGCATAACTGGTTTTACTTGCATATAGTAGTCTTTTTT
TTCTCTTTGTGTTTTCAGGCCCACATACCTGATACCTGCCTACTTAATGAGACTGGACCCACGTTCAAAT
TGATTACCGTACAAATATTGATCATGGTATTATTTAATTAATACTTATAAGACATATATTTTTATAAAAA
CTTACAATAGTAATTTTTAACCTAGACAACTACAACCACTCATTTATCTTAAACTTAAACCCC

>gi|1117941|gb|U40663.1|DCU40663 Dermochelys coriace mitochondrial DNA control region
AATTAAACTACCTCTTGACACACAACATATAAACTTACTTTATTTCTCTCCCGTGCCCAAAAGAGCAATG
TCCATAACACTAACCCTATGTATTATCGTGCATTCATTTATTTGCCACTAGCATATATCTAGTAATATTA
CCGCTTAATTTGATTTAAAACATAATATTATTAATTATACATAATACACTAGCAATAACATGACTATCAT
AGAGATAAATAGGTAATGAAATAATAATAGACATAATACTAAATCATTATTCTCAAACATGAATATTGCC
ACAGTACTTGGTTATTTATTAATTTTATTAATCACGAGAAATAAGCAACCCTTGTTAAAAAGATACAATA
TTACTAGTTTCAGGCCCATTAAACTACGACGTACATAACTGATTTATTCTGGCCTCTGGTTGTTTTTTCA
AGCACATAACACTATTGAAGTTCATTCGTTTCTCTTTAAAAGGCCTCTGGTTAATGAGTTCTATACATTA
TATTTA
>gi|39725402|emb|AJ421797.1| Eretmochelys imbricata mitochondrial D-loop, isolate RS4
AAAACTATAACTTTCCTAGAATAATCAAAAGAGAAGGACTCAAACCTTCATCCCCGGCCCCCAAAACCGG
AATCTTTCAATTAAACTACCCTTTGACGCAGAATTAAGCGCCAACACACAAATTTACCTATATCCTCTAC
CGTGCCCAGCAGACCAATATCCGCAACACTTACCTATGTATTATTGTACATCTACTTATTTACCACTAGC
ATATGATCGGTAATATCGTCGATTAATTTGGCCCAAAACATAAAATTATTGGTTTTACATAAACTGTTCA
AATTACATGACTATTATATGGGTAATGAAAATGAAATGGTATAGGACATAACATTAAGCAATTATTCTCA
ACCATGAATATCGTCACAGTAATAGGTTATTTCTTAGTTTGACTCATCACGAGAAATAAGCAACCCTTGC
TAGCAAGATACAACATTACCAGTTTCAGGCCCATTAATTTATGGCGTACATAACTGATCTATTCTGGCCT
CTGGTTGTTTTTTCAGGCACATTAAATTGGTAAAGTTCATTCATCTCTTTTTAAAAGGCCTCTGGTTAAA
TGAGTTCTATACATTAAATTTATAACCTGGCATACGGTAGTTTTACTTGT

>gi|39725401|emb|AJ421796.1| Eretmochelys imbricata mitochondrial D-loop, isolate RS3
TCCAAAATTGAAAACTATAACTTTCCTAGAATAATCAAAAGAGAAGGACTCAAACCTTCATCCCCGGCCC
CCAAAACCGGAATCTTTCAATTAAACTACCCTTTGACGCAGAATTAAGCGCCAACACACAAATTTACCTA
TATCCTCTACCGTGCCCAGCAGACCAATATCCGCAACACTTACCTATGTATTATTGTACATCTACTTATT
TACCACTAGCATATGATCGGTAGTATCGTCGATTAATTTGGCCCAAAACATAAAATTATTGGTTTTACAT
AAACTGTTCAAATTACATGACTATTATATGGGTAATGAAAATGAAATGGTATAGGACATAACATTAAGCA
ATTATTCTCAACCATGAATATCGTCACAGTAATAGGTTATTTCTTAGTTTGACTCATCACGAGAAATAAG
CAACCCTTGCTAGCAAGATACAACATTACCAGTTTCAGGCCCATTAATTTATGGCGTACATAACTGATCT
ATTCTGGCCTCTGGTTGTTTTTTCAGGCACATTAAATTGGTAAAGTTCATTCATCTCTTTTTAAAAGGCC
TCTGGTTAAATGAGTTCTATACATTAAATTTATAACCTGGCATACGGTAGTTTTACTTGACCGTACA

>gi|39725400|emb|AJ421795.1| Eretmochelys imbricata mitochondrial D-loop, isolate RS2
GGTCTCTAGAATAATCAAAAGAGAAGGACTCAAACCTTCATCCCCGGCCCCCAAAACCGGAATCTTTCAA
TTAAACTACCCTTTGACGCAGAATTAAGCGCCAACACACAAATTTACCTATATCCTCTACCGTGCCCAGC
AGACCAATATCCGCAACACTTACCTATGTATTATTGTACATCTACTTATTTACCACTAGCATATGATCGG
TAGTATCGTCGATTAATTTGACCCAAAACATAAAATTATTGGTTTTACATAAACTGTTCAAATTACATGA
CTATTATATGGGTAATGAAAATGAAATGGTATAGGACATAACATTAAGCAATTATTCTCAACCATGAATA
TCGTCACAGTAATAGGTTATTTCTTAGTTTGACTCATCACGAGAAATAAGCAACCCTTGCTAGCAAGATA
CAACATTACCAGTTTCAGGCCCATTAATTTATGGCGTACATAACTGATCTATTCTGGCCTCTGGTTGTTT
TTTCAGGCACATTAAATTGGTAAAGTTCATTCATCTCTTTTTAAAAGGCCTCTGGTTAAATGAGTTCTAT
ACATTAAATTTATAACCTG

>gi|39725399|emb|AJ421794.1| Eretmochelys imbricata mitochondrial D-loop, isolate RS1
GTCTCCTAGAATAATCAAAAGAGAAGGACTCAAACCTTCATCCCCGGCCCCCAAAACCGGAATCTTTCAA
TTAAACTACCCTTTGACGCAGAATTAAGCGCCAACACACAAATTTACCTATATCCTCTACCGTGCCCAGC
AGACCAATATCCGCAACACTTACCTATGTATTATTGTACATCTACTTATTTACCACTAGCATATGATCGG
TAATATCGTCGATTAATTTGACCTAAAACATAAAATTATTGGTTTTACATAAACTGTTCAAATTACATGA
CTATTATATGGGTAATGAAAATGAAATGGTATAGGACATAACATTAAGCAATTATTCTCAACCATGAATA
TCGTCACAGTAATAGGTTATTTCTTAGTTTGACTCATCACGAGAAATAAGCAACCCTTGCTAGCAAGATA
CAACATTACCAGTTTCAGGCCCATTAATTTATGGCGTACATAACTGATCTATTCTGGCCTCTGGTTGTTT
TTTCAGGCACATTAAATTGGTAAAGTTCATTCATCTCTTTTTAAAAGGCCTCTGGTTAAATGAGTTCTAT
ACATTAAATTTATAACCCTT

>gi|76790278|gb|DQ177341.1| Eretmochelys imbricata haplotype BR16 D-loop, partial sequence; mitochondrial
ACGCAGAATAAGCGCCAACACATAAACTTACCTATATCCTCTACCGTGCCCAGCAGACCAATATCCGCAA
CACTTACCTATGTACTATTGTACATCTACTTATTTACCACTAGCATATGACCAGTAGTACTGCTGATTAA
TCTGACCTAAAACATAAAATTATTGGTTTTACATAAACTGTTTAAACTACATGACTATTATACAGGTAAT
AAGAATGAAATGGTATAGGACATAATATTAAGTAATTATTCTCAAACATGAATATCGTCACAGTAATGGG
TTATTTCTTAGTTCAGCTCATCACGAGAAATAAGCAATCCTTGTTAGTAAGATACAACATTACCAGTTTC
AGGCCCATTGATTTATGGCGTACATAACTGATCTATTCTGGCCTCTGGTTGTTTTTTCAGGCACATTGAA
TTGGTAAAGTTCATTCATCTCTTTTTAAGAGGCCTCTGGTTAAATGAGTTCTATACATTAAATTTATAAC
CTGGCATAAGGTGGTTTTACTTGCATATAGTAGTCTTTTTTTTCTCTTTGTGTTCTCAGGCCCACATAAC
TGATACCTGCCGAATTAATGAAACTGAACCTACGTTTAAGATGATTGGTCGTGCAAGATAATCAATGGTA
TTATTTAATTAATGCTTGGAAGACATATATTCTTATAAAAACTCACAACAGTTATTTACAAGCCTAACCT
ATTACAACTATACTTTTTAGTTAAACCCCCCCACCCCC

>gi|76790277|gb|DQ177340.1| Eretmochelys imbricata haplotype BR10 D-loop, partial sequence; mitochondrial
ACGCAGAATAAGCGCCAACACATAAACTTACCTATATCCTCTACCGTGCCCAGCAGACCAATATCCGCAA
CACTTACCTATGTACTATTGTACATCTACTTATTTACCACTAGCATATGACCAGTAGTACTGCTGATTAA
TCTGACCTAAAACATAGAATTATTGGTTTTACATAAACTGTTTAAACTACATGACTATTATACAGGTAAT
AAGAATGAAATGGTATAGGACATAATATTAAGTAATTATTCTCAAACATGAATATCGTCACAGTAATGGG
TTATTTCTTAGTTCAGCTCATCACGAGAAATAAGCAATCCTTGTTAGTAAGATACAACATTACCAGTTTC
AGGCCCATTAATTTATGGCGTACATAACTGATCTATTCTGGCCTCTGGTTGTTTTTTCAGGCACATTGAA
TTGGTAAAGTTCATTCATCTCTTTTTAAGAGGCCTCTGGTTAAATGAGTTCTATACATTAAATTTATAAC
CTGGCATAAGGTGGTTTTACTTGCATATAGTAGTCTTTTTTTTCTCTTTGTGTTCTCAGGCCCACATAAC
TGATACCTGCCGAATTAATGAAACTGAACCTACGTTTAAGATGATTGGTCGTGCAAGATAATCAATGGTA
TTATTTAATTAATGCTTGGAAGACATATATTCTTATAAAAACTCACAACAGTTATTTACAAGCCTAACCT
ATTACAACTATACTTTTTAGTTAAACCCCCCCACCCCC

>gi|76790276|gb|DQ177339.1| Eretmochelys imbricata haplotype BR9 D-loop, partial sequence; mitochondrial
ACGCAGAATAAGCGCCAACACATAAACTTACCTATATCCTCTACCGTGCCCAGCAGACCAATATCCGCAA
CACTTACCTATGTACTATTGTACATCTACTTATTTACCACTAGCATATGACCAGTAGTACTGCTGATTAA
TCTGACCTAAAACATAAAATTATTGGTTTTACATAAACTGTTTAAACTACATGACTATTATACAGGTAAT
AAGAATGAAATGGTATAGGACATAATATTAAGTAATTATTCTCAAACATGAATATCGTCACAGTAATGGG
TTATTTCTTAGTTCAGCTCATCACGAGAAATAAGCAATCCTTGTTAGTAAGATACAACATTACCAGTTTC
AGGCCCATTAATTTATGGCGTACATAACTGATCTATTCTGGCCTCTGGTTGTTTTTTCAGGCACATTGAA
TTGGTAAAGTTCATTCATCTCTTTTTAAGAGGCCTCTGGTTAAATGAGTTCTATACATTAAATTTATAAC
CTGGCATAAGGTGGTTTTACTTGCATATAGTAGTCTTTTTTTTCTCTTTGTGTTCTCAGGCCCACATAAC
TGATACCTGCCGAATTAATGAAACTGAACCTACGTTTAAGATGATTGGTCGTGCAAGATAATCAATGGTA
TTATTTAATTAATGCTTGAAAGACATATATTCTTATAAAAACTCACAACAGTTATTTACAAGCCTAACCT
ATTACAACTATACTTTTTAGTTAAACCCCCCCACCCCC

>gi|76790275|gb|DQ177338.1| Eretmochelys imbricata haplotype BR8 D-loop, partial sequence; mitochondrial
ACGCAGAATAAGCGCCAACACATAAACTTACCTATATCCTCTACCGTGCCCAGCAGACCAATATCCGCAA
CACTTACCTATGTACTATTGTACATCTACTTATTTACCACTAGCATATGACCAGTAGTACTGCTGATTAA
TCTGACCTAAAACATAAAATTATTGGTTTTACATAAACTGTTTAAACTACATGACTATTATACAGGTAAT
AAGAATGAAATGGTATAGGACATAATATTAAGTAATTATTCTCAAACATGAATATCGTCACAGTAATGGG
TTATTTCTTAGTTCAGCTCATCACGAGAAATAAGCAATCCTTGTTAGTAAGATACAACATTACCAGTTTC
AGGCCCATTAATTTATGGCGTACATAACTGATCTATTCTGGCCTCTGGTTGTTTTTTCAGGCACATTGAA
TTGGTAAAGTTCATTCATCTCTTTTTAAGAGGCCTCTGGTTAAATGAGTTCTATACATTAAATTTATAAC
CTGGCATAAGGTGGTTTTACTTGCATATAGTAGTCTTTTTTTTCTCTTTGTGTTCTCAGGCCCACATAAC
TGATACCTGCCGAATTAATGAAACTGAACCTACGTTTAAGATGATTGGTCGTGCAAGATAATCAATGGTA
TTATTTAATTAATGCTTGGAAGACATATATTCTTATAAAAACTCACAACAGTTATTTACAAGCCTAACCT
ATTACAACTATACTTTTTAGTTAAACCCCCCCACCCCC

>gi|665849232|gb|KJ603538.1| Eretmochelys imbricata haplotype EI_EP10 D-loop, partial sequence; mitochondrial
ACTCAAACCTTCATCCCCGGCCCCCAAAACCGGAATCTTTCAATTAAACTACCCTTTGACGCAAAATAAG
CGCCAACACACAAATTTACCTATATCCTCTACCGTGCCCAGAAGACCAATAGCCGCAATACTTACCTATG
TATTATTGTACATCTACTTATTTACCGCTAGCATATGACCAGTAGTACTGCTGATTAATTTGACCTAAAA
CATAAAATTATTGGTTTTACATAAACTGTTTAAATTAAATGACTATTATATAGGTAATAAAAATGAAATG
GTATAGGACATAACATTAAGCAATTATTCTTAACCATGAATATCGTCACAGTAATAGGTTATTTCTTAGT
TTAACTCATCACGAGAAATAAGCAACCCTTGTTAGTAAGATACAACATTACCAGTTTCAGGCCCATTAAT
TTATGGCGTACATAACTGATCTATTCTGGCCTCTGGTTGTTTTTTCAGGCACATCAAATTGGTAAAGTTC
ATTCATCTCTTTTTAAGAGGCCTCTGGTTAAATGAGTTCTATACATTAAATTTATAACCTGGCATAAGGT
GGTTTTACTTGCATATAGTAGTCTTTTTTTTCTCTTTGTGTTCTCAGGCCCGCATAACTGATACCTGCCG
AATTGATGAAACTGAACCTACGTTTAAGATGATTGGTCGTGCAAGATAATCAATGGTATTATTTAATTAA
TGCTTGGAAGACATATATTCTTATAAAAACTCACAACAGTTATTTACAAGCCTAACCTATTACAACTATA
CTTTTTAGTTAAACCCCCCCACCCCCATAAACTAACATCATGCCCGAATAACTATTTACTTCTTGTC

>gi|665849231|gb|KJ603537.1| Eretmochelys imbricata haplotype EI_EP09 D-loop, partial sequence; mitochondrial
ACTCAAACCTTCATCCCCGGCCCCCAAAACCGGAATCTTTCAATTAAACTACCCTTTGACGCAAAATAAG
CGCCAACACACAAATTTACCTATATCCTCTACCGTGCCCAGAAGACCAATAGCCGCAATACTTACCTATG
TATTATTGTACATCTACTTATTTACCGCTAGCATATGACCAGTAGTACTGCTGATTAATTTGACCTAAAA
CATAAAATTATTGGTTTTACATAAACTGTTTAAATTAAATGACTATTATATAGGTAATAAAAATGAAATG
GTATAGGACATAACATTAAGCAATTATTCTTAACCATGAATATCGTCACAGTAATAGGTTATTTCTTAGT
TTAACTCATCACGAGAAATAAGCAACCCTTGTTAGTAAGATACAACATTACCAGTTTCAGGCCCATTAAT
TTATGGCGTACATAACTGATCTATTCTGGCCTCTGGTTGTTTTTTCAGGCACATCAAATTGGTAAAGTTC
ATTCATCTCTTTTTAAGAGGCCTCTGGTTAAATGAGTTCTATACATTAAATTTATAACCTGGCATAAGGT
GGTTTTACTTGCATATAGTAGTCTTTTTTTTCTCTTTGTGTTCTCAGGCCCGCATAACTGATACCTGCCG
AATTGATGAAACTGAACCTACGTTTAAGATGATTGGTCGTGCAAGATAATCAATGGTATTATTTAATTAA
TGCTTGAAAGACATATATTCTTATAAAAACTCACAACAGTTATTTACAAGCCTAACCTATTACAACTATA
CTTTTTAGTTAAACCCCCCCACCCCCATAAACTAACATCATGCCCGAATAACTATTTACTTCTTGTC

>gi|665849230|gb|KJ603536.1| Eretmochelys imbricata haplotype EI_EP08 D-loop, partial sequence; mitochondrial
ACTCAAACCTTCATCCCCGGCCCCCAAAACCGGAATCTTTCAATTAAACTACCCTTTGACGCAAAATAAG
CGCCAACACACAAATTTACCTATATCCTCTACCGTGCCCAGAAGACCAATAGCCGCAGTACTTACCTATG
TATTATTGTACATCTACTTATTTACCGCTAGCATATGACCAGTAATACTGCTGATTAATTTGACCTAAAA
CATAAAATTATTGGTTTTACATAAACTGTTTAAATTAAATGACTATTATATAGGTAATAAAAATGAAATG
GTATAGGACATAACATTAAACAATTATTCTTAACCATGAATATCGTCACAGTAATAGGTTATTTCTTAGT
TTAACTCATCACGAGAAATAAGCAACCCTTGTTAGTAAGATACAACATTACCAGTTTCAGGCCCATTAAT
TTATGGCGTACATAACTGATCTATTCTGGCCTCTGGTTGTTTTTTCAGGCACATCAAATTGGTAAAGTTC
ATTCATCTCTTTTTAAGAGGCCTCTGGTTAAATGAGTTCTATACATTAAATTTATAACCTGGCATAAGGT
GGTTTTACTTGCATATAGTAGTCTTTTTTTTCTCTTTGTGTTCTCAGGCCCGCATAACTGATACCTGCCG
AATTGATGAAACTGAACCTACGTTTAAGATGATTGGTCGTGCAAGATAATCAATGGTATTATTTAATTAA
TGCTTGGAAGACATATATTCTTATAAAAACTCACAACAGTTATTTACAAGCCTAACCTATTACAACTATA
CTTTTTAGTTAAACCCCCCCACCCCCATAAACTAACATCATGCCCGAATAACTATTTACTTCTTGTC

>gi|665849229|gb|KJ603535.1| Eretmochelys imbricata haplotype EI_EP07 D-loop, partial sequence; mitochondrial
ACTCAAACCTTCATCCCCGGCCCCCAAAACCGGAATCTTTCAATTAAACTACCCTTTGACGCAAAATAAG
CGCCAACACACAAATTTACCTATATCCTCTACCGTGCCCAGAAGACCAATAGCCGCAATACTTACCTATG
TATTATTGTACATCTACTTATTTACCGCTAGCATATGACCAGTAATACTGCTGATTAATTTGACCTAAAA
CATAAAATTATTGGTTTTACATAAACTGTTTAAATTAAATGACTATTATATAGGTAATAAAAATGAAATG
GTATAGGACATAACATTAAGCAATTATTCTTAACCATGAATATCGTCACAGTAATAGGTTATTTCTTAGT
TTAACTCATCACGAGAAATAAGCAACCCTTGTTAGTAAGATACAACATTACCAGTTTCAGGCCCATTAAT
TTATGGCGTACATAACTGATCTATTCTGGCCTCTGGTTGTTTTTTCAGGCACATCAAATTGGTAAAGTTC
ATTCATCTCTTTTTAAGAGGCCTCTGGTTAAATGAGTTCTATACATTAAATTTATAACCTGGCATAAGGT
GGTTTTACTTGCATATAGTAGTCTTTTTTTTCTCTTTGTGTTCTCAGGCCCGCATAACTGATACCTGCCG
AATTGATGAAACTGAACCTACGTTTAAGATGATTGGTCGTGCAAGATAATCAATGGTATTATTTAATTAA
TGCTTGGAAGACATATATTCTTATAAAAACTCACAACAGTTATTTACAAGCCTAACCTATTACAACTATA
CTTTTTAATTAAACCCCCCCACCCCCATAAACTAACATCATGCCCGAATAACTATTTACTTCTTGTC

>gi|665849228|gb|KJ603534.1| Eretmochelys imbricata haplotype EI_EP06 D-loop, partial sequence; mitochondrial
ACTCAAACCTTCATCCCCGGCCCCCAAAACCGGAATCTTTCAATTAAACTACCCTTTGACGCAAAATAAG
CGCCAACACACAAATTTACCTATATCCTCTACCGTGCCCAGAAGACCAATAGCCGCAATACTTACCTATG
TATTATTGTACATCTACTTATTTACCGCTAGCATATGACCAGTAATACTGCTGATTAATTTGACCTAAAA
CATAAAATTATTGGTTTTACATAAACTGTTTAAATTAAATGACTATTATATAGGTAATAAAAATGAAATG
GTATAGGACATAACATTAAGCAATTATTCTTAACCATGAATATCGTCACAGTAATAGGTTATTTCTTAGT
TTAACTCATCACGAGAAATAAGCAACCCTTGTTAGTAAGATACAACATTACCAGTTTCAGGCCCATTAAT
TTATGGCGTACATAACTGATCTATTCTGGCCTCTGGTTGTTTTTTCAGGCACATCAAATTGGTAAAGTTC
ATTCATCTCTTTTTAAGAGGCCTCTGGTTAAATGAGTTCTATACATTAAATTTATAACCTGGCATAAGGT
GGTTTTACTTGCATATAGTAGTCTTTTTTTTCTCTTTGTGTTCTCAGGCCCGCATAACTGATACCTGCCG
AATTGATGAAACTGAACCTACGTTTAAGATGATTGGTCGTGCAAGATAATCAATGGTATTATTTAATTAA
TGCTTGAAAGACATATATTCTTATAAAAACTCACAACAGTTATTTACAAGCCTAACCTATTACAACTATA
CTTTTTAGTTAAACCCCCCCACCCCCATAAACTAACATCATGCCCGAATAACTATTTACTTCTTGTC

>gi|665849227|gb|KJ603533.1| Eretmochelys imbricata haplotype EI_EP05 D-loop, partial sequence; mitochondrial
ACTCAAACCTTCTTCCCCGGCCCCCAAAACCGGAATCTTTCAATTAAACTACCCTTTGACGCAAAATAAG
CGCCAACACACAAATTTACCTATATCCTCTACCGTGCCCAGAAGACCAATAGCCGCAATACTTACCTATG
TATTATTGTACATCTACTTATTTACCGCTAGCATATGACCAGTAGTACTGCTGATTAATTTGACCTAAAA
CATAAAATTATTGGTTTTACATAAACTGTTTAAATTAAATGACTATTATATAGGTAATAAAAATGAAATG
GTATAGGACATAACATTAAGCAATTATTCTTAACCATGAATATCGTCACAGTAATAGGTTATTTCTTAGT
TTAACTCATCACGAGAAATAAGCAACCCTTGTTAGTAAGATACAACATTACCAGTTTCAGGCCCATTAAT
TTATGGCGTACATAACTGATCTATTCTGGCCTCTGGTTGTTTTTTCAGGCACATCAAATTGGTAAAGTTC
ATTCATCTCTTTTTAAGAGGCCTCTGGTTAAATGAGTTCTATACATTAAATTTATAACCTGGCATAAGGT
GGTTTTACTTGCATATAGTAGTCTTTTTTTTCTCTTTGTGTTCTCAGGCCCGCATAACTGATACCTGCCG
AATTGATGAAACTGAACCTACGTTTAAGATGATTGGTCGTGCAAGATAATCAATGGTATTATTTAATTAA
TGCTTGAAAGACATATATTCTTATAAAAACTCACAACAGTTATTTACAAGCCTAACCTATTACAACTATA
CTTTTTAGTTAAACCCCCCCACCCCCATAAACTAACATCATGCCCGAATAACTATTTACTTCTTGTC

>gi|665849226|gb|KJ603532.1| Eretmochelys imbricata haplotype EI_EP04 D-loop, partial sequence; mitochondrial
ACTCAAACCTTCTTCCCCGGCCCCCAAAACCGGGATCTTTCAATTAAACTACCCTTTGACGCAAAATAAG
CGCCAACACACAAATTTACCTATATCCTCTACCGTGCCCAGAAGACCAATAGCCGCAATACTTACCTATG
TATTATTGTACATCTACTTATTTACCGCTAGCATATGACCAGTAGTACTGCTGATTAATTTGACCTAAAA
CATAAAATTATTGGTTTTACATAAACTGTTTAAATTAAATGACTATTATATAGGTAATAAAAATGAAATG
GTATAGGACATAACATTAAGCAATTATTCTTAACCATGAATATCGTCACAGTAATAGGTTATTTCTTAGT
TTAACTCATCACGAGAAATAAGCAACCCTTGTTAGTAAGATACAACATTACCAGTTTCAGGCCCATTAAT
TTATGGCGTACATAACTGATCTATTCTGGCCTCTGGTTGTTTTTTCAGGCACATCAAATTGGTAAAGTTC
ATTCATCTCTTTTTAAGAGGCCTCTGGTTAAATGAGTTCTATACATTAAATTTATAACCTGGCATAAGGT
GGTTTTACTTGCATATAGTAGTCTTTTTTTTCTCTTTGTGTTCTCAGGCCCGCATAACTGATACCTGCCG
AATTGATGAAACTGAACCTACGTTTAAGATGATTGGTCGTGCAAGATAATCAATGGTATTATTTAATTAA
TGCTTGGAAGACATATATTCTTATAAAAACTCACAACAGTTATTTACAAGCCTAACCTATTACAACTATA
CTTTTTAGTTAAACCCCCCCACCCCCATAAACTAACATCATGCCCGAATAACTATTTACTTCTTGTC

>gi|665849225|gb|KJ603531.1| Eretmochelys imbricata haplotype EI_EP03 D-loop, partial sequence; mitochondrial
ACTCAAACCTTCATCCCCGGCCCCCAAAACCGGAATCTTTCAATTAAACTACCCTTTGACGCAAAATAAG
CGCCAACACACAAATTTACCTATATCCTCTACCGTGCCCAGAAGACCAATAGCCGCAATACTTACCTATG
TATTATTGTACATCTACTTATTTACCGCTAGCATATGACCAGTAGTACTGCTGATTAATTTGACCTAAAA
CATAAAATTATTGGTTTTACATAAACTGTTTAAATTAAATGACTATTATATAGGTAATAAAAATGAAATG
GTATAGGACATAACATTAAGCAATTATTCTTAACCATGAATATCGTCACAGTAATAGGTTATTTCTTAGT
TTAACTCATCACGAGAAATAAGCAACCCTTGTTAGTAAGATACAACATTACCAGTTTCAGGCCCATTAAT
TTATGGCGTACATAACTGATCTATTCTGGCCTCTGGTTGTTTTTTCAGGCACATCAAATTGGTAAAGTTC
ATTCATCTCTTTTTAAGAGGCCTCTGGTTAAATGAGTTCTATACATTAAATTTATAACCTGGCATAAGGT
GGTTTTACTTGCATATAGTAGTCTTTTTTTTCTCTTTGTGTTCTCAGGCCCGCATAACTGATACCTGCCG
AATTGATGAAACTGAACCTACGTTTAAGATGATTGGTCGTGCAAGATAATCAATGGTATTATTTAATTAA
TGCTTGAAAGACATATATTCTTATAAAAACTCACAACAGTTATTTACAAGCCTAACCTATTACAACTATA
CTTTTTAGTTAAACCCCCCCACCCCCATAAGCTAACATCATGCCCGAATAACTATTTACTTCTTGTC

>gi|665849224|gb|KJ603530.1| Eretmochelys imbricata haplotype EI_EP02 D-loop, partial sequence; mitochondrial
ACTCAAACCTTCATCCCCGGCCCCCAAAACCGGAATCTTTCAATTAAACTACCCTTTGACGCAAAATAAG
CGCCAACACACAAATTTACCTATATCCTCTACCGTGCCCAGAAGACCAATAGCCGCAATACTTACCTATG
TATTATTGTACATCTACTTATTTACCGCTAGCATATGACCAGTAATACTGCTGATTAATTTGACCTAAAA
CATAAAATTATTGGTTTTACATAAACTGTTTAAATTAAATGACTATTATATAGGTAATAAAAATGAAATG
GTATAGGACATAACATTAAGCAATTATTCTTAACCATGAATATCGTCACAGTAATAGGTTATTTCTTAGT
TTAACTCATCACGAGAAATAAGCAACCCTTGTTAGTAAGATACAACATTACCAGTTTCAGGCCCATTAAT
TTATGGCGTACATAACTGATCTATTCTGGCCTCTGGTTGTTTTTTCAGGCACATCAAATTGGTAAAGTTC
ATTCATCTCTTTTTAAGAGGCCTCTGGTTAAATGAGTTCTATACATTAAATTTATAACCTGGCATAAGGT
GGTTTTACTTGCATATAGTAGTCTTTTTTTTCTCTTTGTGTTCTCAGGCCCGCATAACTGATACCTGCCG
AATTGATGAAACTGAACCTACGTTTAAGATGATTGGTCGTGCAAGATAATCAATGGTATTATTTAATTAA
TGCTTGGAAGACATATATTCTTATAAAAACTCACAACAGTTATTTACAAGCCTAACCTATTACAACTATA
CTTTTTAGTTAAACCCCCCCACCCCCATAAACTAACATCATGCCCGAATAACTATTTACTTCTTGTC

>gi|665849223|gb|KJ603529.1| Eretmochelys imbricata haplotype EI_EP01 D-loop, partial sequence; mitochondrial
ACTCAAACCTTCTTCCCCGGCCCCCAAAACCGGAATCTTTCAATTAAACTACCCTTTGACGCAAAATAAG
CGCCAACACACAAATTTACCTATATCCTCTACCGTGCCCAGAAGACCAATAGCCGCAATACTTACCTATG
TATTATTGTACATCTACTTATTTACCGCTAGCATATGACCAGTAGTACTGCTGATTAATTTGACCTAAAA
CATAAAATTATTGGTTTTACATAAACTGTTTAAATTAAATGACTATTATATAGGTAATAAAAATGAAATG
GTATAGGACATAACATTAAGCAATTATTCTTAACCATGAATATCGTCACAGTAATAGGTTATTTCTTAGT
TTAACTCATCACGAGAAATAAGCAACCCTTGTTAGTAAGATACAACATTACCAGTTTCAGGCCCATTAAT
TTATGGCGTACATAACTGATCTATTCTGGCCTCTGGTTGTTTTTTCAGGCACATCAAATTGGTAAAGTTC
ATTCATCTCTTTTTAAGAGGCCTCTGGTTAAATGAGTTCTATACATTAAATTTATAACCTGGCATAAGGT
GGTTTTACTTGCATATAGTAGTCTTTTTTTTCTCTTTGTGTTCTCAGGCCCGCATAACTGATACCTGCCG
AATTGATGAAACTGAACCTACGTTTAAGATGATTGGTCGTGCAAGATAATCAATGGTATTATTTAATTAA
TGCTTGGAAGACATATATTCTTATAAAAACTCACAACAGTTATTTACAAGCCTAACCTATTACAACTATA
CTTTTTAGTTAAACCCCCCCACCCCCATAAACTAACATCATGCCCGAATAACTATTTACTTCTTGTC

>gi|700289647|gb|KM068147.1| Eretmochelys imbricata voucher USFWS #D6694P11 D-loop, complete sequence; mitochondrial
GTGCCCAGAAGACCAATAGCCGCAATACTTACCTATGTATTATTGTACATCTACCTATTTACCGCTAGCA
TATGACCAGTAGTACTGCTGATTAATTTGACCTAAAACATAAAATTATTGGTTTTACATAAACTGTTTAG
ATTAAATGACTATTATATAGGTAATAAAAATGAGATGGTATAGGACATAACATTAAGCAATTATTCTTAA
CCATGAATATCGTCACAGTAATAGGTTATTTCTTAGTTTAACTCATCACGAGAAATAAGCAACCCTTGTT
AGTAAGATACAACATTACCAGTTTCAGGCCCATTAATTTATGGCGTACATAACTGATCTATTCTGGCCTC
TGGTTGTTTTTTCAGGCACATCAAATTGGTAAAGTTCATTCATCTCTTTTTAAGAGGCCTCTGGTTAAAT
GAGTTCTATACATTAAATTTATAACCTGGCATAAGGTGGTTTTACTTGCATATAGTAGTCTTTTTTTTCT
CTTTGTGTTCTCAGGCCCGCATAACTGATACCTGCCGAATTGATGAAAC

>gi|700289646|gb|KM068146.1| Eretmochelys imbricata voucher USFWS #D6695P23 D-loop, complete sequence; mitochondrial
GTGCCCAGAAGACCAATAGCCGCAATACTTACCTATGTATTATTGTACATCTACTTATTTACCGCTAGCA
TATGACCAGTAGTACTGCTGATTAATTTGACCTAAAACATAAAATTATTGGTTTTACATAAACTGTTTAG
ATTAAATGACTATTATATAGGTAATAAAAATGAAATGGTATAGGACATAACATTAAGCAATTATTCTTAA
CCATGAATATCGTCACAGTAATAGGTTATTTCTTAGTTTAACTCATCACGAGAAATAAGCAACCCTTGTT
AGTAAGATACAACATTACCAGTTTCAGGCCCATTAATTTATGGCGTACATAACTGATCTATTCTGGCCTC
TGGTTGTTTTTTCAGGCACATCAAATTGGTAAAGTTCATTCATCTCTTTTTAAGAGGCCTCTGGTTAAAT
GAGTTCTATACATTAAATTTATAACCTGGCATAAGGTGGTTTTACTTGCATATAGTAGTCTTTTTTTTCT
CTTTGTGTTCTCAGGCCCGCATAACTGATACCTGCCGAATTGATGAAAC

>gi|700289645|gb|KM068145.1| Eretmochelys imbricata voucher USFWS #PYDT D-loop, complete sequence; mitochondrial
GTGCCCAGAAGACCAATAGCCGCAATACTTACCTATGTATTATTGTACATCTACTTATTTACCGCTAGCA
TATGACCAGTAGTACTGCTGATTAATTTGACCTAAAACATAAAATTATTGGTTTTACATAAACTGTTTAA
ATTAAATGACTATTATATAGGTAATAAAAATGAAATGGTATAGGACATAAAATTAAGCAATTATTCTTAA
CCATGAATATCGTCACAGTAATAGGTTATTTCTTAGTTTAACTCATCACGAGAAATAAGCAACCCTTGTT
AGTAAGATACAACATTACCAGTTTCAGGCCCATTAATTTATGGCGTACATAACTGATCTATTCTGGCCTC
TGGTTGTTTTTTCAGGCACATCAAATTGGTAAAGTTCATTCATCTCTTTTTAAGAGGCCTCTGGTTAAAT
GAGTTCTATACATTAAATTTATAACCTGGCATAAGGTGGTTTTACTTGCATATAGTAGTCTTTTTTTTCT
CTTTGTGTTCTCAGGCCCGCATAACTGATACCTGCCGAATTGATGAAAC

>gi|700289644|gb|KM068144.1| Eretmochelys imbricata voucher USFWS #QKQYB D-loop, complete sequence; mitochondrial
GTGCCCAGAAGACCAATAGCCGCAATACTTACCTATGTATTATTGTACATCTACTTATTTACCGCTAGCA
TATGACCAGTAGTACTGCTGATTAATTTGACCTAAAACATAAAATTATTGGTTTTACATAAACTGTTTAA
ATTAAATGACTATTATATAGGTAATAAAAGTGAAATGGTATAGGACATAACATTAAGCAATTATTCTTAA
TCATGAATATCGTCACAGTAATAGGTTATTTCTTAGTTTAACTCATCACGAGAAATAAGCAACCCTTGTT
AGTAAGATACAACATTACCAGTTTCAGGCCCATTAATTTGTGGCGTACATAACTGATCTATTCTGGCCTC
TGGTTGTTTTTTCAGGCACATCAAATTGGTAAAGTTCATTCATCTCTTTTTAAGAGGCCTCTGGTTAAAT
GAGTTCTATACATTAAATTTATAACCTGGCATAAGGTGGTTTTACTTGCATATAGTAGTCTTTTTTTTCT
CTTTGTGTTCTCAGGCCCGCATAACTGATACCTGCCGAATTGATGAAAC

>gi|700289643|gb|KM068143.1| Eretmochelys imbricata voucher USFWS #D2285b D-loop, complete sequence; mitochondrial
GTGCCCAGAAGACCAATAGCCGCAATACTTACCTATGTATTATTGTACATCTACTTATTTACCGCTAGCA
TATGACCAGTAGTACTGCTGATTAATTTGACCTAAAACATAAAATTATTGGTTTTACATAAACTGTTTAA
ATTAAATGACTATTATATAGGTAATAAAAATGAAATGGTATAGGACATAACATTAAGCAATTATTCTTAA
CCATGAATATCGTCACAGTAATAGGTTATTTCTTAGTTTAACTCATCACGAGAAATAAGCAACCCTTGTT
AGTAAGATACAACATTACCAGTTTCAGGCCCATTAATTTATGGCGTACATAACTGATCTATTCTGGCCTC
TGGTTGTTTTTTCAGGCACATCAAATTGGTAAAGTTCATTCATCTCTTTTTAAGAGGCCTCTGGTTAAAT
GAGTTCTATACATTGAATTTATAACCTGGCATAAGGTGGTTTTACTTGCATATAGTAGTCTTTTTTTTCT
CTTTGTGTTCTCAGGCCCGCATAACTGATACCTGCCGAATTGATGAAAC

>gi|697063496|gb|KM186920.2| Eretmochelys imbricata haplotype MYEi_F4 D-loop, partial sequence; mitochondrial
GCTGATTAATTTGACCTAAAACATAAAATTATTGGTTTTACATAAACTGTTTAAATTAAATGACTATTAT
ATAGGTAATAAAAGTGAAATGGTATAGGACATAACATTAAGCAATTATTCTTAACCATGAATATCGTCAC
AGTAATAGGTTATTTCTTAGTTTAACTCATCACGAGAAATAAGCAACCCTTGTTAGTAAGATACAACATT
ACCAGTTTCAGGCCCATTAATTTGTGGCGTACATAACTGATCTATTCTGGCCTCTGGTTGTTGATCTATT
TTTTTTCAGGCACATCAAATTGGTAAAGTTCATTCATCTCTTTTTAAGAGGCCTCTGGTTAAATGAGTTC
TATACATTAAATTTATAACCTGGCATA

>gi|697063495|gb|KM186919.2| Eretmochelys imbricata haplotype MYEi_F3 D-loop, partial sequence; mitochondrial
GCTGATTAATTTGACCTAAAACATAAAATTATTGGTTTTACATAAACTGTTTAAATTACATGACTATTAT
ATAGGTAATAAAAATGAAATGATATGGGACATAACATTAAGTAATTATTCTCAACCATGAATATCGTCAC
AGTAATGGGTTATTTCTTAGTTTAACTCATCACGAGAAATAAGCAACCCTTGTTAGTAAGATACAACATT
ACCAGTTTCAGGCCCATTAATTTGTGGCGTACATAACTGATCTATTCTGGCCTCTGGTTGTTGATCTATT
TTTTTTCAGGCACATTAAATTGGTAAAGTTCATTCATCTCTTTTTAAGAGGCCTCTGGTTAAATGAGTTC
TATACATTGAATTTATAACCTGGCATA

>gi|697063494|gb|KM186918.2| Eretmochelys imbricata haplotype MYEi_F2 D-loop, partial sequence; mitochondrial
GCTGATTAATTTGACCTAAAACATAAAATTATTGGTTTTACATAAACTGTTTAAATTAAATGACTATTAT
ATAGGTAATAAAAATGAAATGATATAGGACATAACATTAAGCAATTATTCTTAACCATGAATATCGTCAC
AGTAATAGGTTATTTCTTAGTTTAACTCATCACGAGAAATAAGCAACCCTTGTTAGTAAGATACAACATT
ACCAGTTTCAGGCCCATTAATTTATGGCGTACATAACTGATCTATTCTGGCCTCTGGTTGTTGATCTATT
TTTTTTCAGGCACATCAAATTGGTAAAGTTCATTCATCTCTTTTTAAGAGGCCTCTGGTTAAATGAGTTC
TATACATTAAATTTATAACCTGGCATA

>gi|697063493|gb|KM186917.2| Eretmochelys imbricata haplotype MYEi_F1 D-loop, partial sequence; mitochondrial
GCTGATTAATTTGACCTAAAACATAAAATTATTGGTTTTACATAAACTGTTTAAATTAAATGACTATTAT
ATAGGTAATAAAAATGAGATGGTATAGGACATAACATTAAGCAATTATTCTTAACCATGAATATCGTCAC
AGTAATAGGTTATTTCTTAGTTTAACTCATCACGAGAAATAAGCAACCCTTGTTAGTAAGATACAACATT
ACCAGTTTCAGGCCCATTAATTTATGGCGTACATAACTGATCTATTCTGGCCTCTGGTTGTTGATCTATT
TTTTTTCAGGCACATCAAATTGGTAAAGTTCATTCATCTCTTTTTAAGAGGCCTCTGGTTAAATGAGTTC
TATACATTAAATTTATAACCTGGCATA

>gi|697063491|gb|KM186916.2| Eretmochelys imbricata haplotype MYEi_13 D-loop, partial sequence; mitochondrial
GCTGATTAATTTGACCTAAAACATAAAATTATTGGTTTTACATAAACCGTTCAAATTACATGACTATTAT
ATAGGTAATAAAAATGAAATGATATGGGACATAACATTAAGTAATTATTCTCAACCATGAATATCGTCAC
AGTAATGGGTTATTTCTTAGTTTAACTCATCACGAGAAATAAGCAACCCTTGTTAGTAAGATACAACATT
ACCAGTTTCAGGCCCATTAATTTGTGGCGTACATAACTGATCTATTCTGGCCTCTGGTTGTTTTTTCAGG
CGCATTAAATTGGTAAAGCTCATTCACCTCTTTTTAAGAGGCCTCTGGTTAAGTGAGTTCTATACATTGA
ATTTATAACCTGGCATA

>gi|697063490|gb|KM186915.2| Eretmochelys imbricata haplotype MYEi_12 D-loop, partial sequence; mitochondrial
GCTGATTAATTTGACCTAAAACATGAAATTATTGGTTTTACATAAACCGTTCAAATTACATGACTATTAT
ATAGGTAATAAAAATGAAATGGTATGGGACATAACATTAAGTAATTATTCTCAACCATGAATATCGTCAC
AGTAATGGGTTATTTCTTAGTTTAACTCATCACGAGAAATAAGCAACCCTTGTTAGTAAGATACAACATT
ACCAGTTTCAGGCCCATTAATTTGTGGCGTACATAACTGATCTATTCTGGCCTCTGGTTGTTTTTTCAGG
CGCATTAAATTGGTAAAGTTCATTCATCTCTTTTTAAGAGGCCTCTGGTTAAATGAGTTCTATACATTGA
ATTTATAACCTGGCATA

>gi|697063489|gb|KM186914.2| Eretmochelys imbricata haplotype MYEi_11 D-loop, partial sequence; mitochondrial
GCTGATTAATTTGACCTAAAACATGAAATTATTGGTTTTACATAAACCGTTCAAATTACATGACTATTAT
ATAGGTAATAAAAATGAAATGGTATGGGACATAACATTAAGTAATTATTCTCAACCATGAATATCGTCAC
AGTAATGGGTTATTTCTTAGTTTAACTCATCACGAGAAATAAGCAACCCTTGTTAGTAAGATACAACATT
ACCAGTTTCAGGCCCATTAATTTGTGGCGTACATAACTGATCTATTCTGGCCTCTGGTTGTTTTTTCAGG
CACATTAAATTGGTAAAGTTCATTCATCTCCTTCTAAGAGGCCTCTGGTTAAGTGAGTTCTATACATTGA
ATTTATAACCCGGCATA

>gi|697063488|gb|KM186913.2| Eretmochelys imbricata haplotype MYEi_10 D-loop, partial sequence; mitochondrial
GCTGATTAATTTGACCTAAAACATAAAATTATTGGTTTTACATAAACCGTTCAAATTACATGACTATTAT
ATAGGTAATAAAAATGAAATGGTATAGGACATAACATTAAGCAATTATTCCTAACCATGAATATCGTCAC
AGTAATAGGTTATTTCTTAGTTTAACTCATCACGAGAAATAAGCAACCCTTGTTAGTAAGATACAACATT
ACCAGTTTCAGGCCCATTAATTTATGGCGTACATAACTGATCTATTCTGGCCTCTGGTTGTTTTTTCAGG
CGCATTAAATTGGTAAAGCTCATTCACCTCTTTTTAAGAGGCCTCTGGTTAAATGAGTTCTATACATTAA
ATTTATAACCTGGCATA

>gi|697063487|gb|KM186912.2| Eretmochelys imbricata haplotype MYEi_9 D-loop, partial sequence; mitochondrial
GCTGATTAATTTGACCTAAAACATAAAATTATTGGTTTTACATAAACCGTTCAAATTACATGACTATTAT
ATAGGTAATAAAAATGAAATGATATGGGACATAACATTAAGTGATTATTCTCAACCATGAATATCGTCAC
AGTAATAGGTTATTTCTTAGTTTAACTCATCACGAGAAATAAGCAACCCTTGTTAGTAAGATACAACATT
ACCAGTTTCAGGCCCATTAATTTGTGGCGTACATAACTGATCTATTCTGGCCTCTGGTTGTTTTTTCAGG
CACATTAAATTGGTAAAGTTCATTCATCTCTTTTTAAGAGGCCTCTGGTTAAATGAGTTCTATACATTGA
ATTTATAACCTGGCATA

>gi|697063486|gb|KM186911.2| Eretmochelys imbricata haplotype MYEi_8 D-loop, partial sequence; mitochondrial
GCTGATTAATTTGACCTAAAACATGAAATTATTGGTTTTACATAAACCGTTCAAATTACATGACTATTAT
ATAGGTAATAAAAATGAAATGATATGGGACATAACATTAAGTAATTATTCTCAACCATGAATATCGTCAC
AGTAATAGGTTATTTCTTAGTTTAACTCATCACGAGAAATAAGCAACCCTTGTTAGTAAGATACAACATT
ACCAGTTTCAGGCCCATTAATTTGTGGCGTACATAACTGATCTATTCTGGCCTCTGGTTGTTTTTTCAGG
CACATTAAATTGGTAAAGTTCATTCATCTCTTTTTAAGAGGCCTCTGGTTAAATGAGTTCTATACATTGA
ATTTATAACCTGGCATA

>gi|697063485|gb|KM186910.2| Eretmochelys imbricata haplotype MYEi_7 D-loop, partial sequence; mitochondrial
GCTGATTAATTTGACCTAAAACATAAAATTATTGGTTTTACATAAACCGTTCAAATTACATGACTATTAT
ATAGGTAATAAAAATGAAATGGTATAGGACATAACATTAAGCAATTATTCTTAACCATGAATATCGTCAC
AGTAATAGGTTATTTCTTAGTTTAACTCATCACGAGAAATAAGCAACCCTTGTTAGTAAGATACAACATT
ACCAGTTTCAGGCCCATTAATTTATGGCGTACATAACTGATCTATTCTGGCCTCTGGTTGTTTTTTCAGG
CACATCAAATTGGTAAAGTTCATTCATCTCTTTTTAAGAGGCCTCTGGTTAAATGAGTTCTATACATTAA
ATTTATAACCTGGCATA

>gi|697063484|gb|KM186909.2| Eretmochelys imbricata haplotype MYEi_6 D-loop, partial sequence; mitochondrial
GCTGATTAATTTGACCTAAAACATAAAATTATTGGTTTTACATAAACTGTTTAAATTACATGACTATTAT
ATAGGTAATAAAAATGAAATGATATGGGACATAACATTAAGTAATTATTCTCAACCATGAATATCGTCAC
AGTAATAGGTTATTTCTTAGTTTAACTCATCACGAGAAATAAGCAACCCTTGTTAGTAAGATACAACATT
ACCAGTTTCAGGCCCATTAATTTGTGGCGTACATAACTGATCTATTCTGGCCTCTGGTTGTTTTTTCAGG
CACATTAAATTGGTAAAGTTCATTCATCTCTTTTTAAGAGGCCTCTGGTTAAATGAGTTCTATACATTGA
ATTTATAACCTGGCATA

>gi|697063483|gb|KM186908.2| Eretmochelys imbricata haplotype MYEi_5 D-loop, partial sequence; mitochondrial
GCTGATTAATTTGACCTAAAACATGAAATTATTGGTTTTACATAAACTGTTTAAATTACATGACTATTAT
ATAGGTAATAAAAATGAAATGGTATAGGACATAACATTAAGCAATTATTCTTAACCATGAATATCGTCAC
AGTAATAGGTTATTTCTTAGTTTAACTCATCACGAGAAATAAGCAACCCTTGTTAGTAAGATACAACATT
ACCAGTTTCAGGCCCATTAATTTATGGCGTACATAACTGATCTATTCTGGCCTCTGGTTGTTTTTTCAGG
CGCATCAAATTGGTAAAGTTCATTCATCTCTTTTTAAGAGGCCTCTGGTTAAGTGAGTTCTATACATTAA
ATTTATAACCTGGCATA

>gi|697063482|gb|KM186907.2| Eretmochelys imbricata haplotype MYEi_4 D-loop, partial sequence; mitochondrial
GCTGATTAATTTGACCTAAAACATAAAATTATTGGTTTTACATAAACTGTTTAAATTACATGACTATTAT
ATAGGTAGTAAAAATGAAATGGTATAGGACATAACATTAAGCAATTATTCTTAACCATGAATATCGTCAC
AGTAATAGGTTATTTCTTAGTTTAACTCATCACGAGAAATAAGCAACCCTTGTTAGTAAGATACAACATT
ACCAGTTTCAGGCCCATTAATTTATGGCGTACATAACTGATCTATTCTGGCCTCTGGTTGTTTTTTCAGG
CACATCAAATTGGTAAAGTTCATTCATCTCTTTTTAAGAGGCCTCTGGTTAAATGAGTTCTATACATTAA
ATTTATAACCTGGCATA

>gi|697063481|gb|KM186906.2| Eretmochelys imbricata haplotype MYEi_3 D-loop, partial sequence; mitochondrial
GCTGATTAATTTGACCTAAAACATAAAATTATTGGTTTTACATAAACCGTTCAAATTACATGACTATTAT
ATAGGTAATAAAAATGAAATGATATGGGACATAACATTAAGTAATTATTCTCAACCATGAATATCGTCAC
AGTAATGGGTTATTTCTTAGTTTAACTCATCACGAGAAATAAGCAACCCTTGTTAGTAAGATACAACATT
ACCAGTTTCAGGCCCATTAATTTGTGGCGTACATAACTGATCTATTCTGGCCTCTGGTTGTTTTTTCAGG
CACATTAAATTGGTAAAGTTCATTCATCTCTTTTTAAGAGGCCTCTGGTTAAATGAGTTCTATACATTGA
ATTTATAACCTGGCATA

>gi|697063480|gb|KM186905.2| Eretmochelys imbricata haplotype MYEi_2 D-loop, partial sequence; mitochondrial
GCTGATTAATTTGACCTAAAACATGAAATTATTGGTTTTACATAAACCGTTCAAATTACATGACTATTAT
ATAGGTAATAAAAATGAAATGATATGGGACATAACATTAAGTAATTATTCTCAACCATGAATATCGTCAC
AGTAATGGGTTATTTCTTAGTTTAACTCATCACGAGAAATAAGCAACCCTTGTTAGTAAGATACAACATT
ACCAGTTTCAGGCCCATTAATTTGTGGCGTACATAACTGATCTATTCTGGCCTCTGGTTGTTTTTTCAGG
CACATTAAATTGGTAAAGTTCATTCATCTCTTTTTAAGAGGCCTCTGGTTAAATGAGTTCTATACATTGA
ATTTATAACCTGGCATA

>gi|697063479|gb|KM186904.2| Eretmochelys imbricata haplotype MYEi_1 D-loop, partial sequence; mitochondrial
GCTGATTAATTTGACCTAAAACATAAAATTATTGGTTTTACATAAACTGTTTAAATTACATGACTATTAT
ATAGGTAATAAAAATGAAATGGTATAGGACATAACATTAAGCAATTATTCTTAACCATGAATATCGTCAC
AGTAATAGGTTATTTCTTAGTTTAACTCATCACGAGAAATAAGCAACCCTTGTTAGTAAGATACAACATT
ACCAGTTTCAGGCCCATTAATTTATGGCGTACATAACTGATCTATTCTGGCCTCTGGTTGTTTTTTCAGG
CACATCAAATTGGTAAAGTTCATTCATCTCTTTTTAAGAGGCCTCTGGTTAAATGAGTTCTATACATTAA
ATTTATAACCTGGCATA

>gi|480360219|gb|JX289891.1| Eretmochelys imbricata haplotype EiBR19 D-loop, partial sequence; mitochondrial
ACGCAGAATAAGCGCCAACACATAAACTTACCTATATCCTCTACCGTGCCCAGCAGACCAATATCCGCAA
CACTTACCTATGTATTATTGTACATCTACTTATTTACCACTAGCATATGACCAGTAGTACTGCTGATTAA
TCTGACCTAAAACATAGAATTATTGGTTTTACATAAACTGTTTAAACTACATGACTATTATACAGGTAAT
AAGAATGAAATGGTATAGGACATAATATTAAGTAATTATTCTCAAACATGAATATCGTCACAGTAATGGG
TTATTTCTTAGTTCAGCTCATCACGAGAAATAAGCAATCCTTGTTAGTAAGATACAACATTACCAGTTTC
AGGCCCATTAATTTATGGCGTACATAACTGATCTATTCTGGCCTCTGGTTGTTTTTTCAGGCACATTGAA
TTGGTAAAGTTCATTCATCTCTTTTTAAGAGGCCTCTGGTTAAATGAGTTCTATACATTAAATTTATAAC
CTGGCATAAGGTGGTTTTACTTGCATATAGTAGTCTTTTTTTTCTCTTTGTGTTCTCAGGCCCACATAAC
TGATACCTGCCGAATTAATGAAACTGAACCTACGTTTAAGATGATTGGTCGTGCAAGATAATCAATGGTA
TTATTTAATTAATGCTTGGAAGACATATATTCTTATAAAAACTCACAACAGTTATTTACAAGCCTAACCT
ATTACAACTATACTTTTTAGTTAAACCCCCCCACCCCC

>gi|480360218|gb|JX289890.1| Eretmochelys imbricata haplotype EiBR18 D-loop, partial sequence; mitochondrial
ACGCAGAATTAAGCGCCAACACACAAATTTACCTATATCCTCTACCGTGCCCAGCAGACCAATATCCGCA
ACACTTACCTATGTATTATTGTACATCTACTTATTTACCACTAGCATATGACCGGTAGTATTGCTGATTA
ATTTGACCTAAAACATAAAATTATTGGTTTTACATAAACTGTTCAAATTACATGACTATTATATAGGTAA
TAAAAATGAAATGGTATGGGACATAACATTAAGTAATTATTCTCAACCATGAATATCGTCACAGTAATAG
GTTATTTCTTAGTTTGACTCATCACGAGAAATAAGCAACCCTTGCTAGTAAGATACAACATTACCAGTTT
CAAGCCCATTGATTTATGGCGTACATAACTGATCTATTCTGGCCTCTGGTTGTTTTTTCAGGCACATTAA
ATTGTTAAAGTTCATTCATCTCTTTTTAAGAGGCCTCTGGTTAAATGAGTTCTATACATTAAATTTATAA
CCTGGCATAAGGTGGTTTTACTTGCATATAGTAGTCTTTTTTTTCTCTTTGTGTTCTCAGGCCCACATAA
CTGATACCTGCCGAATTAATGAAACTGAACCTACGTTTAAGATGATTGGTCGTGCAAGATAATCAATGGT
ATTATTTAGTTAATGCTTGGAAGACATATATTCTTATAAAAACTCACAACAGTTATTTACAAGCCTAACC
TATTACAACTATACTTTTTAGTTAAACCCCCCCACCCCC

>gi|480360217|gb|JX289889.1| Eretmochelys imbricata haplotype EiBR17 D-loop, partial sequence; mitochondrial
ACGCAGAATAAGCGCCAACACATAAACTTACCTATATCCTCTACCGTGCCCAGCAGACCAATATCCGCAA
CACTTACCTATGTACTATTGTACATCTACTTATTTACCACTAGCATATGACCAGTAGTACTGCTGATTAA
TCTGACCTAAAACATAAAATTATTGGTTTTACATAAACTGTTTAAACTACATGACTATTATACAGGTAAT
AAGAATGAAATGGTATAGGACATAATATTAAGTAATTATTCTCAAACATGAATATCGTCACAGTAATGGG
TTATTTCTTAGTTCAGCTCATCACGAGAAATAAGCAATCCTTGTTAGTAAGATACAACATTACCAGTTTC
AGGCCCATTAATCTATGGCGTACATAACTGATCTATTCTGGCCTCTGGTTGTTTTTTCAGGCACATTGAA
TTGGTAAAGTTCATTCATCTCTTTTTAAGAGGCCTCTGGTTAAATGAGTTCTATACATTAAATTTATAAC
CTGGCATAAGGTGGTTTTACTTGCATATAGTAGTCTTTTTTTTCTCTTTGTGTTCTCAGGCCCACATAAC
TGATACCTGCCGAATTAATGAAACTGAACCTACGTTTAAGATGATTGGTCGTGCAAGATAATCAATGGTA
TTATTTAATTAATGCTTGGAAGACATATATTCTTATAAAAACTCACAACAGTTATTTACAAGCCTAACCT
ATTACAACTATACTTTTTAGTTAAACCCCCCCACCCCC

>gi|480360216|gb|JX289888.1| Eretmochelys imbricata haplotype EiBR15 D-loop, partial sequence; mitochondrial
ACGCAGAATAAGCGCCAACACACAAACTTACCTATATCCTCTACCGTGCCCAGCAGACCAATATCCGCAA
CACTTACCTATGTATTATTGTACATCTACTTATTTACCGCTAGCATATGACCGGTAGTACTGCTGATTAA
TCTGACCTAAAACATAAAATTATTGGTTTCACATAAACTGTTTAAACTACATGACTATTATACGGGTAAT
AAGAATGAAATGGTATAGGACATAATATTAAGTAATTATTCTCAAACATGAATATTGTCACAGTAATGGG
TTATTTCTTAGTTCAGCTCATCACGAGAAATAAGCAACCCTTGTTAGTAAGATACAACATTACCAGTTTC
AGGCCCATTAATTTATGGCGTACATAACTGATCTATTCTGGCCTCTGGTTGTTTTTTCAGGCACATCGAA
TTGGTAAAGTTCATTCATCTCTTTTTAAAAGGCCTCTGGTTAAATGAGTTCTATACATTAAATTTATAAC
CTGGCATAACGTGGTTTTACTTGCATATAGTAGTCTTTTTTTTCTCTTTGTGTTCTCAGGCCCACATAAC
TGATACCTGCCGAATCAATGAAACTGAACCTACGTTTAAGATGATTGGTCGTGCAAGATAATCAATGGTA
TTATTTAATTAATGCTTGGAAGACATATATTCTTATAAAAACTCACAACAGTTATTTACAAGCCTAACCT
ATTACAACTATACTTTTTAGTTAAACCCCCCCACCCCC

>gi|480360215|gb|JX289887.1| Eretmochelys imbricata haplotype EiBR14 D-loop, partial sequence; mitochondrial
ACGCAAAATAAGCGCCAACACACAAATTTACCTATATCCTCTACCGTGCCCAGAAGACCAATAGCCGCAA
TACTTACCTATGTATTATTGTACATCTACTTATTTACCGCTAGCATATGACCAGTAGTACTGCTGATTAA
TTTGACCTAAAACATAAAATTATTGGTTTTACATAAACTGTTTAAATTAAATGACTATTATATAGGTAAT
AAAAATGAAATGGTATAGGACATAACATTAAGCAATTATTCTTAACCATGAATATCGTCACAGTAATAGG
TTATTTCTTAGTTTAACTCATCACGAGAAATAAGCAACCCTTGTTAGTAAGATACAACATTACCAGTTTC
AGGCCCATTAATTTATGGCGTACATAACTGATCTATTCTGGCCTCTGGTTGTTTTTTCAGGCACATCAAA
TTGGTAAAGTTCATTCATCTCTTTTTAAGAGGCCTCTGGTTAAATGAGTTCTATACATTAAATTTATAAC
CTGGCATAAGGTGGTTTTACTTGCATATAGTAGTCTTTTTTTTCTCTTTGTGTTCTCAGGCCCGCATAAC
TGATACCTGCCGAATTGATGAAACTGAACCTACGTTTAAGATGATTGGTCGTGCAAGATAATCAATGGTA
TTATTTAATTAATGCTTGGAAGACATATATTCTTATAAAAACTCACAACAGTTATTTACAAGCCTAACCT
ATTACAACTATACTTTTTAGTTAAACCCCCCCACCCCC

>gi|480360214|gb|JX289886.1| Eretmochelys imbricata haplotype EiBR13 D-loop, partial sequence; mitochondrial
ACGCAGAATAAGCGCCAACACATAAACTTACCTATATCCTCTACCGTGCCCAGCAGACCAATATCCGCAA
CACTTACCTATGTATTATTGTACATCTACTTATTTACCGCTAGCATATGACCGGTAGTACTGCTGATTAA
TCTGACCTAAAACATAAAATTATTGGTTTCACATAAACTGTTTAAACTACATGACTATTATACGGGTAAT
AAGAATGAAATGGTATAGGACATAATATTAAGTAATTATTCTCAAACATGAATATTGTCACAGTAATGGG
TTATTTCTTAGTTCAGCTCATCACGAGAAATAAGCAACCCTTGTTAGTAAGATACAACATTACCAGTTTC
AGGCCCATTAATTTATGGCGTACATAACTGATCTATTCTGGCCTCTGGTTGTTTTTTCAGGCACATCGAA
TTGGTAAAGTTCATTCATCTCTTTTTAAAAGGCCTCTGGTTAAATGAGTTCTATACATTAAATTTATAAC
CTGGCATAACGTGGTTTTACTTGCATATAGTAGTCTTTTTTTTCTCTTTGTGTTCTCAGGCCCACATAAC
TGATACCTGCCGAATCAATGAAACTGAACCTACGTTTAAGATGATTGGTCGTGCAAGATAATCAATGGTA
TTATTTAATTAATGCTTGGAAGACATATATTCTTATAAAAACTCACAACAGTTATTTACAAGCCTAACCT
ATTACAACTATACTTTTTAGTTAAACCCCCCCACCCCC

>gi|480360213|gb|JX289885.1| Eretmochelys imbricata haplotype EiBR12 D-loop, partial sequence; mitochondrial
ACGCAGAATAAGCGCCAACACATAAACTTACCTATATCCTCTACCGTGCCCAGCAGACCAATATCCGCAA
CACTTACCTATGTACTATTGTACATCTACTTATTTACCACTAGCATATGACCAGTAGTACTGCTGATTAA
TCTGACCTAAAACATAAAATTATTGGTTTTACATAAACTGTTTAAACTACATGACTATTATACAGGTAAT
AAGAATGAAATGGTATAGGACATAATATTAAGTAATTATTCTCAAACATGAATATCGTCACGGTAATGGG
TTATTTCTTAGTTCAGCTCATCACGAGAAATAAGCAATCCTTGTTAGTAAGATACAACATTACCAGTTTC
AGGCCCATTAATTTATGGCGTACATAACTGATCTATTCTGGCCTCTGGTTGTTTTTTCAGGCACATTGAA
TTGGTAAAGTTCATTCATCTCTTTTTAAGAGGCCTCTGGTTAAATGAGTTCTATACATTAAATTTATAAC
CTGGCATAAGGTGGTTTTACTTGCATATAGTAGTCTTTTTTTTCTCTTTGTGTTCTCAGGCCCACATAAC
TGATACCTGCCGAATTAATGAAACTGAACCTACGTTTAAGATGATTGGTCGTGCAAGATAATCAATGGTA
TTATTTAATTAATGCTTGGAAGACATATATTCTTATAAAAACTCACAACAGTTATTTACAAGCCTAACCT
ATTACAACTATACTTTTTAGTTAAACCCCCCCACCCCC

>gi|480360212|gb|JX289884.1| Eretmochelys imbricata haplotype EiBR7 D-loop, partial sequence; mitochondrial
ACGCAGAATTAAGCGCCAACACACAAATTTACCTATATCCTCTACCGTGCCCAGCAGACCAATATCCGCA
ACACTTACCTATGTATTATTGTACATCTACTTATTTACCACTAGCATATGACCGGTAGTATCGCTGATTA
ATTTGACCTAAAACATAAAATTATTGGTTTTACATAAACTGTTCAAATTACATGACTATTATATAGGTAA
TAAAAATGAAATGGTATGGGACATAACATTAAGTAATTATTCTCAACCATGAATATCGTCACAGTAATAG
GTTATTTCTTAGTTTGACTCATCACGAGAAATAAGCAACCCTTGCTAGTAAGATACAACATTACCAGTTT
CAAGCCCATTGATTTATGGCGTACATAACTGATCTATTCTGGCCTCTGGTTGTTTTTTCAGGCACATTAA
ATTGTTAAAGTTCATTCATCTCTTTTTAAGAGGCCTCTGGTTAAATGAGTTCTATACATTAAATTTATAA
CCTGGCATAAGGTGGTTTTACTTGCATATAGTAGTCTTTTTTTTCTCTTTGTGTTCTCAGGCCCACATAA
CTGATACCTGCCGAATTAATGAAACTGAACCTACGTTTAAGATGATTGGTCGTGCAAGATAATCAATGGT
ATTATTTAGTTAATGCTTGGAAGACATATATTCTTATAAAAACTCACAACAGTTATTTACAAGCCTAACC
TATTACAACTATACTTTTTAGTTAAACCCCCCCACCCCC

>gi|480360211|gb|JX289883.1| Eretmochelys imbricata haplotype EiBR6 D-loop, partial sequence; mitochondrial
ACGCAGAATTAAGCGCCAACACACAAATTTACCTATATCCTCTACCGTGCCCAGCAGACCAATATCCGCA
ACACTTACCTATGTATTATTGTACATCTACTTATTTACCACTAGCATATGACCGGTAGTATCGCTGATTA
ATTTGACCTAAAACATAAAATTATTGGTTTTACATAAACTGTTCAAATTACATGACTATTATATAGGTAA
TAAAAATGAAATGGTATGGGACATAACATTAAGTAATTATTCTCAACCATGAATATCGTCACAGTAATAG
GTTATTTCTTAGTTTGACTCATCACGAGAAATAAGCAACCCTTGCTAGTAAGATACAACATTACCAGTTT
CAAGCCCATTGATTTATGGCGTACATAACTGATCTATTCTGGCCTCTGGTTGTTTTTTCAGGCACATTAA
ATTGTTAAAGTTCATTCATCTCTTTTTAAGAGGCCTCTGGTTAAATGAGTTCTATACATTAAATTTATAA
CCTGGCATAAGGTGGTTTTACTTGCATATAGTAGTCTTTTTTTTCTCTTTGTGTTCTCAGGCCCACATAA
CTGATACCTGCCGAATTAATGAAACTGAACCTACGTTTAAGATGATTGGTCGTGCAAGATAATCAATGGT
ATTATTTAGTTAATGCTTGAAAGACATATATTCTTATAAAAACTCACAACAGTTATTTACAAGCCTAACC
TATTACAACTATACTTTTTAGTTAAACCCCCCCACCCCC

>gi|480360210|gb|JX289882.1| Eretmochelys imbricata haplotype EiBR5 D-loop, partial sequence; mitochondrial
ACGCAGAATTAAGCGCCAACACACAAATTTACCTATATCCTCTACCGTGCCCAGCAGACCAATATCCGCA
ACACTTACCTATGTATTATTGTACATCTACTTATTTACCACTAGCATATGACCGGTAGTATCGCTGATTA
ATTTGACCTAAAACATAAAATTATTGGTTTTACATAAACTGTTCAGATTACATGACTATTATATAGGTAA
TAAAAATGAAATGGTATGGGACATAACATTAAGTAATTATTCTCAACCATGAATATCGTCACAGTAATAG
GTTATTTCTTAGTTTGACTCATCACGAGAAATAAGCAACCCTTGCTAGTAAGATACAACATTACCAGTTT
CAAGCCCATTGATTTATGGCGTACATAACTGATCTATTCTGGCCTCTGGTTGTTTTTTCAGGCACATTAA
ATTGTTAAAGTTCATTCATCTCTTTTTAAGAGGCCTCTGGTTAAATGAGTTCTATACATTAAATTTATAA
CCTGGCATAAGGTGGTTTTACTTGCATATAGTAGTCTTTTTTTTCTCTTTGTGTTCTCAGGCCCACATAA
CTGATACCTGCCGAATTAATGAAACTGAACCTACGTTTAAGATGATTGGTCGTGCAAGATAATCAATGGT
ATTATTTAGTTAATGCTTGGAAGACATATATTCTTATAAAAACTCACAACAGTTATTTACAAGCCTAACC
TATTACAACTATACTTTTTAGTTAAACCCCCCCACCCCC

>gi|499263768|gb|KC196503.1| Eretmochelys imbricata haplotype EiA44 D-loop, partial sequence; mitochondrial
ACGCAGAATAAGCGCCAACACATAAACTTACCTATATCCTCTACCGTGCCCAGCAGACCAATATCCGCAA
CACTTACCTATGTATTATTGTACATCTACTTATTTACCGCTAGCATATGACCGGTAGTACTGCTGATTAA
TCTGACCTAAAACATAAAATTATTGGTTTCACATAAACTGTTTAAACTACATGACTATTATACAGGTAAT
AAGAATGAAATGGTATAGGACATAATATTAAGTAATTATTCTCAAACATGAATATTGTCACAGTAATGGG
TTATTTCTTAGTTCAGCTCATCACGAGAAATAAGCAACCCTTGTTAGTAAGATACAACATTACCAGTTTC
AGGCCCATTAATTTATGGCGTACATAACTGATCTATTCTGGCCTCTGGTTGTTTTTTCAGGCACATCGAA
TTGGTAAAGTTCATTCATCTCTTTTTAAAAGGCCTCTGGTTAAATGAGTTCTATACATTAAATTTATAAC
CTGGCATAACGTGGTTTTACTTGCATATAGTAGTCTTTTTTTTCTCTTTGTGTTCTCAGGCCCACATAAC
TGATACCTGCCGAATTAAT

>gi|499263749|gb|KC196502.1| Eretmochelys imbricata haplotype EiA83 D-loop, partial sequence; mitochondrial
ACGCAGAATAAGCGCCAACACATAAACTTACCTATATCCTCTACCGTGCCCAGCAGACCAATATCCGCAA
CACTTACCTATGTATTATTGTACATCTACTTATTTACCGCTAGCATATGACCGGTAGTACTGCTGATTAA
TCTGACCTAAAACATAAAATTATTGGTTTCACATAAACTGTTTAAACTACATGACTATTATACAGGTAAT
AAGAATGAAATGGTATAGGACATAATATTAAGTAATTATTCTCAAACATGAATATTGTCACAGTAATGGG
TTATTTCTTAGTTCAGCTCATCACGAGAAATAAGCAACCCTTGTTAGTAAGATACAACATTACCAGTTTC
AGGCCCATTAATTTATGGCGTACATAACTGATCTATTCTGGCCTCTGGTTGTTTTTTCAGGCACATCGAA
TTGGTAAAGTTCATTCATCTCTTTTTAAAAGGCCTCTGGTTAAATGAGTTCTATACATTAAATTTATAAC
CTGGCATAAGGTGGTTTTACTTGCATATAGTAGTCTTTTTTTTCTCTTTGTGTTCTCAGGCCCACATAAC
TGATACCTGCCGAATTAATGAAACTGAACCTACGTTTAAGATGATTGGTCGTGCAAGATAATCAATGGTA
TTATTTAATTAATGCTTGGAAGACATATATTCTTATAAAAACTCACAACAGTTATTTACAAGCCTAACCT
ATTACAACTATACTTTTTAGTTAAACCCCCCCACCCCCAT

>gi|499263748|gb|KC196501.1| Eretmochelys imbricata haplotype EiA48 D-loop, partial sequence; mitochondrial
ACGCAGAATTAAGCGCCAACACACAAATTTACCTATATCCTCTACCGTGCCCAGCAGACCAATATCCGCA
ACACTTACCTATGTATTATTGTACATCTACTTATTTACCACTAGCATATGACCGGTAGTATCGCTGATTA
ATTTGACCTAAAACATAAAATTATTGGTTTTACATAAACTGTTCAAATTACATGACTATTATATAGGTAA
TAAAAATGAAATGGTATGGGACATAACATTAAGTAATTATTCTCAACCATGAATATCGTCACAGTAATAG
GTTATTTCTTAGTTTGACTCATCACGAGAAATAAGCAACCCTTGCTAGTAAGATACAACATTACCAGTTT
CAAGCCCATTGATTTATGGCGTACATAACTGATCTATTCTGGCCTCTGGTTGTTTTTTCAGGCACATTAA
ATTGTTAAAGTTCATTCATCTCTTTTTAAGAGGCCTCTGGTTAAATGAGTTCTATACATTAAATTTATAA
CCTGGCATAAGGTGGTTTTACTTGCATATAGTAGTCTTTTTTTTCTCTTTGTGTTCTCAGGCCCACATAA
CTGATACCTGCCGAATTAATGAAACTGAACCTACGTTTAAGATGATTGGTCGTGCAAGATAATCAATGGT
ATTATTTAGTTAATGCTTGGAAGACATATATTCTTATAAAAACTCACAACAGTTATTTACAAGCCTAACC
TATTACAACTATACTTTTTAGTTAAACCCCCCC

>gi|346991242|gb|JN627023.1| Eretmochelys imbricata haplotype Iran-7 tRNA-Pro gene and D-loop, partial sequence; mitochondrial
CCAAAACCGGAATCTTTCAATTAAACTACCCTTTGACGCAAAATAAGCGCCAACACACAAATTTACCTAT
ATCCTCTACCGTGCCCAGAAGACCAATAGCCGCAATACTTACCTATGTATTATTGTACATCTACTTATTT
ACCGCTAGCATATGACCAGTAGTACTGCTGATTAATTTGACCTAAAACATAAAATTATTGGTTTTACATA
AACTGTTTAAATTAAATGACTATTATATAGGTAATAAAAATGAAATGGTATAGGACATAACATTAAGCAA
TTATTCTTAACCATGAATATCGTCACAGTAATAGGTTATTTCTTAGTTTAACTCATCACGAGAAATAAGC
AACCCTTGTTAGTAAGATACAACATTACCAGTTTCAGGCCCATTAATTTATGGCGTACATAACTGATCTA
TTCTGGCCTCTGGTTGTTTTTTCAGGCACATCAAATTGGTAAAGTTCATTCATCTCTTTTTAAGAGGCCT
CTGGTTAAATGAGTTCTATACATTAAATTTATAACCTGGCATAAGGTGGTTTTACTTGCATATAGTAGTC
TTTTTTTTCTCTTTGTGTTCTCAGGCCCGCATAACTGATACCTGCCGAATTGATGAAACTGAACCTACGT
TTAAGATGATTGGCCGTGCAAGATAATCAATGGTATTATTTAATTAATGCTTGGAAGACATATATTCTTA
TAAAAACTCACAACAGTTATTTACAAGCCTAACCTATTACAACTATACTTTTTAGTTAAACCCCCCCACC
CCCATAAACTAACATCATGCCCGA

>gi|325301890|gb|HQ890548.1| Eretmochelys imbricata haplotype Ei-PCol3 D-loop, partial sequence; mitochondrial
GGAATCTTTCAATTAAACTACCCTTTGACGCAAAATAAGCGCCAACACACAAATTTACCTATATCCTCTA
CCGTGCCCAGAAGACCAATAGCCGCAATACTTACCTATGTATTATTGTACATCTACTTATTTACCGCTAG
CATATGACCAGTAGTACTGCTGATTAATTTGACCTAAAACATAAAATTATTGGTTTTACATAAACTGTTT
AAATTAAATGACTATTATATAGGTAATAAAAATGAAATGGTATAGGACATAACATTAAGCAATTATTCTT
AACCATGAATATCGTCACAGTAATAGGTTATTTCTTAGTTTAACTCATCACGAGAAATAAGCAACCCTTG
TTAGTAAGATACAACATTACCAGTTTCAGGCCCATTAATTTATGGCGTACATAACTGATCTATTCTGGCC
TCTGGTTGTTTTTTCAGGCACATCAAATTGGTAAAGTTCATTCATCTCTTTTTAAGAGGCCTCTGGTTAA
ATGAGTTCTATACATTAAATTTATAACCTGGCATAAGGTGGTTTTACTTGCATATAGTAGTCTTTTTTTT
CTCTTTGTGTTCTCAGGCCCGCATAACTGATACCTGCCGAATTGATGAAACTGAACCTACGTTTAAGATG
ATTGGTCGTGCAAGATAATCAATGGTATTATTTAATTAATGCTTGGAAGACATATATTCTTATAAAAACT
CACAACAGTTATTTACAAGCCTAACCTATTACAACTATACTTTTTAGTTAAACCCCCCCACCCCCATAAA
CTAACATCATGCCCGAATAACTATTTACTTCTTGTC

>gi|297660275|gb|GU997699.1| Eretmochelys imbricata haplotype Iran-6 tRNA-Pro gene and D-loop, partial sequence; mitochondrial
CCAAAACCGGAATCTTTCAATTAAACTACCCTTTGACGCAAAATAAGCGCCAACACACAAATTTACCTAT
ATCCTCTACCGTGCCCAGAAGACCAATAGCCGCAATACTTACCTATGTATTATTGTACATCTACTTATTT
ACCGCTAGCATATGACCAGTAGTATTGCTGATTAATTTGACCTAAAACATAAAATTATTGGTTTTACATA
AACTGTTTAAATTAAATGACTATTATATAGGTAATAAAAATGAAATGGTATAGGACATAACATTAAGCAA
TTATTCTTAACCATGAATATCGTCACAGTAATAGGTTATTTCTTAGTTTAACTCATCACGAGAAATAAGC
AACCCTTGTTAGTAAGATACAACATTACCAGTTTCAGGCCCATTAATTTATGGCGTACATAACTGATCTA
TTCTGGCCTCTGGTTGTTTTTTCAGGCACATCAAATTGGTAAAGTTCATTCATCTCTTTTTAAGAGGCCT
CTGGTTAAATGAGTTCTATACATTAAATTTATAACCTGGCATAAGGTGGTTTTACTTGCATATAGTAGTC
TTTTTTTTCTCTTTGTGTTCTCAGGCCCGCATAACTGATACCTGCCGAATTGATGAAACTGAACCTACGT
TTAAGATGATTGGTCGTGCAAGATAATCAATGGTATTATTTAATTAATGCTTGGAAGACATATATTCTTA
TAAAAACTCACAACAGTTATTTACAAGCCTAACCTATTACAACTATACTTTTTAGTTAAACCCCCCCACC
CCCATAAACTAACATCATGCCCG

>gi|297660274|gb|GU997698.1| Eretmochelys imbricata haplotype Iran-5 tRNA-Pro gene and D-loop, partial sequence; mitochondrial
CCAAAACCGGAATCTTTCAATTAAACTACCCTTTGACGCAAAATAAGCGCCAACACACAAATTTACCTAT
ATCCTCTACCGTGCCCAGAAGACCAATAGCCGCAATACTTACCTATGTATTATTGTACATCTACTTATTT
ACCGCTAGCATATGACCAGTAGGACTGCTGATTAATTTGACCTAAAACATAAAATTATTGGTTTTACATA
AACTGTTTAAATTAAATGACTATTATATAGGTAATAAAAATGAAATGGTATAGGACATAACATTAAGCAA
TTATTCTTAACCATGAATATCGTCACAGTAATAGGTTATTTCTTAGTTTAACTCATCACGAGAAATAAGC
AACCCTTGTTAGTAAGATACAACATTACCAGTTTCAGGCCCATTAATTTATGGCGTACATAACTGATCTA
TTCTGGCCTCTGGTTGTTTTTTCAGGCACATCAAATTGGTAAAGTTCATTCATCTCTTTTTAAGAGGCCT
CTGGTTAAATGAGTTCTATACATTAAATTTATAACCTGGCATAAGGTGGTTTTACTTGCATATAGTAGTC
TTTTTTTTCTCTTTGTGTTCTCAGGCCCGCATAACTGATACCTGCCGAATTGATGAAACTGAACCTACGT
TTAAGATGATTGGTCGTGCAAGATAATCAATGGTATTATTTAATTAATGCTTGGAAGACATATATTCTTA
TAAAAACTCACAACAGTTATTTACAAGCCTAACCTATTACAACTATACTTTTTAGTTAAACCCCCCCACC
CCCATAAACTAACATCATGCCCG

>gi|297660273|gb|GU997697.1| Eretmochelys imbricata haplotype Iran-4 tRNA-Pro gene and D-loop, partial sequence; mitochondrial
CCAAAACCGGAATCTTTCAATTAAACTACCCTTTGACGCAAAATAAGCGCCAACACACAAATTTACCTAT
ATCCTCTACCGTGCCCAGAAGACCAATAGCCGCAATACTTACCTATGTATTATTGTACATCTACTTATTT
ACCGCTAGCATATGACCAGTAGTACTGCTGATTAATTTGACCTAAAACATAAAATTATTGGTTTTACATA
AACTGTTTAAATTAAATGACTATTATATAGGTAATAAAAATGAAATGGTATAGGACATAACATTAAGCAA
TTATTCTTAACCATGAATATCGTCACAGTAATAGGTTATTTCTTAGTTTAACTCATCACGAGAAATAAGC
AACCCTTGTTAGTAAGATACAACATTACCAGTTTCAGGCCCATTAATTTATGGCGTACATAACTGATCTA
TTCTGGCCTCTGGTTGTTTTTTCAGGCACATCAAATTGGTAAAGTTCATTCATCTCTTTTTAAAAGGCCT
CTGGTTAAATGAGTTCTATACATTAAATTTATAACCTGGCATAAGGTGGTTTTACTTGCATATAGTAGTC
TTTTTTTTCTCTTTGTGTTCTCAGGCCCGCATAACTGATACCTGCCGAATTGATGAAACTGAACCTACGT
TTAAGATGATTGGTCGTGCAAGATAATCAATGGTATTATTTAATTAATGCTTGGAAGACATATATTCTTA
TAAAAACTCACAACAGTTATTTACAAGCCTAACCTATTACAACTATACTTTTTAGTTAAACCCCCCCACC
CCCATAAACTAACATCATGCCCG

>gi|297660272|gb|GU997696.1| Eretmochelys imbricata haplotype Iran-3 tRNA-Pro gene and D-loop, partial sequence; mitochondrial
CCAAAACCGGAATCTTTCAATTAAACTACCCTTTGACGCAAAATAAGCGCCAACACACAAATTTACCTAT
ATCCTCTACCGTGCCCAGAAGACCAATAGCCGCAATACTTACCTATGTATTATTGTACATCTACTTATTT
ACCGCTAGCATATGACCAGTAGTACTGCTGATTAATTTGACCTAAAACATAAAATTATTGGTTTTACATA
AACTGTTTAAATTAAATGACTATTATATAGGTAATAAAAATGAAATGGTATAGGACATAACATTAAGCAA
TTATTCTTAACCATGAATATCGTCACAGTAATAGGTTATTTCTTAGTTTAACTCATCACGAGAAATAAGC
AACCCTTGTTAGTAAGATACAACATTACCAGTTTCAGGCCCATTAATTTATGGCGTACATAACTGATCTA
TTCTGGCCTCTGGTTGTTTTTTCAGGCACATCAAATTGGTAAAGTTCATTCATCTCTTTTTAAGAGGCCT
CTGGTTAAATGAGTTCTATACATTAAATTTATAACCTGGCATAAGGTGGTTTTACTTGCATATAGTAGTC
TTTTTTTTCTCTTTGTGTTCTCAGGCCCGCATAACTGATACCTGCCGAATTGATGAAACTGAACCTACGT
TTAAGATGATTGGTCGTGCAAGATAATCAATGGTATTATTTAATTAATGCTTGGAAGACATATATTCTTA
TAAAAACTCACAACAGTTATTTACAAGCCTAACCTATTACAACTATACTTTTTAGTTAAACCCCCCCACC
CCCATAAACTAACATCATGCCCG

>gi|297660271|gb|GU997695.1| Eretmochelys imbricata haplotype Iran-2 tRNA-Pro gene and D-loop, partial sequence; mitochondrial
CCAAAACCGGAATCTTTCAATTAAACTACCCTTTGACGCAAAATAAGCGCCAACACACAAATTTACCTAT
ATCCTCTACCGTGCCCAGAAGACCAATAGCCGCAATACTTACCTATGTATTATTGTACATCTACTTATTT
ACCGCTAGCATATGACCAGTAGTACCGCTGATTAATTTGACCTAAAACATAAAATTATTGGTTTTACATA
AACTGTTTAAATTAAATGACTATTATATAGGTAATAAAAATGAAATGGTATAGGACATAACATTAAGCAA
TTATTCTTAACCATGAATATCGTCACAGTAATAGGTTATTTCTTAGTTTAACTCATCACGAGAAATAAGC
AACCCTTGTTAGTAAGATACAACATTACCAGTTTCAGGCCCATTAATTTATGGCGTACATAACTGATCTA
TTCTGGCCTCTGGTTGTTTTTTCAGGCACATCAAATTGGTAAAGTTCATTCATCTCTTTTTAAGAGGCCT
CTGGTTAAATGAGTTCTATACATTAAATTTATAACCTGGCATAAGGTGGTTTTACTTGCATATAGTAGTC
TTTTTTTTCTCTTTGTGTTCTCAGGCCCGCATAACTGATACCTGCCGAATTGATGAAACTGAACCTACGT
TTAAGATGATTGGTCGTGCAAGATAATCAATGGTATTATTTAATTAATGCTTGGAAGACATATATTCTTA
TAAAAACTCACAACAGTTATTTACAAGCCTAACCTATTACAACTATACTTTTTAGTTAAACCCCCCCACC
CCCATAAACTAACATCATGCCCG

>gi|297660270|gb|GU997694.1| Eretmochelys imbricata haplotype Iran-1 tRNA-Pro gene and D-loop, partial sequence; mitochondrial
CCAAAACCGGAATCTTTCAATTAAACTACCCTTTGACGCAAAATAAGCGCCAACACACAAATTTACCTAT
ATCCTCTACCGTGCCCAGAAGACCAATAGCCGCAATACTTACCTATGTATTATTGTACATCTACTTATTT
ACCGCTAGCATATGACCAGTAGTACTGCTGATTAATTTGACCTAAAACATAAAATTATTGGTTTTACATA
AACTGTTTAAATTAAATGACTATTATATAGGTAATAAAAATGAAATGGTATAGGACATAACATTAAGCAA
TTATTCTTAACCATGAATATCGTCACAGTAATAGGTTATTTCTTAGTTTAACTCATCACGAGAAATAAGC
AACCCTTGTTAGTAAGATACAACATTACCAGTTTCAGGCCCATTAATTTATGGCGTACATAACTGATCTA
TTCTGGCCTCTGGTTGTTTTTTCAGGCACATCAAATTGGTAAAGTTCATTCATCTCTTTTTAAGAGGCCT
CTGGTTAAATGAGTTCTATACATTAAATTTATAACCTGGCATAAGGTGGTTTTACTTGCATATAGTAGTC
TTTTTTTTCTCTTTGTGTTCTCA

>gi|324220178|emb|FR798951.1| Eretmochelys imbricata mitochondrial D-loop, haplotype Ei-PCol1
GGAATCTTTCANTTAAACTACCCTTTGACGCAAAATAAGCGCCAACACACAAATTTACCTATATCCTCTA
CCGTGCCCAGAAGACCAATAGCCGCAATACTTACCTATGTATTATTGTACATCTACTTATTTACCACTAG
CATATGACCAGTAGTACTGCTGATTAATTTGACCTAAAACATAAAATTATTGGTTTTACATAAACTGTTT
AAATTAAATGACTATTATATAGGTAATAAAAATGAAATGGTATAGGACATAACATTAAGCAATTATTCTT
AACCATGAATATCGTCACAGTAATAGGTTATTTCTTAGTTTAACTCATCACGAGAAATAAGCAACCCTTG
TTAGTAAGATACAACATTACCAGTTTCAGGCCCATTAATTTATGGCGTACATAACTGATCTATTCTGGCC
TCTGGTTGTTTTTTCAGGCACATCAAATTGGTAAAGTTCATTCATCTCTTTTTAAGAGGCCTCTGGTTAA
ATGAGTTCTATACATTAAATTTATAACCTGGCATAAGGTGGTTTTACTTGCATATAGTAGTCTTTTTTTT
CTCTTTGTGTTCTCAGGCCCGCATAACTGATACCTGCCGAATTGATGAAACTGAACCTACGTTTAAGATG
ATTGGTCGTGCAAGATAATCAATGGTATTATTTAATTAATGCTTGGAAGACATATATTCTTATAAAAACT
CACAACAGTTATTTACAAGCCTAACCTATTACAACTATACTTTTTAGTTAAACCCCCCCACCCCCATAAA
CTAACATCATGCCCGAATAACTATTTACTTCTTGTC

>gi|323669636|emb|FR775309.1| Eretmochelys imbricata mitochondrion partial D-loop, haplotype Ei-PCol2
GGAATCTTTCAATTAAACTACCCTTTGACGCAAAATAAGCGCCAACACACAAATTTACCTATATCCTCTA
CCGTGCCCAGAAGACCAATAGCCGCAATACTTACCTATGTATTATTGTACATCTACTTATTTACCGCTAG
CATATGACCAGTAGTACTGCTGATTAATTTGACCTAAAACATAAAATTATTGGTTTTACATAAACTGTTT
AAATTAAATGACTATTATATAGGTAATAAAAATGAAATGGTATGGGACATAACATTAAGCAATTATTCTT
AACCATGAATATCGTCACAGTAATAGGTTATTTCTTAGTTTAACTCATCACGAGAAATAAGCAACCCTTG
TTAGTAAGATACAACATTACCAGTTTCAGGCCCATTAATTTATGGCGTACATAACTGATCTATTCTGGCC
TCTGGTTGTTTTTTCAGGCACATCAAATTGGTAAAGTTCATTCATCTCTTTTTAAGAGGCCTCTGGTTAA
ATGAGTTCTATACATTAAATTTATAACCTGGCATAAGGTGGTTTTACTTGCATATAGTAGTCTTTTTTTT
CTCTTTGTGTTCTCAGGCCCGCATAACTGATACCTGCCGAATTGATGAAACTGAACCTACGTTTAAGATG
ATTGGTCGTGCAAGATAATCAATGGTATTATTTAATTAATGCTTGGAAGACATATATTCTTATAAAAACT
CACAACAGTTATTTACAAGCCTAACCTATTACAACTATACTTTTTAGTTAAACCCCCCCACCCCCATAAA
CTAACATCATGCCCGAATAACTATTTACTTCTTGTC

>gi|319918393|emb|FR775308.1| Eretmochelys imbricata mitochondrial partial D-loop, haplotype Ei-PCol3
GGAATCTTTCAATTAAACTACCCTTTGACGCAAAATAAGCGCCAACACACAAATTTACCTATATCCTCTA
CCGTGCCCAGAAGACCAATAGCCGCAATACTTACCTATGTATTATTGTACATCTACTTATTTACCGCTAG
CATATGACCAGTAGTACTGCTGATTAATTTGACCTAAAACATAAAATTATTGGTTTTACATAAACTGTTT
AAATTAAATGACTATTATATAGGTAATAAAAATGAAATGGTATAGGACATAACATTAAGCAATTATTCTT
AACCATGAATATCGTCACAGTAATAGGTTATTTCTTAGTTTAACTCATCACGAGAAATAAGCAACCCTTG
TTAGTAAGATACAACATTACCAGTTTCAGGCCCATTAATTTATGGCGTACATAACTGATCTATTCTGGCC
TCTGGTTGTTTTTTCAGGCACATCAAATTGGTAAAGTTCATTCATCTCTTTTTAAGAGGCCTCTGGTTAA
ATGAGTTCTATACATTAAATTTATAACCTGGCATAAGGTGGTTTTACTTGCATATAGTAGTCTTTTTTTT
CTCTTTGTGTTCTCAGGCCCGCATAACTGATACCTGCCGAATTGATGAAACTGAACCTACGTTTAAGATG
ATTGGTCGTGCAAGATAATCAATGGTATTATTTAATTAATGCTTGGAAGACATATATTCTTATAAAAACT
CACAACAGTTATTTACAAGCCTAACCTATTACAACTATACTTTTTAGTTAAACCCCCCCACCCCCATAAA
CTAACATCATGCCCGAATAACTATTTACTTCTTGTC

>gi|95107362|gb|DQ479349.1| Eretmochelys imbricata haplotype DR2 D-loop, partial sequence; mitochondrial
TAGCATATGACCAGTAGTACTGCTGATTAATCTGACCTAAAACATAAAATTATTGGTTTTACATAAACTG
TTTAAACTACATGACTATTATACAGGTAATAAGAATGAAATGGTATAGGACATAATATTAAGTAATTATT
CTCAAACATGAATATCGTCACGGTAATGGGTTATTTCTTAGTTCAGCTCATCACGAGAAATAAGCAATCC
TTGTTAGTAAGATACAACATTACCAGTTTCAGGCCCATTAATTTATGGCGTACATAACTGATCTATTCTG
GCCTCTGGTTGTTTTTTCAGGCACATTGAATTGGTAAAGTTCATTCATCTCTTTTTAAGAGGCCTCTGGT
TAAATGAGTTCTATACATTGGATTTATAACCT

>gi|95107361|gb|DQ479348.1| Eretmochelys imbricata haplotype DR1 D-loop, partial sequence; mitochondrial
TAGCATATGACCGGTAGTACTGCTGATTAATCTGACCTAAAACATAAAATTATTGGTTTCACATAAACTG
TTTAAACTACATGACTATTATACAGGTAATAAGAATGAAATGGTATAGGACATAATATTAAGTAATTATT
CTCAAACATGAATATTGTCACAGTAATGGGTTATTTCTTAGTTCAGCTCATCACGAGAAATAAGCAACCC
TTGTTAGTAAGATACAACATTACCAGTTTCAGGCCCATTAATTTGTGGCGTACATAACTGATCTATTCTG
GCCTCTGGTTGTTTTTTCAGGCACATCGAATTGGTAAAGTTCATTCATCTCTTTTTAAAAGGCCTCTGGT
TAAATGAGTTCTATACATTAAATTTATAACCT

>gi|95107360|gb|DQ479347.1| Eretmochelys imbricata haplotype Cum D-loop, partial sequence; mitochondrial
TAGCATATGACCGGTAGTACTGCTGATTAATCTGACCTAAAACATAAAATTATTGGTTTCACATAAACTG
TTTAAACTACATGACTATTATACAGGTAATAAGAATGAAATGGTATAGGACATAATATTAAGTAATTATT
CTCAAACATGAATATTGTCACAGTAATGGGTTATTTCTTAGTTCAGCTCATCACGAGAAATAAGCAACCC
TTGTTAGTAAGATACAACATTACCAGTTTCAGGCCCATTAATTTGTGGCGTACATAACTGATCTATTCTG
GCCTCTGGTTGTTTTTTCAGGCACATCGAATTGGTAAAGTTCATTCATCTCTTTTTAAAAGGCCTCTGGT
TAAATGAGTTCTATACATTAAATTTATAACCT

>gi|95107359|gb|DQ479346.1| Eretmochelys imbricata haplotype Cu4 D-loop, partial sequence; mitochondrial
TAGCATATGACCGGTAGTACTGCTGATTAATCTGACCTAAAACATAAAATTATTGGTTTCACATAAACTG
TTTAAGCTACATGACTATTATACGGGTAATAAGAATGAAATGGTATAGGACATAATATTAAGTAATTATT
CTCAAACATGAATATTGTCACAGTAATGGGTTATTTCTTAGTTCAGCTCATCACGAGAAATAAGCAACCC
TTGTTAGTAAGATACAACATTACCAGTTTCAGGCCCATTAATTTATGGCGTACATAACTGATCTATTCTG
GCCTCTGGTTGTTTTTTCAGGCACATCGAATTGGTAAAGTTCATTCATCTCTTTTTAAAAGGCCTCTGGT
TAAATGAGTTCTATACATTAAATTTATAACCT

>gi|95107358|gb|DQ479345.1| Eretmochelys imbricata haplotype Cu3 D-loop, partial sequence; mitochondrial
TAGCATATGACCGGTAGTACTGCTGATTAATCTGACCTAAAACATAAAATTATTGGTTTTACATAAACTG
TTTAAACTACATGACTATTATACAGGTAATAAGAATGAAATGGTATAGGACATAATATTAAGTAATTATT
CTCAAACATGAATATTGTCACAGTAATGGGTTATTTCTTAGTTCAGCTCATCACGAGAAATAAGCAACCC
TTGTTAGTAAGATACAACATTACCAGTTTCAGGCCCATTAATTTATGGCGTACATAACTGATCTATTCTG
GCCTCTGGTTGTTTTTTCAGGCACATCGAATTGGTAAAGTTCATTCATCTCTTTTTAAAAGGCCTCTGGT
TAAATGAGTTCTATACATTAAATTTATAACCT

>gi|95107357|gb|DQ479344.1| Eretmochelys imbricata haplotype EATL D-loop, partial sequence; mitochondrial
TAGCATATGACCGGTAGTATCGCTGATTAATTTGACCTAAAACATAAAATTATTGGTTTTACATAAACTG
TTCAAATTACATGACTATTATATAGGTAATAAAAATGAAATGGTATGGGACATAACATTAAGTAATTATT
CTCAACCATGAATATCGTCACAGTAATAGGTTATTTCTTAGTTTGACTCATCACGAGAAATAAGCAACCC
TTGCTAGTAAGATACAACATTACCAGTTTCAAGCCCATTGATTTATGGCGTACATAACTGATCTATTCTG
GCCTCTGGTTGTTTTTTCAGGCACATTAAATTGTTAAAGTTCATTCATCTCTTTTTAAGAGGCCTCTGGT
TAAATGAGTTCTATACATTAAATTTATAACCT

>gi|95107356|gb|DQ479343.1| Eretmochelys imbricata haplotype Mx1a D-loop, partial sequence; mitochondrial
TAGCATATGACCGGTAGTACTGCTGATTAATCTGACCTAAAACATAAAATTATTGGTTTCACATAAACTG
TTTAAACTACATGACTATTATACAGGTAATAAGAATGAAATGGTATAGGACATAATATTAAGTAATTATT
CTCAAACATGAATATTGTCACAGTAATGGGTTATTTCTTAGTTCAGCTCATCACGAGAAATAAGCAACCC
TTGTTAGTAAGATACAACATTACCAGTTTCAGGCCCATTAATTTATGGCGTACATAACTGATCTATTCTG
GCCTCTGGTTGTTTTTTCAGGCACATCGAATTGGTAAAGTTCATTCATCTCTTTTTAAAGGCCTCTGGTT
GCCTCTGGTTAAATGAGTTCTATACATTAAATTTATAACC

>gi|95107355|gb|DQ479342.1| Eretmochelys imbricata haplotype gamma D-loop, partial sequence; mitochondrial
TAGCATATGACCGGTAGTACTGCTGATTAATCTGACCTAAAACATAAAATTATTGGTTTCACATAAACTG
TTTAAACTACATGACTATTATACAGGTAATAAGAATGAAATGGTATAGGACATAATATTAAGTAATTATT
CTCAAACATGAATATTGTCACAGTAATGGGTTATTTCTTAGTTCAGCTCATCACGAGAAATAAGCAACCC
TTGTTAGTAAGATACAACATTACCAGTTTCAGGCCCATTGATTTATGGCGTACATAACTGATCTATTCTG
GCCTCTGGTTGTTTTTTCAGGCACATCGAATTGGTAAAGTTCATTCATCTCTTTTTAAAAGGCCTCTGGT
TAAATGAGTTCTATACATTAAATTTATAACCT

>gi|95107354|gb|DQ479341.1| Eretmochelys imbricata haplotype BI1 D-loop, partial sequence; mitochondrial
TAGCATATGACCAGTAGTACTGCTGATTAATCTGACCTAAAACATAAAATTATTGGTTTTACATAAACTG
TTTAAATTACATGACTATTATACAGGTAATAAGAATGAAATGGTACAGGACATAATATTAAGTAATTATT
CTCAATCATGAATATTGTCACAGTAATGGGTTATTTCTTAGCTTAGCTCATCACGAGAAATAAGCAACCC
TTGTTAATAAGATACGACATTACCAGTTTCAAGCCCATTAATTTATGGCGTACATAACTGATCTATTCTG
GCCTCTGGTTGTTTTTTCAGGCACATCAAATTGGTAAAGTTCATTCATCTCTTTTTAAAAGGCCTCTGGT
TAAATGAGTTCTATACATTAAATTTATAACC

>gi|95107353|gb|DQ479340.1| Eretmochelys imbricata haplotype beta D-loop, partial sequence; mitochondrial
TAGCATATGACCAGTAGTACTGCTGATTAATCTGACCTAAAACATAAAATTATTGGTTTCACATAAACTG
TTTAAACTACATGACTATTATACAGGTAATAAGAATGAAATGGTATAGGACATAATATTAAGTAATTATT
CTCAAACATGAATATTGTCACAGTAATGGGTTATTTCTTAGTTCAGCTCATCACGAGAAATAAGCAACCC
TTGTTAGTAAGATACAACATTACCAGTTTCAGGCCCATTAATTTATGGCGTACATAACTGATCTATTCTG
GCCTCTGGTTGTTTTTTCAGGCACATGGAATTGGTAAAGTTCATTCATCTCTTTTTAAAAGGCCTCTGGT
TAAATGAGTTCTATACATTAAATTTATAACCT

>gi|95107352|gb|DQ479339.1| Eretmochelys imbricata haplotype alpha D-loop, partial sequence; mitochondrial
TAGCATATGACCAGTAGTACTGCTGATTAATCTGACCTAAAACATAAAATTATTGGTTTTACATAAACTG
TTTAAACTACATGACTATTATACAGGTAATAAGAATGAAATGGTATAGGACATAATATTAAGTAATTATT
CTCAAACATGAATATCGTCACAGTAATGGGTTATTTCTTAGTTCAGCTCATCACGAGAAATAAGCAATCC
TTGTTAGTAAGATACAACATTACCAGTTTCAGGCCCATTAATCTATGGCGTACATAACTGATCTATTCTG
GCCTCTGGTTGTTTTTTCAGGCACATTGAATTGGTAAAGTTCATTCATCTCTTTTTAAGAGGCCTCTGGT
TAAATGAGTTCTATACATTAAATTTATAACCT

>gi|95107351|gb|DQ479338.1| Eretmochelys imbricata haplotype P D-loop, partial sequence; mitochondrial
TAGCATATGACCGGTAGTACTGCTGATTAATCTGACCTAAAACATAAAATTATTGGTTTCACATAAACTG
TTTAAGCTACATGACTATTATACAGGTAATAAGAATGAAATGGTATAGGACATAATATTAAGTAATTATT
CTCAAACATGAATATTGTCACAGTAATGGGTTATTTCTTAGTTCAGCTCATCACGAGAAATAAGCAACCC
TTGTTAGTAAGATACAACATTACCAGTTTCAGGCCCATTAATTTATGGCGTACATAACTGATCTATTCTG
GCCTCTGGTTGTTTTTTCAGGCACATCGAATTGGTAAAGTTCATTCATCTCTTTTTAAAAGGCCTCTGGT
TAAATGAGTTCTATACATTAAATTTATAACCT

>gi|95107350|gb|DQ479337.1| Eretmochelys imbricata haplotype O D-loop, partial sequence; mitochondrial
TAGCATATGACCAGTAGTACTGCTGATTAATCTGACCTAAAACATAAAATTATTGGTTTTACATAAACTG
TTTAAACTACATGACTATTATACAGGTAATAAGAATGAAATGGTATAGGACATAATATTAAGTAATTATT
CTCAAACATGAATATCGTCACAGTAATGGGTTATTTCTTAGTTCAGCTCATCACGAGAAATAAGCAATCC
TTGTTAGTAAGATACAACATTACCAGTTTCAGGCCCATTAATTTGTGGCGTACATAACTGATCTATTCTG
GCCTCTGGTTGTTTTTTCAGGCACATTGAATTGGTAAAGTTCATTCATCTCTTTTTAAGAGGCCTCTGGT
TAAATGAGTTCTATACATTAAATTTATAACCT

>gi|95107349|gb|DQ479336.1| Eretmochelys imbricata haplotype M D-loop, partial sequence; mitochondrial
TAGCATATGACCGGTAGTACTGCTGATTAATCTGACCTAAAACATAAAATTATTGGTTTCACATAAACTG
TTTAAACTACATGACTATTATACAGGTAATAAGAATGAAATGGTATAGGACATAATATTAAGTAATTATT
CTCAAACATGAATATCGTCACAGTAATGGGTTATTTCTTAGTTCAGCTCATCACGAGAAATAAGCAACCC
TTGTTAGTAAGATACAACATTACCAGTTTCAGGCCCATTAATTTATGGCGTACATAACTGATCTATTCTG
GCCTCTGGTTGTTTTTTCAGGCACATTGAATTGGTAAAGTTCATTCATCTCTTTTTAAGAGGCCTCTGGT
TAAATGAGTTCTATACATTAAATTTATAACCT

>gi|95107348|gb|DQ479335.1| Eretmochelys imbricata haplotype L D-loop, partial sequence; mitochondrial
TAGCATATGACCGGTAGTACTGCTGATTAATCTGACCTAAAACATAAAATTATTGGTTTCACATAAACTG
TTTAAACTACATGACTATTATACAGGTAATAAGAATGAAATGGTATAGGACATAATATTAAGTAATTATT
CTCAAACATGAATATTGTCACAGTAATGGGTTATTTCTTAGTTCAGCTCATCACGAGAAATAAGCAACCC
TTGTTAGTAAGATACAACATTACCAGTTTCAGGCCCATTAATTTATGGCGTACATAACTGATCTATTCTG
GCCTCTGGTTGTTTTTTCAGGCACATCAAATTGGTAAAGTTCATTCATCTCTTTTTAAAAGGCCTCTGGT
TAAATGAGTTCTATACATTAAATTTATAACCT

>gi|95107347|gb|DQ479334.1| Eretmochelys imbricata haplotype K D-loop, partial sequence; mitochondrial
TAGCATATGACCGGTAGTACTGCTGATTAATCTGACCTAAAACATAAAATTATTGGTTTCACATAAACTG
TTTAAACTACATGACTATTATACAGGTAATAAGAATGAAATGGTATAGGACATAATATTAAGTAATTATT
CTCAAACATGAATATCGTCACAGTAATGGGTTATTTCTTAGTTCAGCTCATCACGAGAAATAAGCAACCC
TTGTTAGTAAGATACAACATTACCAGTTTCAGGCCCATTAATTTATGGCGTACATAACTGATCTATTCTG
GCCTCTGGTTGTTTTTTCAGGCACATCGAATTGGTAAAGTTCATTCATCTCTTTTTAAGAGGCCTCTGGT
TAAATGAGTTCTATACATTAAATTTATAACCT

>gi|95107346|gb|DQ479333.1| Eretmochelys imbricata haplotype J D-loop, partial sequence; mitochondrial
TAGCATATGACCGGTAGTACTGCTGATTAATCTGACCTAAAACATAAAATTATTGGTTTCACATAAACTG
TTTAAACTACATGACTATTATACAGGTAATAAGAATGAAATGGTATAGGACATAATATTAAGTAATTATT
CTCAAACATGAATATTGTCACAGTAATGGGTTATTTCTTAGTTCAGCTCATCACGAGAAATAAGCAACCC
TTGTTAGTAAGATACAACATTACCAGTTTCAGGCCCATTAATTTATGGCGTACATAACTGATCTATTCTG
GCCTCTGGTTGTTTTTTCAGGCACATCGAATTGGTAAAGTTCATTCATCTCTTTTTAAGAGGCCTCTGGT
TAAATGAGTTCTATACATTAAATTTATAACCT

>gi|95107345|gb|DQ479332.1| Eretmochelys imbricata haplotype I D-loop, partial sequence; mitochondrial
TAGCATATGTCCGGTAGTACTGCTGATTAATCTGACCTAAAACATAAAATTATTGGTTTCACATAAACTG
TTTAAACTACATGACTATTATACGGGTAATAAGAATGAAATGGTATAGGACATAATATTAAGTAATTATT
CTCAAACATGAATATTGTCACAGTAATGGGTTATTTCTTAGTTCAGCTCATCACGAGAAATAAGCAACCC
TTGTTAGTAAGATACAACATTACCAGTTTCAGGCCCATTAATTTATGGCGTACATAACTGATCTATTCTG
GCCTCTGGTTGTTTTTTCAGGCACATCGAATTGGTAAAGTTCATTCATCTCTTTTTAAAAGGCCTCTGGT
TAAATGAGTTCTATACATTAAATTTATAACCT

>gi|95107344|gb|DQ479331.1| Eretmochelys imbricata haplotype H D-loop, partial sequence; mitochondrial
TAGCATATGACCAGTAGTACTGCTGATTAATCTGACCTAAAACATAAAATTATTGGTTTTACATAAACTG
TTTAAACTACATGACTATTATACAGGTAATAAAAATGAAATGGTATAGGACATAATATTAAGTAATTATT
CTCAAACATGAATATCGTCACAGTAATGGGTTATTTCTTAGTTCAGCTCATCACGAGAAATAAGCAATCC
TTGTTAGTAAGATACAACATTACCAGTTTCAGGCCCATTAATTTATGGCGTACATAACTGATCTATTCTG
GCCTCTGGTTGTTTTTTCAGGCACATTGAATTTGTAAAGTTCATTCATCTCTTTTTAAGAGGCCTCTGGT
TAAATGAGTTCTATACATTAAATTTATAACCT

>gi|95107343|gb|DQ479330.1| Eretmochelys imbricata haplotype G D-loop, partial sequence; mitochondrial
TAGCATATGACCAGTAGTACTGCTGATTAATCTGACCTAAAACATAAAATTATTGGTTTTACATAAACTG
TTTAAACTACATGACTATTATACAGGTAATAAAAATGAAATGGTATAGGACATAATATTAAGTAATTATT
CTCAAACATGAATATCGTCACAGTAATGGGTTATTTCTTAGTTCAGCTCATCACGAGAAATAAGCAATCC
TTGTTAGTAAGATACAACATTACCAGTTTCAGGCCCATTAATTTATGGCGTACATAACTGATCTATTCTG
GCCTCTGGTTGTTTTTTCAGGCACATTGAATTGGTAAAGTTCATTCATCTCTTTTTAAGAGGCCTCTGGT
TAAATGAGTTCTATACATTAAATTTATAACCT

>gi|95107342|gb|DQ479329.1| Eretmochelys imbricata haplotype E D-loop, partial sequence; mitochondrial
TAGCATATGACCAGTAGTGCTGCTGATTAATCTGACCTAAAACATAAAATTATTGGTTTTACATAAACTG
TTTAAACTACATGACTATTATACAGGTAATAAGAATGAAATGGTATAGGACATAATATTAAGTAATTATT
CTCAAACATGAATATCGTCACAGTAATGGGTTATTTCTTAGTTCAGCTCATCACGAGAAATAAGCAATCC
TTGTTAGTAAGATACAACATTACCAGTTTCAGGCCCATTAATTTATGGCGTACATAACTGATCTATTCTG
GCCTCTGGTTGTTTTTTCAGGCACATTGAATTGGTAAAGTTCATTCATCTCTTTTTAAGAGGCCTCTGGT
TAAATGAGTTCTATACATTAAATTTATAACCT

>gi|95107341|gb|DQ479328.1| Eretmochelys imbricata haplotype D D-loop, partial sequence; mitochondrial
TAGCATATGACCGGTAGTACTGCTGATTAATCTGACCTAAAACATAAAATTATTGGNTTTACATAAACTG
TTTAAACTACATGACTATTATACAGGTAATAAGAATGAAATGGTATAGGACATAATATTAAGTAATTATT
CTCAAACATGAATATTGTCACAGTAATGGGTTATTTCTTAGTTCAGCTCATCACGAGAAATAAGCAATCC
TTGTTAGTAAGATACAACATTACCAGTTTCAGGCCCATTAATTTATGGCGTACATAACTGATCTATTCTG
GCCTCTGGTTGTTTTTTCAGGCACATCGAATTGGTAAAGTTCATTCATCTCTTTTTAAAAGGCCTCTGGT
TAAATGAGTTCTATACATTAAATTTATAACCT

>gi|95107340|gb|DQ479327.1| Eretmochelys imbricata haplotype C D-loop, partial sequence; mitochondrial
TAGCATATGACCGATAGTACTGCTGATTAATCTGACCTAAAACATAAAATTATTGGTTTTACATAAACTG
TTTAAACTACATGACTATTATACGGGTAATAAGAATGAAATGGTATAGGACATAATATTAAGTAATTATT
CTCAAACATGAATATTGTCACAGTAATGGGTTATTTCTTAGTTCAGCTCATCACGAGAAATAAGCAACCC
TTGTTAGTAAGATACAACATTACCAGTTTCAGGCCCATTAATTTATGGCGTACATAACTGATCTATTCTG
GCCTCTGGTTGTTTTTTCAGGCACATCGAATTGGTAAAGTTCATTCATCTCTTTTTAAAAGGCCTCTGGT
TAAATGAGTTCTATACATTAAATTTATAACCT

>gi|95107339|gb|DQ479326.1| Eretmochelys imbricata haplotype B D-loop, partial sequence; mitochondrial
TAGCATATGACCGGTAGTACTGCTGATTAATCTGACCTAAAACATAAAATTATTGGTTTTACATAAACTG
TTTAAACTACATGACTATTATACGGGTAATAAGAATGAAATGGTATAGGACATAATATTAAGTAATTATT
CTCAAACATGAATATTGTCACAGTAATGGGTTATTTCTTAGTTCAGCTCATCACGAGAAATAAGCAACCC
TTGTTAGTAAGATACAACATTACCAGTTTCAGGCCCATTAATTTATGGCGTACATAACTGATCTATTCTG
GCCTCTGGTTGTTTTTTCAGGCACATCGAATTGGTAAAGTTCATTCATCTCTTTTTAAAAGGCCTCTGGT
TAAATGAGTTCTATACATTAAATTTATAACCT

>gi|1127597|gb|U37807.1|EIU37807 Eretmochelys imbricata mitochondrial DNA, replication origin D-loop region
TAGCATATGATCAGTAATGTTGTCGATTAATTTGGCTTTAAACATAAAAATTTATTAATTTTACATAAAC
TGTTTTAGTTACATGACTATTATACAGGTAATAAGAATGAAATGATATAGGACATAAAATTAAACCATTA
TTCTCAACCATGAATATCGTCACAGTAATAGGTTATTTCTTAGTTCAGCTCATCACGAGAAATAAGCAAC
CCTTGTTAGTAAGATACAACATTACCAGTTTCAAGCCCATTAAGTCATATCGTACATAACTGATCTATTC
TGGCCTCTGGTTGTTTTTTCAGGCACATTAAGATAATAAAGTTCACTCGTTCCTCTTTAAAAGGCCTCTG
GTTAAATGAGTTCTATACATTAAATTTATAACCT

>gi|1127596|gb|U37806.1|EIU37806 Eretmochelys imbricata mitochondrial DNA, replication origin D-loop region
TAGCATATGACCGGTAGTACTGCTGATTAATCTGACCTAAAACATAAAATTATTGGTTTCACATAAACTG
TTTAAACTACATGACTATTATACAGGTAATAAGAATGAAATGGTATAGGACATAATATTAAGTAATTATT
CTCAAACATGAATATTGTCACAGTAATGGGTTATTTCTTAGTTCAGCTCATCACGAGAAATAAGCAACCC
TTGTTAGTAAGATACAACATTACCAGTTTCAGGCCCATTAATTTATGGCGTACATAACTGATCTATTCTG
GCCTCTGGTTGTTTTTTCAGGCACATCGAATTGGTAAAGTTCATTCATCTCTTTTTAAAAGGCCTCTGGT
TAAATGAGTTCTATACATTAAATTTATAACCT

>gi|1127595|gb|U37805.1|EIU37805 Eretmochelys imbricata mitochondrial DNA, replication origin D-loop region
TAGCATATGACCGGTAGTACTGCTGATTAATCTGACCTAAAACATAAAATTATTGGTTTCACATAAACTG
TTTAAACTACATGACTATTATACGGGTAATAAGAATGAAATGGTATAGGACATAATATTAAGTAATTATT
CTCAAACATGAATATTGTCACAGTAATGGGTTATTTCTTAGTTCAGCTCATCACGAGAAATAAGCAACCC
TTGTTAGTAAGATACAACATTACCAGTTTCAGGCCCATTAATTTATGGCGTACATAACTGATCTATTCTG
GCCTCTGGTTGTTTTTTCAGGCACATCAAATTGGTAAAGTTCATTCATCTCTTTTTAAAAGGCCTCTGGT
TAAATGAGTTCTATACATTAAATTTATAACCT

>gi|1127594|gb|U37804.1|EIU37804 Eretmochelys imbricata mitochondrial DNA, replication origin D-loop region
TAGCATATGACCGGTAGTACTGCTGATTAATCTGACCTAAAACATAAAATTATTGGTTTCACATAAACTG
TTTAAACTACATGACTATTATACGGGTAATAAGAATGAAATGGTATAGGACATAATATTAAGTAATTATT
CTCAAACATGAATATTGTCACAGTAATGGGTTATTTCTTAGTTCAGCTCATCACGAGAAATAAGCAACCC
TTGTTAGTAAGATACAACATTACCAGTTTCAGGCCCATTAATTTATGGCGTACATAACTGATCTATTCTG
GCCTCTGGTTGTTTTTTCAGGCACATCGAATTGGTAAAGTTCATTCATCTCTTTTTAAAAGGCCTCTGGT
TAAATGAGTTCTATACATTAAATTTATAACCT

>gi|1013864166|gb|KT964296.1| Eretmochelys imbricata isolate EiIP74 tRNA-Pro gene and D-loop, partial sequence; mitochondrial
CCCCAAAACCGGAATCTTTCAATTAAACTACCCTTTGACGCAAAATAAGCGCCAACACACAAATTTACCT
ATATCCTCTACCGTGCCCAGAAGACCAATAGCCGCAATACTTACCTATGTATTATTGTACATCTACTTAT
TTACCGCTAGCATATGACCAGTAGTACTGCTGATTAATTTGACCTAAAACATAAAATTATTGGTTTTACA
TAAACTGTTTAAATTAAATGACTATTATATAGGTAATAAAAATGAAATGGTATGGGACATAACATTAAGC
AATTATTCTTAACCATGAATATCGTCACAGTAATAGGTTATTTCTTAGTTTAACTCATCACGAGAAATAA
GCAACCCTTGTTAGTAAGATACAACATTACCAGTTTCAGGCCCATTAATTTATGGCGTACATAACTGATC
TATTCTGGCCTCTGGTTGTTTTTTCAGGCACATCAAATTGGTAAAGTTCATTCATCTCTTTTTAAGAGGC
CTCTGGTTAAATGAGTTCTATACATTAAATTTATAACCTGGCATAAGGTGGTTTTACTTGCATATAGTAG
TCTTTTTTTTCTCTTTGTGTTCTCAGGCCCGCATAACTGATACCTGCCGAATTGATGAAACTGAACCTAC
GTTTAAGATGATTGGTCGTGCAAGATAATCAATGGTATTATTTAATTAATGCTTGGAAGACATATATTCT
TATAAAAACTCACAACAGTTATTTACAAGCCTAACCTATTACAACTATACTTTTTAGTTAAACCCCCCCA
CCCC

>gi|1013864165|gb|KT964295.1| Eretmochelys imbricata isolate EiIP73 tRNA-Pro gene and D-loop, partial sequence; mitochondrial
CCCCAAAACCGGAATCTTTCAATTAAACTACCCTTTGACGCAAAATTAAGCGCCAACACACAAATTTACC
TATATCCTCTACCGTGCCCAGAAGACCAATAGCCGCAATACTTACCTATGTATTATTGTACATCTACTTA
TTTACCGCTAGCATATGACCAGTAGTACTGCTGATTAATTTGACCTAAAACATAAAATTATTGGTTTTAC
ATAAACTGTTTAGATTAAATGACTATTATATAGGTAATAAAAATGAAATGGTATAGGACATAACATTAAG
CAATTATTCTTAACCATGAATATCGTCACAGTAATAGGTTATTTCTTAGTTTAACTCATCACGAGAAATA
AGCAACCCTTGTTAGTAAGATACAACATTACCAGTTTCAGGCCCATTAATTTATGGCGTACATAACTGAT
CTATTCTGGCCTCTGGTTGTTTTTTCAGGCACATCAAATTGGTAAAGTTCATTCATCTCTTTTTAAGAGG
CCTCTGGTTAAATGAGTTCTATACATTAAATTTATAACCTGGCATAAGGTGGTTTTACTTGCATATAGTA
GTCTTTTTTTTCTCTTTGTGTTCTCAGGCCCGCATAACTGATACCTGCCGAATTGATGAAACTGAACCTA
CGTTTAAGATGATTGGTCGTGCAAGATAATCAATGGTATTATTTAATTAATGCTTGAAAGACATATATTC
TTATAAAAACTCACAACAGTTATTTACAAGCCTAACCTATTACAACTATACTTTTTAGTTAAACCCCC

>gi|1013864164|gb|KT964294.1| Eretmochelys imbricata isolate EiIP72 tRNA-Pro gene and D-loop, partial sequence; mitochondrial
CCCCAAAACCGGAATCTTTCAATTAAACTACCCTTTGACGCAAAATAAGCGCCAACACACAAATTTACCT
ATATCCTCTACCGTGCCCAGAAGACCAATAGCCGCAATACTTACCTATGTATTATTGTACATCTACTTAT
TTACCGCTAGCATATGACCAGTAGTACTGCTGATTAATTTGACCTAAAACATAAAATTATTGGTTTTACA
TAAACTGTTTAAATTAAATGACTATTATATAGGTAATAAAAATGAAATGGTATAGGACATAACATTAAGC
AATTATTCTTAACCATGAATATCGTTACAGTAATAGGTTATTTCTTAGTTTAACTCATCACGAGAAATAA
GCAACCCTTGTTAGTAAGATACAACATTACCAGTTTCAGGCCCATTAATTTATGGCGTACATAACTGATC
TATTCTGGCCTCTGGTTGTTTTTTCAGGCACATCAAATTGGTAAAGTTCATTCATCTCTTTTTAAGAGGC
CTCTGGTTAAATGAGTTCTATACATTAAATTTATAACCTGGCATAAGGTGGTTTTACTTGCATATAGTAG
TCTTTTTTTTCTCTTTGTGTTCTCAGGCCCGCATAACTGATACCTGCCGAATTGATGAAACTGAACCTAC
GTTTAAGATGATTGGTCGTGCAAGATAATCAATGGTATTATTTAATTAATGCTTGGAAGACATATATTCT
TATAAAAACTCACAACAGTTATTTACAAGCCTAACCTATTACAACTATACTTTTTAGTTAAACCCCCCCA
CCCC

>gi|1013864163|gb|KT964293.1| Eretmochelys imbricata isolate EiIP71 tRNA-Pro gene and D-loop, partial sequence; mitochondrial
CCCCAAAACCGGAATCTTTCAATTAAACTACCCTTTGACGCAAAATAAGCGCCAACACACAAATTTACCT
ATATCCTCTACCGTGCCCAGAAGACCAATAGCCGCAATACTTACCTATGTATTATTGTACATCTACTTAT
TTACCGCTAGCATATGACCAGTAGTACTGCTGATTAATTTGACCTAAAACATAAAATTATTGGTTTTACA
TAAACTGTTTAAATTAAATGACTATTATATAGGTAATAAAAATGAAATGGTATAGGACATAACATTAAGC
AATTATTCTTAACCATGAATATCGTCACAGTAATAGGTTATTTCTTAGTTTAACTCATCACGAGAAATAA
GCAACCCTTGTTAGTAAGATACAACATTACCAGTTTCAGGCCCATTAATTTATGGCGTACATAACTGATC
TATTCTGGCCTCTGGTTGTTTTTTCAGGCACATCAAATTGGTAAAGTTCATTCATCTCTTTTTAAGAGGC
CTCTGGTTAAATGAGTTCTATACATTAAATTTATAACCTGGCATAAGGTGGTTTTACTTGCATATAGTAG
TCTTTTTTTTCTCTTTGTGTTCTCAGGCCCGCATAACTGATACCTGCCGAATTAATGAAACTGAACCTAC
GTTTAAGATGATTGGTCGTGCAAGATAATCAATGGTATTATTTAATTAATGCTTGGAAGACATATATTCT
TATAAAAACTCACAACAGTTATTTACAAGCCTAACCTATTACAACTATACTTTTTAGTTAAACCCCCCCA
CCCC

>gi|1013864162|gb|KT964292.1| Eretmochelys imbricata isolate EiIP59 tRNA-Pro gene and D-loop, partial sequence; mitochondrial
CCCCAAAACCGGAATCTTTCAATTAAACTACCCTTTGACGCAAAATAAGCGCCAACACACAAATTTACCT
ATATCCTCTACCGTGCCCAGAAGACCAATAGCCGCAATACTTACCTATGTATTATTGTACATCTACTTAT
TTACCGCTAGCATATGACCAGTAGTACTGCTGATTAATTTGACCTAAAACATAAAATTATTGGTTTTACA
TAAACTGTTTAAATTAAATGACTATTATATAGGTAATAAAAATGAAATGGTATAGGACATAACATTAAGC
AATTATTCTTAACCATGAATATCGTCACAGTAATAGGTTATTTCTTAGTTTAACTCATCACGAGAAATAA
GCAACCCTTGTTAGTAAGATACAACATTACCAGTTTCAGGCCCATTAATTTATGGCGTACATAACTGATC
TATTCTGGCCTCTGGTTGTTTTTTCAGGCACATCAAATTGGTAAAGTTCATTCATCTCTTTTTAAGAGGC
CTCTGGTTAAATGAGTTCTATACATTGAATTTATAACCTGGCATAAGGTGGTTTTACTTGCATATAGTAG
TCTTTTTTTTCTCTTTGTGTTCTCAGGCCCGCATAACTGATACCTGCCGAATTGATGAAACTGAACCTAC
GTTTAAGATGATTGGTCGTGCAAGATAATCAATGGTATTATTTAATTAATGCTTGGAAGACATATATTCT
TATAAAAACTCACAACAGTTATTTACAAGCCTAACCTATTACAACTATACTTTTTAGTTAAACCCCCCCA
CCCC

>gi|1013864161|gb|KT964291.1| Eretmochelys imbricata isolate EiIP39 tRNA-Pro gene and D-loop, partial sequence; mitochondrial
CCCCAAAACCGGAATCTTTCAATTAAACTACCCTTTGACGCAAAATAAGCGCCAACACACAAATTTACCT
ATATCCTCTACCGTGCCCAGAAGACCAATAGCCGCAATACTTACCTATGTATTATTGTACATCTACTTAT
TTACCGCTAGCATATGACCAGTAGTACTGCTGATTAATTTGACCTAAAACATAAAATTATTGGTTTTACA
TAAACTGTTTAAATTAAATGACTATTATATAGGTAATAAAAATGAAATGGTATAGGACATAACATTAAGC
AATTATTCTTAACCATGAATATCGTCACAGTAATAGGTTATTTCTTAGTTTAACTCATCACGAGAAATAA
GCAACCCTTGTTAGTAAGATACAACATTACCAGTTTCAGGCCCATTAATTTATGGCGTACATAACTGATC
TATTCTGGCCTCTGGTTGTTTTTTCAGGCACATCAAATTGGCAAAGTTCATTCATCTCTTTTTAAGAGGC
CTCTGGTTAAATGAGTTCTATACATTAAATTTATAACCTGGCATAAGGTGGTTTTACTTGCATATAGTAG
TCTTTTTTTTCTCTTTGTGTTCTCAGGCCCGCATAACTGATACCTGCCGAATTGATGAAACTGAACCTAC
GTTTAAGATGATTGGTCGTGCAAGATAATCAATGGTATTATTTAATTAATGCTTGGAAGACATATATTCT
TATAAAAACTCACAACAGTTATTTACAAGCCTAACCTATTACAACTATACTTTTTAGTTAAACCCCCCCA
CCCC

>gi|950648087|gb|KT003685.1| Eretmochelys imbricata haplotype EiIP108 tRNA-Pro gene and D-loop, partial sequence; mitochondrial
CCCCAAAACCGGAATCTTTCAATTAAACTACCCTTTGACGCAAAATAAGCGCCAACACACAAATTTACCT
ATATCCTCTACCGTGCCCAGAAGACCAATAGCCGCAATACTTACCTATGTATTATTGTACATCTACTTAT
TTACCGCTAGCATATGACCAGTAGTACTGCTGATTAATTTGACCTAAAACATAAAATTATTGGTTTTACA
TAAACTGTTTAAATTAAATGACTATTATATAGGTAATAAAAATGAAATGGTATAGGACATAACATTAAGC
AATTATTTTTAACCATGAATATCGTCACAGTAATAGGTTATTTCTTAGTTTAACTCATCACGAGAAATAA
GCAACCCTTGTTAGTAAGATACAACATTACCAGTTTCAGGCCCATTAATTTATGGCGTACATAACTGATC
TATTCTGGCCTCTGGTTGTTTTTTCAGGCACATCAAATTGGTAAAGTTCATTCATCTCTTTTTAAGAGGC
CTCTGGTTAAATGAGTTCTATACATTAAATTTATAACCTGGCATAAGGTGGTTTTACTTGCATATAGTAG
TCTTTTTTTTCTCTTTGTGTTCTCAGGCCCGCATAACTGATACCTGCCGAATTGATGAAACTGAACCTAC
GTTTAAGATGATTGGTCGTGCAAGATAATCAATGGTATTATTTAATTAATGCTTGGAAGACATATATTCT
TATAAAAACTCACAACAGTTATTTACAAGCCTAACCTATTACAACTATACTTTTTAGTTAAACCCC

>gi|926473806|gb|KR012505.1| Eretmochelys imbricata isolate EiIP115 tRNA-Pro gene and D-loop, partial sequence; mitochondrial
CCCCAAAACCGGAATCTTTCAATTAAACTACCCTTTGACGCAAAATAAGCGCCAACACACAAATTTACCT
ATATCCTCTACCGTGCCCAGAAGACCAATAGCCGCAATACTTACCTATGTATTATTGTACATCTACTTAT
TTACCACTAGCATATGACCAGTAGTACTGCTGATTAATTTGACCTAAAACATAAAATTATTGGTTTTACA
TAAACTGTTTAAATTAAATGACTATTATATAGGTAATAAAAATGAAATGGTATAGGACATAACATTAAGC
AATTATTCTTAACCATGAATATCGTCACAGTAATAGGTTATTTCTTAGTTTAACTCATCACGAGAAATAA
GCAACCCTTGTTAGTAAGATACAACATTACCAGTTTCAGGCCCATTAATTTATGGCGTACATAACTGATC
TATTCTGGCCTCTGGTTGTTTTTTCAGGCACATCAAATTGGTAAAGTTCATTCATCTCTTTTTAAGAGGC
CTCTGGTTAAATGAGTTCTATACATTAAATTTATAACCTGGCATAAGGTGGTTTTACTTGCATATAGTAG
TCTTTTTTTTCTCTTTGTGTTCTCAGGCCCGCATAACTGATACCTGCCGAATTGATGAAACTGAACCTAC
GTTTAAGATGATTGGTCGTGCAAGATAATCAATGGTATTATTTAATTAATGCTTGGAAGACATATATTCT
TATAAAAACTCACAACAGTTATTTACAAGCCTAACCTATTACAACTATACTTTTTAGTTAAACCC

>gi|926473805|gb|KR012504.1| Eretmochelys imbricata isolate EiIP107 tRNA-Pro gene and D-loop, partial sequence; mitochondrial
CCCCAAAACCGGAATCTTTCAATTAAACTACCCTTTGACGCAAAATAAGCGCCAACACACAAATTTACCT
ATATCCTCTACCGTGCCCAGAAGACCAATAGCCGCAATACTTACCTATGTATTATTGTACATCTACTTAT
TTACCGCTAGCATATGACCAGTAGTACTGCTGATTAATTTGACCTAAAACATAAAATTATTGGTTTTACA
TAAACTGTTTAAATTAAATGACTATTATATAGGTAATAAAAATGAAATGGTATGGGACATAACATTAAGC
AATTATTCTTAACCATGAATATCGTCACAGTAATAGGTTATTTCTTAGTTTAACTCATCACGAGAAATAA
GCAACCCTTGTTAGTAAGATACAACATTACCAGTTTCAGGCCCATTAATTTATGGCGTACATAACTGATC
TATTCTGGCCTCTGGTTGTTTTTTCAGGCACATCAAATTGGTAAAGTTCATTCATCTCTTTTTAAAAGGC
CTCTGGTTAAATGAGTTCTATACATTAAATTTATAACCTGGCATAAGGTGGTTTTACTTGCATATAGTAG
TCTTTTTTTTCTCTTTGTGTTCTCAGGCCCGCATAACTGATACCTGCCGAATTGATGAAACTGAACCTAC
GTTTAAGATGATTGGTCGTGCAAGATAATCAATGGTATTATTTAATTAATGCTTGGAAGACATATATTCT
TATAAAAACTCACAACAGTTATTTACAAGCCTAACCTATTACAACTATACTTTTTAGTTAAACCCC

>gi|926473804|gb|KR012503.1| Eretmochelys imbricata isolate EiIP106 tRNA-Pro gene and D-loop, partial sequence; mitochondrial
CCCCAAAACCGGAATCTTTCAATTAAACTACCCTTTGACGCAAAATAAGCGCCAACACACAAATTTACCT
ATATCCTCTACCGTGCCCAGAAGACCAATAGCCGCAATACTTACCTATGTATTATTGTACATCTACTTAT
TTACCGCTAGCATATGACCAGTAATACTGCTGATTAATTTGACCTAAAACATAAAATTATTGGTTTTACA
TAAACTGTTTAAATTAAATGACTATTATATAGGTAATAAAAATGAAATGGTATAGGACATAACATTAAGC
AATTATTCTTAACCATGAATATCGTCACAGTAATAGGTTATTTCTTAGTTTAACTCATCACGAGAAATAA
GCAACCCTTGTTAGTAAGATACAACATTACCAGTTTCAGGCCCATTAATTTATGGCGTACATAACTGATC
TATTCTGGCCTCTGGTTGTTTTTTCAGGCACATCAAATTGGTAAAGTTCATTCATCTCTTTTTAAGAGGC
CTCTGGTTAAATGAGTTCTATACATTAAATTTATAACCTGGCATAAGGTGGTTTTACTTGCATATAGTAG
TCTTTTTTTTCTCTTTGTGTTCTCAGGCCCGCATAACTGATACCTGCCGAATTGATGAAACTGAACCTAC
GTTTAAGATGATTGGTCGTGCAAGATAATCAATGGTATTATTTAATTAATGCTTGGAAGACATATATTCT
TATAAAAACTCACAACAGTTATTTACAAGCCTAACCTATTACAACTATACTTTTTAGTTAAACCCC

>gi|926473803|gb|KR012502.1| Eretmochelys imbricata isolate EiIP105 tRNA-Pro gene and D-loop, partial sequence; mitochondrial
CCCCAAAACCGGAATCTTTCAATTAAACTACCCTTTGACGCAAAATAAGCGCCAACACACAAATTTACCT
ATATCCTCTACCGTGCCCAGAAGACCAATAGCCGCAATACTTACCTATGTATTATTGTACATCTACTTAT
TTACCACTAGCATATGACCAGTAGTACTGCTGATTAATTTGACCTAAAACATAAAATTATTGGTTTTACA
TAAACTGTTTAAATTAAATGACTATTATATAGGTAATAAAAATGAAATGGTATAGGACATAAAATTAAGC
AATTATTCTTAACCATGAATATCGTCACAGTAATAGGTTATTTCTTAGTTTAACTCATCACGAGAAATAA
GCAACCCTTGTTAGTAAGATACAACATTACCAGTTTCAGGCCCATTAATTTATGGCGTACATAACTGATC
TATTCTGGCCTCTGGTTGTTTTTTCAGGCACATCAAATTGGTAAAGTTCATTCATCTCTTTTTAAGAGGC
CTCTGGTTAAATGAGTTCTATACATTAAATTTATAACCTGGCATAAGGTGGTTTTACTTGCATATAGTAG
TCTTTTTTTTCTCTTTGTGTTCTCAGGCCCGCATAACTGATACCTGCCAAATTGATGAAACTGAACCTAC
GTTTAAGATGATTGGTCGTGCAAGATAATCAATGGTATTATTTAATTAATGCTTGGAAGACATATATTCT
TATAAAAACTCACAACAGTTATTTACAAGCCTAACCTATTACAACTATACTTTTTAGTTAAACCCC

>gi|1001604550|gb|KU695259.1| Eretmochelys imbricata isolate EiIP127 tRNA-Pro gene and D-loop, partial sequence; mitochondrial
CCCCAAAACCGGAATCTTTCAATTAAACTACCCTTTGACGCAAAATAAGCGCCAACACACAAATCTACCT
ATATCCTCTACCGTGCCCAGAAGACCAATAGCCGCAATACTTACCTATGTATTATTGTACATCTACTTAT
TTACCGCTAGCATATGACCAGTAGTACTGCTGATTAATTTGACCTAAAACATAAAATTATTGGTTTTACA
TAAACTGTTTAAATTAAATGACTATTATATAGGTAATAAAAATGAAATGGTATAGGACATAACATTAAGC
AATTATTCTTAACCATGAATATCGTCACAGTAATAGGTTATTTCTTAGTTTAACTCATCACGAGAAATAA
GCAACCCTTGTTAGTAAGATACAACATTACCAGTTTCAGGCCCATTAATTTATGGCGTACATAACTGATC
TATTCTGGCCTCTGGTTGTTTTTTCAGGCACATCAAATTGGTAAAGTTCATTCATCTCTTTTTAAGAGGC
CTCTGGTTAAATGAGTTCTATACATTAAATTTATAACCTGGCATAAGGTGGTTTTACTTGCATATAGTAG
TCTTTTTTTTCTCTTTGTGTTCTCAGGCCCGCATAACTGATACCTGCCGAATTGATGAAACTGAACCTAC
GTTTAAGATGATTGGTCGTGCAAGATAATCAATGGTATTATTTAATTAATGCTTGGAAGACATATATTCT
TATAAAAACTCACAACAGTTATTTACAAGCCTAACCTATTACAACTATACTTTTTAGTTAAACCCC

>gi|1001604549|gb|KU695258.1| Eretmochelys imbricata isolate EiIP126 tRNA-Pro gene and D-loop, partial sequence; mitochondrial
CCCCAAAACCGGAATCTTTCAATTAAACTACCCTTTGACGCAAAATAAGCGCCAACACACAAATTTACCT
ATATCCTCTACCGTGCCCAGAAGACCAATAGCCGCAATACTTACCTATGTACTATTGTACATCTACTTAT
TTACCGCTAGCATATGACCAGTAGTACTGCTGATTAATTTGACCTAAAACATAAAATTATTGGTTTTACA
TAAACTGTTTAAATTAAATGACTATTATATAGGTAATAAAAATGAAATGGTATAGGACATAACATTAAGC
AATTATTCTTAACCATGAATATCGTCACAGTAATAGGTTATTTCTTAGTTTAACTCATCACGAGAAATAA
GCAACCCTTGTTAGTAAGATACAACATTACCAGTTTCAGGCCCATTAATTTATGGCGTACATAACTGATC
TATTCTGGCCTCTGGTTGTTTTTTCAGGCACATCAAATTGGTAAAGTTCATTCATCTCTTTTTAAGAGGC
CTCTGGTTAAATGAGTTCTATACATTAAATTTATAACCTGGCATAAGGTGGTTTTACTTGCATATAGTAG
TCTTTTTTTTCTCTTTGTGTTCTCAGGCCCGCATAACTGATACCTGCCGAATTGATGAAACTGAACCTAC
GTTTAAGATGATTGGTCGTGCAAGATAATCAATGGTATTATTTAATTAATGCTTGGAAGACATATATTCT
TATAAAAACTCACAACAGTTATTTACAAGCCTAACCTATTACAACTATACTTTTTAGTTAAACCCC

>gi|950805184|gb|KT072798.1| Eretmochelys imbricata haplotype EiIP118 tRNA-Pro gene and D-loop, partial sequence; mitochondrial
TCAAACCTTCATCCCCGGCCCCCAAAACCGGAATCTTTCAATTAAACTACCCTTTGACGCAGAATTAAGC
GCCAACACACAAATTTACCTATATCCTCTACCGTGCCCAACAGACCAATATCCGCAACACTTACCTATGT
ACTATTGTACATCTACTTATTTACCACTAGCATATGACCAGTAGTATCGTTGATTAATTTGACCTAAAAC
ATAAAATTATTGGTTTTACATAAACCGTTCAAATTACATGACTATTATATAGGTAATAAAAATGAAATGA
TATGGGACATAACATTAAGTAATTATTCTCGACCATGAATATCGTCACAGTAATAGGTTATTTCTTAGTT
TAACTCATCACGAGAAATAAGCAACCCTTGTTAGTAAGATACAACATTACCAGTTTCAGGCCCATTAATT
TGTGGCGTACATAACTGATCTATTCTGGCCTCTGGTTGTTTTTTCAGGCACATTAAATTGGTAAAGTTCA
TTCATCTCTTTTTAAGAGGCCTCTGGTTAAATGAGTTCTATACATTGAATTTATAACCTGGCATAAGGTG
ATTTTACTTGCATATAGTAGTCTTTTTTTTCTCTTTGTGTTCTCAGGCCCACATAACTGATACCTGCCGA
ATCAATGAAACTGAACCTACGTTTAAGATGATTGGTCGTGCAAGATAATCAATGGTATTATTTAGTTAAT
GCTTGAAAGACATATATTCTTATAAAAACTCACAACAGTTATTTACAAGCCTAACCTATTACAACTATAC
TTTTTAGTTAAACCCCCCCACCCCC

>gi|950805183|gb|KT072797.1| Eretmochelys imbricata haplotype EiIP117 tRNA-Pro gene and D-loop, partial sequence; mitochondrial
AAAAGAGAAGGACTCAAACCTTCATCCCCGGCCCCCAAAACCGGAATCTTTCAATTAAACTACCCTTTGA
CGCAAAATAAGCGCCAACACACAAATTTACCTATATCCTCTACCGTGCCCAGAAGACCAATAGCCGCAAT
ACTTACCTATGTATTATTGTACATCTACTTATTTACCGCTAGCATATGACCAGTAGTACTGCTGATTAAT
TTGACCTAAAACATAAAATTATTGGTTTTACATAAACTGTTTAAATTAAATGACTATTATATAGGTAATA
AAAATGAAATGGTATAGGACATAACATTAAGCAATTATTCTTAACCATGAATATCGTCACAGTAATAGGT
TATTTCTTAGTTTAACTCATCACGAGAAATAAGCAACCCTTGTTAGTAAGATACAACATTACCAGTTTCA
AGCCCATTAATTTATGGCGTACATAACTGATCTATTCTGGCCTCTGGTTGTTTTTTCAGGCACATCAAAT
TGGTAAAGTTCATTCATCTCTTTTTAAGAGGCCTCTGGTTAAATGAGTTCTATACATTAAATTTATAACC
TGGCATAAGGTGGTTTTACTTGCATATAGTAGTCTTTTTTTTCTCTTTGTGTTCTCAGGCCCGCATAACT
GATACCTGCCGAATTGATGAAACTGAACCTACGTTTAAGATGATTGGTCGTGCAAGATAATCAATGGTAT
TATTTAATTAATGCTTGAAAGACATATATTCTTATAAAAACTCACAACAGTTATTTACAAGCCTAACCTA
TTACAACTATACTTTTTAGTTAAACCCCCCCACCCCC

>gi|950805182|gb|KT072796.1| Eretmochelys imbricata haplotype EiIP116 tRNA-Pro gene and D-loop, partial sequence; mitochondrial
ATAATCAAAAGAGAAGGACTCAAACCTTCATCCCCGGCCCCCAAAACCGGAATCTTTCAATTAAACTACC
CTTTGACGCAAAATAAGCGCCAACACACAAATTTACCTATATCCTCTACCGTGCCCAGAAGACCAATAGC
CGCAATACTTACCTATGTATTATTGTACATCTACTTATTTACCGCTAGCATATGACCAGTAGTACTGTTG
ATTAATTTGACCTAAAACATAAAATTATTGGTTTTACATAAACTGTTTAGATTAAATGACTATTATATAG
GTAATAAAAATGAAATGGTATAGGACATAACATTAAGCAATTATTCTTAACCATGAATATCGTCACAGTA
ATAGGTTATTTCTTAGTTTAACTCATCACGAGAAATAAGCAACCCTTGTTAGTAAGATACAACATTACCA
GTTTCAGGCCCATTAATTTATGGCGTACATAACTGATCTATTCTGGCCTCTGGTTGTTTTTTCAGGCACA
TCAAATTGGTAAAGTTCATTCATCTCTTTTTAAGAGGCCTCTGGTTAAATGAGTTCTATACATTAAATTT
ATAACCTGGCATAAGGTGGTTTTACTTGCATATAGTAGTCTTTTTTTTCTCTTTGTGTTCTCAGGCCCGC
ATAACTGATACCTGCCGAATTGATGAAACTGAACCTACGTTTAAGATGATTGGTCGTGCAAGATAATCAA
TGGTATTATTTAATTAATGCTTGGAAGACATATATTCTTATAAAAACTCACAACAGTTATTTACAAGCCT
AACCTATTACAACTATACTTTTTAGTTAAACCCCCCCACCCCC

>gi|950805181|gb|KT072795.1| Eretmochelys imbricata haplotype EiIP114 tRNA-Pro gene and D-loop, partial sequence; mitochondrial
TTTCCTAGAATAATCAAAAGAGAAGGACTCAAACCTTCATCCCCGGCCCCCAAAACCGGAATCTTTCAAT
TAAACTACCCTTTGACGCAAAATAAGCGCCAACACACAAATTTACCTATATCCTCTACCGTGCCCAGAAG
ACCAATAGCCGCAATACTTACCTATGTATTATTGTACATCTACTTATTTACCGCTAGCATATGACCAGTA
GTACTGCTGATTAATTTGACCTAAAACATAAAATTATTGGTTTTACATAAACTGTTTAAATTAAATGACT
ATTATATAGGTAATAAAAATGAAATGGTATAGGACATAACATTAAGCAATTATTCTTAACCATGAATATC
GTCACAGTAATAGGTTATTTCTTAGTTTAACTCATCACGAGAAATAAGCAACCCTTGCTAGTAAGATACA
ACATTACCAGTTTCAGGCCCATTAATTTATGGCGTACATAACTGATCTATTCTGGCCTCTGGTTGTTTTT
TCAGGCACATCAAATTGGTAAAGTTCATTCATCTCTTTTTAAGAGGCCTCTGGTTAAATGAGTTCTATAC
ATTAAATTTATAACCTGGCATAAGGTGGTTTTACTTGCATATAGTAGTCTTTTTTTTCTCTTTGTGTTCT
CAGGCCCGCATAACTGATACCTGCCGAATTGATGAAACTGAACCTACGTTTAAGATGATTGGTCGTGCAA
GATAATCAATGGTATTATTTAATTAATGCTTGGAAGACATATATTCTTATAAAAACTCACAACAGTTATT
TACAAGCCTAACCTATTACAACTATACTTTTTAGTTAAACCCCCCCACCCCC

>gi|950805180|gb|KT072794.1| Eretmochelys imbricata haplotype EiIP113 tRNA-Pro gene and D-loop, partial sequence; mitochondrial
CCCCAAAACCGGAATCTTTCAATTAAACTACCCTTTGACGCAAAATAAGCGCCAACACACAAATTTACCT
ATATCCTCTACCGTGCCCAGAAGACCAATAGCCGCAATACTTACCTATGTATTATTGTACATCTACTTAT
TTACCGCTAGCATATGACCAGTAGTACTGCTGATTAATTTGACCTAAAACATAAAATTATTGGTTTTACA
TAAACTGTTTAAATTAAATGACTATTATATAGGTAATAAAAGTGAAATGGTATAGGACATAAAATTAAGC
AATTATTCTTAACCATGAATATCGTCACAGTAATAGGTTATTTCTTAGTTTAACTCATCACGAGAAATAA
GCAACCCTTGTTAGTAAGATACAACATTACCAGTTTCAGGCCCATTAATTTATGGCGTACATAACTGATC
TATTCTGGCCTCTGGTTGTTTTTTCAGGCACATCAAATTGGTAAAGTTCATTCATCTCTTTTTAAGAGGC
CTCTGGTTAAATGAGTTCTATACATTAAATTTATAACCTGGCATAAGGTGGTTTTACTTGCATATAGTAG
TCTTTTTTTTCTCTTTGTGTTCTCAGGCCCGCATAACTGATACCTGCCAAATTGATGAAACTGAACCTAC
GTTTAAGATGATTGGTCGTGCAAGATAATCAATGGTATTATTTAATTAATGCTTGGAAGACATATATTCT
TATAAAAACTCACAACAGTTATTTACAAGCCTAACCTATTACAACTATACTTTTTAGTTAAACCCC

>gi|950805179|gb|KT072793.1| Eretmochelys imbricata haplotype EiIP112 tRNA-Pro gene and D-loop, partial sequence; mitochondrial
CCCCAAAACCGGAATCTTTCAATTAAACTACCCTTTGACGCAGAATTAAGCGCCAACACACAAATTTACC
TATATCCTCTACCGTGCCCAACAGACCAATATCCGCAACACTTACCTATGTACTATTGTACATCTACTTA
TTTACCACTAGCATATGACCAGTAGTATCGTTGATTAATTTGACCTAAAACATAAAATTATTGGTTTTAC
ATAAACCGTTCAAATTACATGACTATTATATAGGTAATAAAAATGAAATGATATGGGACATAACATTAAG
TAATTATTCTCAACCATGAATATCGTCACGGTAATGGGTTATTTCTTAGTTTAACTCATCACGAGAAATA
AGCAACCCTTGTTAGTAAGATACAACATTACCAGTTTCAGGCCCATTAATTTGTGGCGTACATAACTGAT
CTATTCTGGCCTCTGGTTGTTTTTTCAGGCACATTAAATTGGTAAAGTTCATTCATCTCTTTTTAAGAGG
CCTCTGGTTAAATGAGTTCTATACATTGAATTTATAACCTGGCATAAGGTGATTTTACTTGCATATAGTA
GTCTTTTTTTTCTCTTTGTGTTCTCAGGCCCACATAACTGATACCTGCCGAATCAATGAAACTGAACCTA
CGTTTAAGATGATTGGTCGTGCAAGATAATCAATGGTATTATTTAGTTAATGCTTGAAAGACATATATTC
TTATAAAAACTCACAACAGTTATTTACAAGCCTAACCTATTACAACTATACTTTTTAGTTAAACCCC

>gi|950805178|gb|KT072792.1| Eretmochelys imbricata haplotype EiIP111 tRNA-Pro gene and D-loop, partial sequence; mitochondrial
CCCCAAAACCGGAATCTTTCAATTAAACTACCCTTTGACGCAGAATTAAGCGCCAACACACAAATTTACC
TATATCCTCTACCGTGCCCAAAAGACCAATATCCGCAACACTTACCTATGTACTATTGTACATCTACTTA
TTTACCACTAGCATATGACCAGTAGTATCGTTGATTAATTTGACCTAAAACATAAAATTATTGGTTTTAC
ATAAACCGTTCAAATTACATGACTATTATATAGGTAATAAAAATGAAATGATATGGGACATAACATTAAG
TAATTATTCTCAACCATGAATATCGTCACAGTAATGGGTTATTTCTTAGTTTAACTCATCACGAGAAATA
AGCAACCCTTGTTAGTAAGATACAACATTACCAGTTTCAGGCCCATTAATTTGTGGCGTACATAACTGAT
CTATTCTGGCCTCTGGTTGTTTTTTCAGGCACATTAAATTGGTAAAGTTCATTCATCTCTTTTTAAGAGG
CCTCTGGTTAAATGAGTTCTATACATTGAATTTATAACCTGGCATAAGGTGATTTTACTTGCATATAGTA
GTCTTTTTTTTCTCTTTGTGTTCTCAGGCCCACATAACTGATACCTGCCGAATCAATGAAACTGAACCTA
CGTTTAAGATGATTGGTCGTGCAAGATAATCAATGGTATTATTTAATTAATGCTTGAAAGACATATATTC
TTATAAAAACTCACAACAGTTATTTACAAGCCTAACCTATTACAACTATACTTTTTAGTTAAACCCC

>gi|950805177|gb|KT072791.1| Eretmochelys imbricata haplotype EiIP110 tRNA-Pro gene and D-loop, partial sequence; mitochondrial
CCCCAAAACCGGAATCTTTCAATTAAACTACCCTTTGACGCAGAATTAAGCGCCAACACACAAATTTACC
TATATCCTCTACCGTGCCCAACAGACCAATATCCGCAACACTTACCTATGTACTATTGTACATCTACTTA
TTTACCACTAGCATATGACCAGTAGTATCGTTGATTAATTTGACCTAAAACATAAAATTATTGGTTTTAC
ATAAACCGTTCAAATTACATGACTATTATATAGGTAATAAAAATGAAATGATATGGGACATAACATTAAG
TGATTATTCTCAACCATGAATATCGTCACAGTAATAGGTTATTTCTTAGTTTAACTCATCACGAGAAATA
AGCAACCCTTGTTAGTAAGATACAACATTACCAGTTTCAGGCCCATTAATTTGTGGCGTACATAACTGAT
CTATTCTGGCCTCTGGTTGTTTTTTCAGGCACATTAAATTGGTAAAGTTCATTCATCTCTTTTTAAGAGG
CCTCTGGTTAAATGAGTTCTATACATTGAATTTATAACCTGGCATAAGGTGATTTTACTTGCATATAGTA
GTCTTTTTTTTCTCTTTGTGTTCTCAGGCCCACATAACTGATACCTGCCGAATCAATGAAACTGAACCTA
CGTTTAAGATGATTGGTCGTGCAAGATAATCAATGGTATTATTTAGTTAATGCTTGAAAGACATATATTC
TTATAAAAACTCACAACAGTTATTTACAAGCCTAACCTATTACAACTATACTTTTTAGTTAAACCCC

>gi|950805176|gb|KT072790.1| Eretmochelys imbricata haplotype EiIP109 tRNA-Pro gene and D-loop, partial sequence; mitochondrial
CCCCAAAACCGGAATCTTTCAATTAAACTACCCTTTGACGCAAAATAAGCGCCAACACACAAATTTACCT
ATATCCTCTACCGTGCCCAGAAGACCAATAGCCGCAATACTTACCTATGTATTATTGTACATCTACTTAT
TTACCGCTAGCATATGACCAGTAGTACTGTTGATTAATTTGGCCTAAAACATAAAATTATTGGTTTTACA
TAAACTGTTTAGATTAAATGACTATTATATAGGTAATAAAAATGAAATGGTATAGGACATAACATTAAGC
AATTATTCTTAACCATGAATATCGTCACAGTAATAGGTTATTTCTTAGTTTAACTCATCACGAGAAATAA
GCAACCCTTGTTAGTAAGATACAACATTACCAGTTTCAGGCCCATTAATTTATGGCGTACATAACTGATC
TATTCTGGCCTCTGGTTGTTTTTTCAGGCACATCAAATTGGTAAAGTTCATTCATCTCTTTTTAAGAGGC
CTCTGGTTAAATGAGTTCTATACATTAAATTTATAACCTGGCATAAGGTGGTTTTACTTGCATATAGTAG
TCTTTTTTTTCTCTTTGTGTTCTCAGGCCCGCATAACTGATACCTGCCGAATTGATGAAACTGAACCTAC
GTTTAAGATGATTGGTCGTGCAAGATAATCAATGGTATTATTTAATTAATGCTTGGAAGACATATATTCT
TATAAAAACTCACAACAGTTATTTACAAGCCTAACCTATTACAACTATACTTTTTAGTTAAACCCC

>gi|950805175|gb|KT072789.1| Eretmochelys imbricata haplotype EiIP104 tRNA-Pro gene and D-loop, partial sequence; mitochondrial
CCCCAAAACCGGAATCTTTCAATTAAACTACCCTTTGACGCAAAATAAGCGCCAACACACAAATTTACCT
ATATCCTCTACCGTGCCCAGAAGACCAATAGCCGCAATACTTACCTATGTATTATTGTACATCTACTTAT
TTACCGCTAGCATATGACCAGTAGTACTGCTGATTAATTTGACCTAAAACATAAAATTATTGGTTTTACA
TAAACTGTTTAAATTAAATGACTATTATATAGGTAATAAAAATGAAATGGTATAGGACATAAAATTAAGC
AATTATTCTTAACCATGAATATCGTCACAGTAATAGGTTATTTCTTAGTTTAACTCATCACGAGAAATAA
GCAACCCTTGTTAGTAAGATACAACATTACCAGTTTCAGGCCCATTAATTTATGGCGTACATAACTGATC
TATTCTGGCCTCTGGTTGTTTTTTCAGGCACATCAAATTGGTAAAGTTCATTCATCTCTTTTTAAGAGGC
CTCTGGTTAAATGAGTTCTATACATTAAATTTATAACCTGGCATAAGGTGGTTTTACTTGCATATAGTAG
TCTTTTTTTTCTCTTTGTGTTCTCAGGCCCGCATAACTGATACCTGCCAAATTGATGAAACTGAACCTAC
GTTTAAGATGATTGGTCGTGCAAGATAATCAATGGTATTATTTAATTAATGCTTGGAAGACATATATTCT
TATAAAAACTCACAACAGTTATTTACAAGCCTAACCTATTACAACTATACTTTTTAGTTAAACCCC

>gi|950805174|gb|KT072788.1| Eretmochelys imbricata haplotype EiIP103 tRNA-Pro gene and D-loop, partial sequence; mitochondrial
CCCCAAAACCGGAATCTTTCAATTAAACTACCCTTTGACGCAAAATAAGCGCCAACACACAAATTTACCT
ATATCCTCTACCGTGCCCAGAAGACCAATAGCCGCAATACTTACCTATGTATTATTGTACATCTACTTAT
TTACCGCTAGCATATGACCAGTAGTACTGCTGATTAATTTGACCTAAAACATAAAATTATTGGTTTTACA
TAAACTGTTTAAATTAAATGACTATTATATAGGTAATAAAAATGAAATGGTATGGGACATAACATTAAGC
AATTATTCTTAACCATGAATATCGTCACAGTAATAGGTTATTTCTTAGTTTAGCTCATCACGAGAAATAA
GCAACCCTTGTTAGTAAGATACAACATTACCAGTTTCAGGCCCATTAATTTATGGCGTACATAACTGATC
TATTCTGGCCTCTGGTTGTTTTTTCAGGCACATCAAATTGGTAAAGTTCATTCATCTCTTTTTAAGAGGC
CTCTGGTTAAATGAGTTCTATACATTAAATTTATAACCTGGCATAAGGTGGTTTTACTTGCATATAGTAG
TCTTTTTTTTCTCTTTGTGTTCTCAGGCCCGCATAACTGATACCTGCCGAATTGATGAAACTGAACCTAC
GTTTAAGATGATTGGTCGTGCAAGATAATCAATGGTATTATTTAATTAATGCTTGGAAGACATATATTCT
TATAAAAACTCACAACAGTTATTTACAAGCCTAACCTATTACAACTATACTTTTTAGTTAAACCCC

>gi|950805173|gb|KT072787.1| Eretmochelys imbricata haplotype EiIP102 tRNA-Pro gene and D-loop, partial sequence; mitochondrial
CCCCAAAACCGGAATCTTTCAATTAAACTACCCTTTGACGCAAAATAAGCGCCAACACACAAATTTACCT
ATATCCTCTACCGTGCCCAGAAGACCAATAGCCGCAATACTTACCTATGTATTATTGTACATCTACTTAT
TTACCGCTAGCATATGACCAGTAGTACTGCTGATTAATTTGACCTAAAACATAAAATTATTGGTTTTACA
TAAACTGTTTAAATTAAATGACTATTATATAGGTAATAAAAATGAAATGGTATAGGACATAACATTAAGC
AATTATTCTTAACCATGAATATCGTCACAGTAATAGGTTATTTCTTAGTTTAACTCATCACGAGAAATAA
GCAACCCTTGTTAGTAAGATACAACATTACCAGTTTCAGGCCCATTAATTTATGGCGTACATAACTGATC
TATTCTGGCCTCTGGTTGTTTTTTCAGGCACATCAAATTGGTAAAGTTCATTCATCTCTTTTTAAGAGGC
CTCTGGTTAAATGAGTTCTATACATTAAATTTATAACCTGGCATAAGGTGGTTTTACTTGCATATAGTAG
TCTTTTTTTTCTCTTTGTGTTCTCAGGCCCGCATAACTGATACCTGCCGAATTGATGAAACTGAACCTAC
GTTTAAGATGATTGGTCGTGCAAGATAATCAATGGTGTTATTTAATTAATGCTTGGAAGACATATATTCT
TATAAAAACTCACAACAGTTATTTACAAGCCTAACCTATTACAACTATACTTTTTAGTTAAACCCC

>gi|950805172|gb|KT072786.1| Eretmochelys imbricata haplotype EiIP101 tRNA-Pro gene and D-loop, partial sequence; mitochondrial
CCCCAAAACCGGAATCTTTCAATTAAACTACCCTTTGACGCAAAATAAGCGCCAACACACAAATTTACCT
ATATCCTCTACCGTGCCCAGAAGACCAATAGCCGCAATACTTACCTATGTACTATTGTACATCTACTTAT
TTACCGCTAGCATATGACCAGTAGTACTGCTGATTAATTTGACCTAAAACATAAAATTATTGGTTTTACA
TAAACTGTTTAAATTAAATGACTATTATATAGGTAATAAAAATGAAATGGTATAGGACATAACATTAAGC
AATTATTCTTAACCATGAATATCGTCACAGTAATAGGTTATTTCTTAGTTTAACTCATCACGAGAAATAA
GCAACCCTTGTTAGTAAGATACAACATTACCAGTTTCAGGCCCATTAATTTATGGCGTACATAACTGATC
TATTCTGGCCTCTGGTTGTTTTTTCAGGCACATCAAATTGGTAAAGTTCATTCATCTCTTTTTAAGAGGC
CTCTGGTTAAATGAGTTCTATACATTAAATTTATAACCTGGCATAAGGTGGTTTTACTTGCATATAGTAG
TCTTTTTTTTCTCTTTGTGTTCTCAGGCCCGCATAACTGATACCTGCCGAATCGATGAAACTGAACCTAC
GTTTAAGATGATTGGTCGTGCAAGATAATCAATGGTATTATTTAATTAATGCTTGGAAGACATATATTCT
TATAAAAACTCACAACAGTTATTTACAAGCCTAACCTATTACAACTATACTTTTTAGTTAAACCCC

>gi|402693805|gb|JX306005.1| Eretmochelys imbricata haplotype EiA89 D-loop, partial sequence; mitochondrial
ACGCAGAATAAGCGCCAACACATAAACTTACCTATATCCTCTACCGTGCCCAGCAGACCAATATCCGCAA
CACTTACCTATGTATTATTGTACATCTACTTATTTACCGCTAGCATATGACCGGTAGTACTGCTGATTAA
TCTGACCTAAAACATAAAGTTATTGGTTTCACATAAACTGTTTAAACTACATGACTATTATACGGGTAAT
AAGAATGAAATGGTATAGGACATAATATTAAGTAATTATTCTCAAACATGAATATTGTCACAGTAATGGG
TTATTTCTTAGTTCAGCTCATCACGAGAAATAAGCAACCCTTGTTAGTAAGATACAACATTACCAGTTTC
AGGCCCATTAATTTATGGCGTACATAACTGATCTATTCTGGCCTCTGGTTGTTTTTTCAGGCACATCGAA
TTGGTAAAGTTCATTCATCTCTTTTTAAAAGGCCTCTGGTTAAATGAGTTCTATACATTAAATTTATAAC
CTGGCATAACGTGGTTTTACTTGCATATAGTAGTCTTTTTTTTCTCTTTGTGTTCTCAGGCCCACATAAC
TGATACCTGCCGAATCAATGAAACTGAACCTACGTTTAAGATGATTGGTCGTGCAAGATAATCAATGGTA
TTATTTAATTAATGCTTGGAAGACATATATTCTTATAAAAACTCACAACAGTTATTTACAAGCCTAACCT
ATTACAACTATACTTTTTAGTTAAACCCCCCCACCCCCAT

>gi|696003384|gb|KM357641.1| Eretmochelys imbricata haplotype Ei-5 tRNA-Pro gene and D-loop, partial sequence; mitochondrial
TTTCAATTAAACTACCCTTTGACGCAGAATTAAGCGCCAACACACAAATTTACCTATATCCTCTACCGTG
CCCAACAGACCAATATCCGCAACACTTACCTATGTACTATTGTACATCTACTTATTTACCACTAGCATAT
GACCAGTAGTATCGCTGATTAATTTGACCTAAAACATAAAATTATTGGTTTTACATAAACCGTTCAAATT
ACATGACTATTATATAGGTAATAAAAATGAAATGATATGGGACATAACATTAAGTAATTATTCTCAACCA
TGAATATCGTCACAGTAATGGGTTATTTCTTAGTTTAACTCATCACGAGAAATAAGCAACCCTTGTTAGT
AAGATACAACATTACCAGTTTCAGGCCCATTAATTTGTGGCGTACATAACTGATCTATTCTGGCCTCTGG
TTGTTTTTTCAGGCACATTAAATTGGTAAAGTTCATTCATCTCTTTTTAAGAGGCCTCTGGTTAAATGAG
TTCTATACATTGAATTTATAACCTGGCATAAGGTGATTTTACTTGCATATAGTAGTCTTTTTTTTCTCTT
TGTGTTCTCAGGCCCACATAACTGATACCTGCCGAATCAATGAAACTGAACCTACGTTTAAGATGATTGG
TCGTGCAAGATAATCAATGGTATTATTTAGTTAATGCTTGAAAGACATATATTCTTATAAAAACTCACAA
CAGTTATTTACAAGCCTAACCTATTACAACTATACTTTTTAGTTAAACCCCCCCACCCCCATAAA

>gi|696003383|gb|KM357640.1| Eretmochelys imbricata haplotype Ei-3C D-loop, partial sequence; mitochondrial
TACCTATATCCTCTACCGTGCCCAGAAGACCAATAGCCGCAATACTTACCTATGTATTATTGTACATCTA
CTTATTTACCGCTAGCATATGACCAGTAGTACTGCTGATTAATTTGACCTAAAACATAAAATTATTGGTT
TTACATAAACTGTTTAAATTAAATGACTATTATATAGGTAATAAAAATGAAATGGTATAGGACATAACAT
TAAGCAATTATTCTTAACCATGAATATCGTCACAGTAATAGGTTATTTCTTAGTTTAACTCATCACGAGA
AATAAGCAACCCTTGTTAGTAAGATACAACATTACCAGTTTCAGGCCCATTAATTTATGGCGTACATAAC
TGATCTATTCTGGCCTCTGGTTGTTTTTTCAGGCACATCAAATTGGTAAAGTTCATTCATCTCTTTTTAA
GAGGCCTCTGGTTAAATGAGTTCTATACATTAAATTTATAACCTGGCATAAGGTGGTTTTACTTGCATGT
GGTAGTCTTTTTTTTCTCTTTGTGTTCTCAGGCCCGCATAACTGATACCTGCCGAATTGATGAAACTGAA
CCTACGTTTAAGATGATTGGTCGTGCAAGATAATCAATGGTATTATTTAGTTAATGCTTGGAAGACATAT
ATTCTTATAAAAACTC

>gi|696003382|gb|KM357639.1| Eretmochelys imbricata haplotype Ei-3B D-loop, partial sequence; mitochondrial
TACCTATATCCTCTACCGTGCCCAGAAGACCAATAGCCGCAATACTTACCTATGTATTATTGTACATCTA
CTTATTTACCGCTAGCATATGACCAGTAGTACTGCTGATTAATTTGACCTAAAACATAAAATTATTGGTT
TTACATAAACTGTTTAAATTAAATGACTATTATATAGGTAATAAAAATGAAATGGTATAGGACATAACAT
TAAGCAATTATTCTTAACCATGAATATCGTCACAGTAATAGGTTATTTCTTAGTTTAACTCATCACGAGA
AATAAGCAACCCTTGTTAGTAAGATACAACATTACCAGTTTCAGGCCCATTAATTTATGGCGTACATAAC
TGATCTATTCTGGCCTCTGGTTGTTTTTTCAGGCACATCAAATTGGTAAAGTTCATTCATCTCTTTTTAA
GAGGCCTCTGGTTAAATGAGTTCTATACATTAAATTTATAACCTGGCATAAGGTGGTTTTACTTGCATAT
AGTAGTCTTTTTTTTCTCTTTGTGTTCTCAGGCCCGCATAACTGATACCTGCCGAATCGATGAAACTGAA
CCTACGTTTAAGATGATTGGTCGTGCAAGATAATCAATGGTATTATTTAATTAATGCTTGGAAGACATAT
ATTCTTATAAAAACTC

>gi|696003381|gb|KM357638.1| Eretmochelys imbricata haplotype Ei-3A D-loop, partial sequence; mitochondrial
TACCTATATCCTCTACCGTGCCCAGAAGACCAATAGCCGCAATACTTACCTATGTATTATTGTACATCTA
CTTATTTACCGCTAGCATATGACCAGTAGTACTGCTGATTAATTTGACCTAAAACATAAAATTATTGGTT
TTACATAAACTGTTTAAATTAAATGACTATTATATAGGTAATAAAAATGAAATGGTATAGGACATAACAT
TAAGCAATTATTCTTAACCATGAATATCGTCACAGTAATAGGTTATTTCTTAGTTTAACTCATCACGAGA
AATAAGCAACCCTTGTTAGTAAGATACAACATTACCAGTTTCAGGCCCATTAATTTATGGCGTACATAAC
TGATCTATTCTGGCCTCTGGTTGTTTTTTCAGGCACATCAAATTGGTAAAGTTCATTCATCTCTTTTTAA
GAGGCCTCTGGTTAAATGAGTTCTATACATTAAATTTATAACCTGGCATAAGGTGGTTTTACTTGCATAT
AGTAGTCTTTTTTTTCTCTTTGTGTTCTCAGGCCCGCATAACTGATACCTGCCGAATTGATGAAACTGAA
CCTACGTTTAAGATGATTGGTCGTGCAAGATAATCAATGGTATTATTTAATTAATGCTTGGAAGACATAT
ATTCTTATAAAAACTC

>gi|696003380|gb|KM357637.1| Eretmochelys imbricata haplotype Ei-4 D-loop, partial sequence; mitochondrial
TACCTATATCCTCTACCGTGCCCAGAAGACCAATAGCCGCAATACTTACCTATGTATTATTGTACATCTA
CTTATTTACCGCTAGCATATGACCAGTAGTACTGCTGATTAATTTGACCTAAAACATAAAATTATTGGTT
TTACATAAACTGTTTAAATTAAATGACTATTATATAGGTAATAAAAGTGAAATGGTATAGGACATAACAT
TAAGCAATTATTCTTAACCATGAATATCGTCACAGTAATAGGTTATTTCTTAGTTTAACTCATCACGAGA
AATAAGCAACCCTTGTTAGTAAGATACAACATTACCAGTTTCAGGCCCATTAATTTGTGGCGTACATAAC
TGATCTATTCTGGCCTCTGGTTGTTTTTTCAGGCACATCAAATTGGTAAAGTTCATTCATCTCTTTTTAA
GAGGCCTCTGGTTAAATGAGTTCTATACATTAAATTTATAACCTGGCATAAGGTGGTTTTACTTGCATAT
AGTAGTCTTTTTTTTCTCTTTGTGTTCTCAGGCCCGCATAACTGATACCTGCCGAATTGATGAAACTGAA
CCTACGTTTAAGATGATTGGTCGTGCAAGATAATCAATGGTATTATTTAATTAATGCTTAGAAGACATAT
ATTCTTATAAAAACTC

>gi|696003379|gb|KM357636.1| Eretmochelys imbricata haplotype Ei-1B D-loop, partial sequence; mitochondrial
TACCTATATCCTCTACCGTGCCCAGAAGACCAATAGCCGCAATACTTACCTATGTATTATTGTACATCTA
CTTATTTACCGCTAGCATATGACCAGTAGTACTGCTGATTAATTTGACCTAAAACATAAAATTATTGGTT
TTACATAAACTGTTTAAATTAAATGACTATTATATAGGTAATAAAAATGAAATGGTATAGGACATAAAAT
TAAGCAATTATTCTTAACCATGAATATCGTCACAGTAATAGGTTATTTCTTAGTTTAACTCATCACGAGA
AATAAGCAACCCTTGTTAGTAAGATACAACATTACCAGTTTCAGGCCCATTAATTTATGGCGTACATAAC
TGATCTATTCTGGCCTCTGGTTGTTTTTTCAGGCACATCAAATTGGTAAAGTTCATTCATCTCTTTTTAA
GAGGCCTCTGGTTAAATGAGTTCTATACATTAAATTTATAACCTGGCATAAGGTGGTTTTACTTGCATAT
AGTAGTCTTTTTTTTCTCTTTGTGTTCTCAGGCCCGCATAACTGATACCTGCCGAATCGATGAAACTGAA
CCTACGTTTAAGATGATTGGTCGTGCAAGATAATCAATGGTATTATTTAATTAATGCTTGGAAGACATAT
ATTCTTATAAAAACTC

>gi|696003378|gb|KM357635.1| Eretmochelys imbricata haplotype Ei-2 D-loop, partial sequence; mitochondrial
TACCTATATCCTCTACCGTGCCCAGAAGACCAATAGCCGCAATACTTACCTATGTATTATTGTACATCTA
CTTATTTACCGCTAGCATATGACCAGTAGTACTGCTGATTAATTTGACCTAAAACATAAAATTATTGGTT
TTACATAAACTGTTTAAATTAAATGACTATTATATAGGTAATAAAAATGAGATGGTATAGGACATAACAT
TAAGCAATTATTCTTAACCATGAATATCGTCACAGTAATAGGTTATTTCTTAGTTTAACTCATCACGAGA
AATAAGCAACCCTTGTTAGTAAGATACAACATTACCAGTTTCAGGCCCATTAATTTATGGCGTACATAAC
TGATCTATTCTGGCCTCTGGTTGTTTTTTCAGGCACATCAAATTGGTAAAGTTCATTCATCTCTTTTTAA
GAGGCCTCTGGTTAAATGAGTTCTATACATTAAATTTATAACCTGGCATAAGGTGGTTTTACTTGCATAT
AGTAGTCTTTTTTTTCTCTTTGTGTTCTCAGGCCCGCATAACTGATACCTGCCGAATTGATGAAACTGAA
CCTACGTTTAAGATGATTGGTCGTGCAAGATAATCAATGGTATTATTTAATTAATGCTTGGAAGACATAT
ATTCTTATAAAAACTC

>gi|696003377|gb|KM357634.1| Eretmochelys imbricata haplotype Ei-1A D-loop, partial sequence; mitochondrial
TACCTATATCCTCTACCGTGCCCAGAAGACCAATAGCCGCAATACTTACCTATGTATTATTGTACATCTA
CTTATTTACCGCTAGCATATGACCAGTAGTACTGCTGATTAATTTGACCTAAAACATAAAATTATTGGTT
TTACATAAACTGTTTAAATTAAATGACTATTATATAGGTAATAAAAATGAAATGGTATAGGACATAAAAT
TAAGCAATTATTCTTAACCATGAATATCGTCACAGTAATAGGTTATTTCTTAGTTTAACTCATCACGAGA
AATAAGCAACCCTTGTTAGTAAGATACAACATTACCAGTTTCAGGCCCATTAATTTATGGCGTACATAAC
TGATCTATTCTGGCCTCTGGTTGTTTTTTCAGGCACATCAAATTGGTAAAGTTCATTCATCTCTTTTTAA
GAGGCCTCTGGTTAAATGAGTTCTATACATTAAATTTATAACCTGGCATAAGGTGGTTTTACTTGCATAT
AGTAGTCTTTTTTTTCTCTTTGTGTTCTCAGGCCCGCATAACTGATACCTGCCAAATTGATGAAACTGAA
CCTACGTTTAAGATGATTGGTCGTGCAAGATAATCAATGGTATTATTTAATTAATGCTTGGAAGACATAT
ATTCTTATAAAAACTC

>gi|582979727|gb|KF806869.1| Eretmochelys imbricata D-loop, partial sequence; mitochondrial
ACGCAGAATAAGCGCCAACACATAAACTTACCTATATCCTCTACCGTGCCCAGCAGACCAATATCCGCAA
CACTTACCTATGTACTATTGTACATCTACTTATTTACCACTAGCATATGACCAGTAGTACTGCTGATTAA
TCTGACCTAAAACATAGAATTATTGGTTTTACATAAACTGTTTAAACTACATGACTATTATACAGGTAAT
AAGAATGAAATGGTATAGGACATAATATTAAGTAATTATTCTCAAACATGAATATCGTCACAGTAATGGG
TTATTTCTTAGTTCAGCTCATCACGAGAAATAAGCAACCCTTGTTAGTAAGATACAACATTACCAGTTTC
AGGCCCATTAATTTATGGCGTACATAACTGATCTATTCTGGCCTCTGGTTGTTTTTTCAGGCACATTGAA
TTGGTAAAGTTCATTCATCTCTTTTTAAGAGGCCTCTGGTTAAATGAGTTCTATACATTAAATTTATAAC
CTGGCATAAGGTGGTTTTACTTGCATATAGTAGTCTTTTTTTTCTCTTTGTGTTCTCAGGCCCACATAAC
TGATACCTGCCGAATTAATGAAACTGAACCTACGTTTAAGATGATTGGTCGTGCAAGATAATCAATGGTA
TTATTTAATTAATGCTTGGAAGACATATATTCTTATAAAAACTCACAACAGTTATTTACAAGCCTAACCT
ATTACAACTATACTTTTTAGTTAAACCCCCCCACCCCCAT

>gi|499263780|gb|KC241907.1| Eretmochelys imbricata haplotype EiA73 D-loop, complete sequence; mitochondrial
ACGCAGAATAAGCGCCAACACATAAACTTACCTATATCCTCTACCGTGCCCAGCAGACCAATATCCGCAA
CACTTACCTATGTACTATTGTACATCTACTTATTTACCACTAGCATATGACCAGTAGTACTGCTGATTAA
TCTGACCTAAAACATAAAATTATTGGTTTTACATAAACTGTTTAAACTACATGACTATTATACAGGTAAT
AAGAATGAAATGGTATAGGACATAATATTAAGTAATTATTCTCAAACATGAATATCGTCACAGTAATGGG
TTATTTCTTAGTTCAGCTCATCACGAGAAATAAGCAATCCTTGTTAGTAAGATACAACATTACCAGTTTC
AGGCCCATTAATTTATGGCGTACATAACTGATCTATTCTGGCCTCTGGTTGTTTTTTCAGGCACATTGAA
TTGGTAAAGTTCATTCATCTCTTTTTAAGAGGCCTCTGGTTAAATGAGTTCTATACATTAAATTTATAAC
CTGGCATAAAGTGGTTTTACTTGCATATAGTAGTCTTTTTTTTCTCTTTGTGTTCTCAGGCCCACATAAC
TGATACCTGCCGAATTAATGAAACTGAACCTACGTTTAAGATGATTGGTCGTGCAAGATAATCAATGGTA
TTATTTAATTAATGCTTGGAAGACATATATTCTTATAAAAACTCACAACAGTTATTTACAAGCCTAACCT
ATTACAACTATACTTTTTAGTTAAACCCCCCCACCCCCAT

>gi|499263779|gb|KC241906.1| Eretmochelys imbricata haplotype EiA35 D-loop, complete sequence; mitochondrial
ACGCAGAATAAGCGCCAACACATAAACTTACCTATATCCTCTACCGTGCCCAGCAGACCAATATCCGCAA
CACTTACCTATGTATTATTGTACATCTACTTATTTACCACTAGCATATGACCGGTAGTACTGCTGATTAA
TCTGACCTAAAACATAAAATTATTGGTTTCACATAAACTGTTTAAACTACATGACTATTATACGGGTAAT
AAGAATGAAATGGTATGGGACATAATATTAAGTAATTATTCTCAAACATGAATATTGTCACAGTAATGGG
TTATTTCTTAGTTCAGCTCATCACGAGAAATAAGCAACCCTTGTTAGTAAGATACAACATTACCAGTTTC
AGGCCCATTAATTTATGGCGTACATAACTGATCTATTCTGGCCTCTGGTTGTTTTTTCAGGCACATCGAA
TTGGCAAAGTTCATTCATCTCTTTTTAAAAGGCCTCTGGTTAAATGAGTTCTATACATTAAATTTATAAC
CTGGCATAACGTGGTTTTACTTGCATATAGTAGTCTTTTTTTTCTCTTTGTGTTCTCAGGCCCACATAAC
TGATACCTGCCGAATCAATGAAACTGAACCTACGTTTAAGATGATTGGTCGTGCAAGATAATCAATGGTA
TTATTTAATTAATGCTTGGAAGACATATATTCTTATAAAAACTCACAACAGTTATTTACAAGCCTAACCT
ATTACAACTATACTTTTTAGTTAAACCCCCCCACCCCCAT

>gi|499263719|gb|KC196500.1| Eretmochelys imbricata haplotype EiA71 D-loop, partial sequence; mitochondrial
ACGCAGAATAAGCGCCAACACATAAACTTACCTATATCCTCTACCGTGCCCAGCAGACCAATATCCGCAA
CACTTACCTATGTATTATTGTACATCTACTTATTTACCGCTAGCATATGACCGGTAGTACTGCTGATTAA
TCTGACCTAAAACATAAAATTATTGGTTTCACATAAACTGTTTAAACTACATGACTATTATACGGGTAAT
AAGAATGAAATGATATAGGACATAATATTAAGTAATTATTCTCAAACATGAATATTGTCACAGTAATGGG
TTATTTCTTAGTTCAGCTCATCACGAGAAATAAGCAACCCTTGTTAGTAAGATACAACATTACCAGTTTC
AGGCCCATTAATTTATGGCGTACATAACTGATCTATTCTGGCCTCTGGTTGTTTTTTCAGGCACATCGAA
TTGGTAAAGTTCATTCATCTCTTTTTAAAAGGCCTCTGGTTAAATGAGTTCTATACATTAAATTTATAAC
CTGGCATAACGTGGTTTTACTTGCATATAGTAGTCTTTTTTTTCTCTTTGTGTTCTCAGGCCCACATAAC
TGATACCTGCCGAATCAATGAAACTGAACCTACGTTTAAGATGATTGGTCGTGCAAGATAATCAATGGTA
TTATTTAATTAATGCTTGGAAGACATATATTCTTATAAAAACTCACAACAGTTATTTACAAGCCTAACCT
ATTACAACTATACTTTTTAGTTAAACCCCCCCACCCCCAT

>gi|499263718|gb|KC196499.1| Eretmochelys imbricata haplotype EiA69 D-loop, partial sequence; mitochondrial
ACGCAGAATAAGCGCCAACACATAAACTTACCTATATCCTCTACCGTGCCCAGCAGACCAATATCCGCAA
CACTTACCTATGTATTATTGTACATCTACTTATTTACCACTAGCATATGACCGGTAGTACTGCTGATTAA
TCTGACCTAAAACATAAAATTATTGGTTTCACATAAACTGTTTAAACTACATGACTATTATACGGGTAAT
AAGAATGAAATGGTATAGGACATAATATTAAGTAATTATTCTCAAACATGAATATTGTCACAGTAATGGG
TTATTTCTTAGTTCAGCTCATCACGAGAAATAAGCAACCCTTGTTAGTAAGATACAACATTACCAGTTTC
AGGCCCATTAATTTATGGCGTACATAACTGATCTATTCTGGCCTCTGGTTGTTTTTTCAGGCACATCGAA
TTGGTAAAGTTCATTCATCTCTTTTTAAGAGGCCTCTGGTTAAATGAGTTCTATACATTAAATTTATAAC
CTGGCATAACGTGGTTTTACTTGCATATAGTAGTCTTTTTTTTCTCTTTGTGTTCTCAGGCCCACATAAC
TGATACCTGCCGAATCAATGAAACTGAACCTACGTTTAAGATGATTGGTCGTGCAAGATAATCAATGGTA
TTATTTAATTAATGCTTGGAAGACATATATTCTTATAAAAACTCACAACAGTTATTTACAAGCCTAACCT
ATTACAACTATACTTTTTAGTTAAACCCCCCCACCCCCAT

>gi|499263717|gb|KC196498.1| Eretmochelys imbricata haplotype EiA63 D-loop, complete sequence; mitochondrial
ACGCAGAATAAGCGCCAACACATAAACTTACCTATATCCTCTACCGTGCCCAGCAGACCAATATCCGCAA
CACTTACCTATGTATTATTGTACATCTACTTATTTACCGCTAGCATATGACCGGTAGTACTGCTGATTAA
TCTGACCTAAAACATAAAATTATTGGTTTCACATAAACTGTTTAAACTACATGACTATTATACGGGTAAT
AAGAATGAAATGGTATAGGACATAATATTAAGTAATTATTCTCAAACATGAATATTGTCACAGTAATGGG
TTATTTCTTAGTTCAGCTCATCACGAGAAATAAGCAACCCTTGTTAGTAAGATACAACATTACCAGTTTC
AGGCCCATTAATTTATGGCGTACATAACTGATCTATTCTGGCCTCTGGTTGTTTTTTCAGGCACATCGAA
TTGGTAAAGTTCATTCATCTCTTTTTAAAAGGCCTCTGGTTAAATGAGTTCTATACATTAAATTTATAAC
CTGGCATAACGTGGTTTTACTTGCATATAGTAGTCTTTTTTTTCTCTTTGTGTTCTCAGGCCCACATAAC
TGATACCTGCCGAATCGATGAAACTGAACCTACGTTTAAGATGATTGGTCGTGCAAGATAATCAATGGTA
TTATTTAATTAATGCTTGGAAGACATATATTCTTATAAAAACTCACAACAGTTATTTACAAGCCTAACCT
ATTACAACTATACTTTTTAGTTAAACCCCCCCACCCCCAT

>gi|299560653|gb|GU138123.1| Eretmochelys imbricata haplotype Ei-A82 D-loop, partial sequence; mitochondrial
ACGCAGAATTAAGCGCCAACACACAAATTTACCTATATCCTCTACCGTGCCCAGCAGACCAATATCCGCA
ACACTTACCTATGTATTATTGTACATCTACTTATTTACCACTAGCATATGACCGGTAGTATCGCTGATTA
ATTTGACCTAAAACATAAAATTATTGGTTTTACATAAACTGTTCAAATTACATGACTATTATATAGGTAA
TAAAAATGAAATGGTATGGGACATAACATTAAGTAATTATTCTCAACCATGAATATCGTCACAGTAATAG
GTTATTTCTTAGTTTGACTCATCACGAGAAATAAGCAACCCTTGCTAGTAAGATACAACATTACCAGTTT
CAAGCCCATTGATTTATGGCGTACATAACTGATCTATTCTGGCCTCTGGTTGTTTTTTCAGGCACATTGA
ATTGTTAAAGTTCATTCATCTCTTTTTAAGAGGCCTCTGGTTAAATGAGTTCTATACATTAAATTTATAA
CCTGGCATAAGGTGGTTTTACTTGCATATAGTAGTCTTTTTTTTCTCTTTGTGTTCTCAGGCCCACATAA
CTGATACCTGCCGAATTAATGAAACTGAACCTACGTTTAAGATGATTGGTCGTGCAAGATAATCAATGGT
ATTATTTAGTTAATGCTTGGAAGACATATATTCTTATAAAAACTCACAACAGTTATTTACAAGCCTAACC
TATTACAACTATACTTTTTAGTTAAACCCCCCCACCCCCAT

>gi|299560652|gb|GU138122.1| Eretmochelys imbricata haplotype Ei-A49 D-loop, partial sequence; mitochondrial
ACGCAGAATTAAGCGCCAACACACAAATTTACCTATATCCTCTACCGTGCCCAGCAGACCAATATCCGCA
ACACTTACCTATGTATTATTGTACATCTACTTATTTACCACTAGCATATGACCGGTAGTATCGCTGATTA
ATTTGACCTAAAACATAAAATTATTGGTTTTACATAAACTGTTCAGATTACATGACTATTATATAGGTAA
TAAAAATGAAATGGTATGGGACATAACATTAAGTAATTATTCTCAACCATGAATATCGTCACAGTAATAG
GTTATTTCTTAGTTTGACTCATCACGAGAAATAAGCAACCCTTGCTAGTAAGATACAACATTACCAGTTT
CAAGCCCATTGATTTATGGCGTACATAACTGATCTATTCTGGCCTCTGGTTGTTTTTTCAGGCACATTAA
ATTGTTAAAGTTCATTCATCTCTTTTTAAGAGGCCTCTGGTTAAATGAGTTCTATACATTAAATTTATAA
CCTGGCATAAGGTGGTTTTACTTGCATATAGTAGTCTTTTTTTTCTCTTTGTGTTCTCAGGCCCACATAA
CTGATACCTGCCGAATTAATGAAACTGAACCTACGTTTAAGATGATTGGTCGTGCAAGATAATCAATGGT
ATTATTTAGTTAATGCTTGGAAGACATATATTCTTATAAAAACTCACAACAGTTATTTACAAGCCTAACC
TATTACAACTATACTTTTTAGTTAAACCCCCCCACCCCCAT

>gi|295983970|gb|HM030878.1| Eretmochelys imbricata haplotype Ei_14 D-loop, partial sequence; mitochondrial
ACGCAGAATTAAGCGCCAACACACAAATTTACCTATATCCTCTACCGTGCCCAACAGACCAATATCCGCA
ACACTTACCTATGTACTATTGTACATCTACTTATTTACCACTAGCATATGACCAGTAGTATCGCTGATTA
ATTTGACCTAAAACATAAAATTATTGGTTTTACATAAACCGTTCAAATTACATGACTATTATATAGGTAA
TAAAAATGAAATGATATGGGACATAACATTAAGTAATTATTCTCAACCATGAATATCGTCACAGTAATAG
GTTATTTCTTAGTTTAACTCATCACGAGAAATAAGCAACCCTTGTTAGTAAGATACAACATTACCAGTTT
CAGGCCCATTAATTTGTGGCGTACATAACTGATCTATTCTGGCCTCTGGTTGTTTTTTCAGGCACATTAA
ATTGGTAAAGTTCATTCATCTCTTTTTAAGAGGCCTCTGGTTAAATGAGTTCTATACATTGAATTTATAA
CCTGGCATAAGGTGATTTTACTTGCATATAGTAGTCTTTTTTTTCTCTTTGTGTTCTCAGGCCCACATAA
CTGATACCTGCCGAATCAATGAAACTGAACCTACGTTTAAGATGATTGGTCGTGCAAGATAATCAATGGT
ATTATTTAGTTAATGCTTGAAAGACATATATTCTTATAAAAACTCACAACAGTTATTTACAAGCCTAACC
TATTACAACTATACTTTTTAGTTAAACCCCCCCACCCCCAT

>gi|295983969|gb|HM030877.1| Eretmochelys imbricata haplotype Ei_2 D-loop, partial sequence; mitochondrial
ACGCAAAATAAGCGCCAACACACAAATTTACCTATATCCTCTGCCGTGCCCAGAAGACCAATAGCCGCAA
TACTTACCTATGTATTATTGTACATCTACTTATTTACCGCTAGCATATGACCAGTAGTACTGCTGATTAA
TTTGACCTAAAACATAAAATTATTGGTTTTACATAAACTGTTTAAATTAAATGACTATTATATAGGTAAT
AAAAATGAAATGGTATAGGACATAACATTAAGCAATTATTCTTAACCATGAATATCGTCACAGTAATAGG
TTATTTCTTAGTTTAACTCATCACGAGAAATAAGCAACCCTTGTTAGTAAGATACAACATTACCAGTTTC
AGGCCCATTAATTTATGGCGTACATAACTGATCTATTCTGGCCTCTGGTTGTTTTTTCAGGCACATCAAA
TTGGTAAAGTTCATTCATCTCTTTTTAAGAGGCCTCTGGTTAAATGAGTTCTATACATTAAATTTATAAC
CTGGCATAAGGTGGTTTTACTTGCATATAGTAGTCTTTTTTTTCTCTTTGTGTTCTCAGGCCCGCATAAC
TGATACCTGCCGAATTGATGAAACTGAACCTACGTTTAAGATGATTGGTCGTGCAAGATAATCAATGGTA
TTATTTAATTAATGCTTGGAAGACATATATTCTTATAAAAACTCACAACAGTTATTTACAAGCCTAACCT
ATTACAACTATACTTTTTAGTTAAACCCCCCCACCCCCAT

>gi|295983968|gb|HM030876.1| Eretmochelys imbricata haplotype Ei_3 D-loop, partial sequence; mitochondrial
ACGCAAAATAAGCGCCAACACACAAATTTACCTATATCCTCTACCGTGCCCAGAAGACCAATAGCCGCAA
TACTTACCTATGTATTATTGTACATCTACTTATTTACCGCTAGCATATGACCAGTAGTACTGCTGATTAA
TTTGACCTAAAACATAAAATTATTGGTTTTACATAAACTGTTTAAATTAAATGACTATTATATAGGTAAT
AAAAATGAAATGGTATAGGACATAACATTAAGCAATTATTCTTAACCATGAATATCGTCACAGTAATAGG
TTATTTCTTAGTTTAACTCATCACGAGAAATAAGCAACCCTTGTTAGTAAGATACAACATTACCAGTTTC
AGGCCCATTAATTTATGGCGTACATAACTGATCTATTCTGGCCTCTGGTTGTTTTTTCAGGCACATCAAA
TTGGTAAAGTTCATTCATCTCTTTTTAAGAGGCCTCTGGTTAAATGAGTTCTATACATTAAATTTATAAC
CTGGCATAAGGTGGTTTTACTTGCATATAGTAGTCTTTTTTTTCTCTTTGTGTTCTCAGGCCCGCATAAC
TGATACCTGCCGAATCGATGAAACTGAACCTACGTTTAAGATGATTGGTCGTGCAAGATAATCAATGGTA
TTATTTAATTAATGCTTGGAAGACATATATTCTTATAAAAACTCACAACAGTTATTTACAAGCCTAACCT
ATTACAACTATACTTTTTAGTTAAACCCCCCCACCCCCAT

>gi|295983967|gb|HM030875.1| Eretmochelys imbricata haplotype Ei_7 D-loop, partial sequence; mitochondrial
ACGCAAAATAAGCGCCAACACACAAATTTACCTATATCCTCTACCGTGCCCAGAAGACCAATAGCCGCAA
TACTTACCTATGTATTATTGTACATCTACTTATTTACCGCTAGCATATGACCAGTAGTACTGTTGATTAA
TTTGACCTAAAACATAAAATTATTGGTTTTACATAAACTGTTTAGATTAAATGACTATTATATAGGTAAT
AAAAATGAAATGGTATAGGACATAACATTAAGCAATTATTCTTAACCATGAATATCGTCGCAGTAATAGG
TTATTTCTTAGTTTAACTCATCACGAGAAATAAGCAACCCTTGTTAGTAAGATACAACATTACCAGTTTC
AGGCCCATTAATCTATGGCGTACATAACTGATCTATTCTGGCCTCTGGTTGTTTTTTCAGGCACATCAAA
TTGGTAAAGTTCATTCATCTCTTTTTAAGAGGCCTCTGGTTAAATGAGTTCTATACATTAAATTTATAAC
CTGGCATAAGGTGGTTTTACTTGCATATAGTAGTCTTTTTTTTCTCTTTGTGTTCTCAGGCCCGCATAAC
TGATACCTGCCGAATTGATGAAACTGAACCTACGTTTAAGATGATTGGTCGTGCAAGATAATCAATGGTA
TTATTTAATTAATGCTTGGAAGACATATATTCTTATAAAAACTCACAACAGTTATTTACAAGCCTAACCT
ATTACAACTATACTTTTTAGTTAAACCCCCCCACCCCCAT

>gi|295983966|gb|HM030874.1| Eretmochelys imbricata haplotype Ei_5 D-loop, partial sequence; mitochondrial
ACGCAAAATAAGCGCCAACACACAAATTTACCTATATCCTCTACCGTGCCCAGAAGACCAATAGCCGCAA
TACTTACCTATGTATTATTGTACATCTACTTATTTACCGCTAGCATATGACCAGTAGTACTGTTGATTAA
TTTGACCTAAAACATAAAATTATTGGTTTTACATAAACTGTTTAAATTAAATGACTATTATATAGGTAAT
AAAAATGAAATGGTATAGGACATAACATTAAGCAATTATTCTTAACCATGAATATCGTCACAGTAATAGG
TTATTTCTTAGTTTAACTCATCACGAGAAATAAGCAACCCTTGTTAGTAAGATACAACATTACCAGTTTC
AGGCCCATTAATTTATGGCGTACATAACTGATCTATTCTGGCCTCTGGTTGTTTTTTCAGGCACATCAAA
TTGGTAAAGTTCATTCATCTCTTTTTAAGAGGCCTCTGGTTAAATGAGTTCTATACATTAAATTTATAAC
CTGGCATAAGGTGGTTTTACTTGCATGTGGTAGTCTTTTTTTTCTCTTTGTGTTCTCAGGCCCGCATAAC
TGATACCTGCCGAATTGATGAAACTGAACCTACGTTTAAGATGATTGGTCGTGCAAGATAATCAATGGTA
TTATTTAGTTAATGCTTGGAAGACATATATTCTTATAAAAACTCACAACAGTTATTTACAAGCCTAACCT
ATTACAACTATACTTTTTAGTTAAACCCCCCCACCCCCAT

>gi|295983965|gb|HM030873.1| Eretmochelys imbricata haplotype Ei_8 D-loop, partial sequence; mitochondrial
ACGCAAAATAAGCGCCAACACACAAATTTACCTATATCCTCTACCGTGCCCAGAAGACCAATAGCCGCAA
TACTTACCTATGTATTATTGTACATCTACTTATTTACCGCTAGCATATGACCAGTAGTACTGCTGATTAA
TTTGACCTAAAACATAAAATTATTGGTTTTACATAAACTGTTTAAATTAAATGACTATTATATAGGTAAT
AAAAATGAAATGGTATGGGACATAACATTAAGCAATTATTCTTAACCATGAATATCGTCACAGTAATAGG
TTATTTCTTAGTTTAACTCATCACGAGAAATAAGCAACCCTTGTTAGTAAGATACAACATTACCAGTTTC
AGGCCCATTAATTTATGGCGTACATAACTGATCTATTCTGGCCTCTGGTTGTTTTTTCAGGCACATCAAA
TTGGTAAAGTTCATTCATCTCTTTTTAAGAGGCCTCTGGTTAAATGAGTTCTATACATTAAATTTATAAC
CTGGCATAAGGTGGTTTTACTTGCATATAGTAGTCTTTTTTTTCTCTTTGTGTTCTCAGGCCCGCATAAC
TGATACCTGCCGAATTGATGAAACTGAACCTACGTTTAAGATGATTGGTCGTGCAAGATAATCAATGGTA
TTATTTAATTAATGCTTGGAAGACATATATTCTTATAAAAACTCACAACAGTTATTTACAAGCCTAACCT
ATTACAACTATACTTTTTAGTTAAACCCCCCCACCCCCAT

>gi|295983964|gb|HM030872.1| Eretmochelys imbricata haplotype Ei_13 D-loop, partial sequence; mitochondrial
ACGCAGAATTAAGCGCCAACACACAAATTTACCTATATCCTCTACCGTGCCCAACAGACCAATATCCGCA
ACACTTACCTATGTACTATTGTACATCTACTTATTTACCACTAGCATATGACCAGTAGTATCGTTGATTA
ATTTGACCTAAAACATAAAATTATTGGTTTTACATAAACCGTTCAAATTACATGACTATTATATAGGTAA
TAAAAATGAAATGATATGGGACATAACATTAAGTAATTATTCTCGACCATGAATATCGTCACAGTAATAG
GTTATTTCTTAGTTTAACTCATCACGAGAAATAAGCAACCCTTGTTAGTAAGATACAACATTACCAGTTT
CAGGCCCATTAATTTGTGGCGTACATAACTGATCTATTCTGGCCTCTGGTTGTTTTTTCAGGCACATTAA
ATTGGTAAAGTTCATTCATCTCTTTTTAAGAGGCCTCTGGTTAAATGAGTTCTATACATTGAATTTATAA
CCTGGCATAAGGTGATTTTACTTGCATATAGTAGTCTTTTTTTTCTCTTTGTGTTCTCAGGCCCACATAA
CTGATACCTGCCGAATCAATGAAACTGAACCTACGTTTAAGATGATTGGTCGTGCAAGATAATCAATGGT
ATTATTTAGTTAATGCTTGAAAGACATATATTCTTATAAAAACTCACAACAGTTATTTACAAGCCTAACC
TATTACAACTATACTTTTTAGTTAAACCCCCCCACCCCCAT

>gi|295983963|gb|HM030871.1| Eretmochelys imbricata haplotype Ei_12 D-loop, partial sequence; mitochondrial
ACGCAGAATTAAGCGCCAACACACAAATTTACCTATATCCTCTACCGTGCCCAACAGACCAATATCCGCA
ACACTTACCTATGTACTATTGTACATCTACTTATTTACCACTAGCATATGACCAGTAGTATCGTTGATTA
ATTTGACCTAAAACATAAAATTATTGGTTTTACATAAACCGTTCAAATTACATGACTATTATATAGGTAA
TAAAAATGAAATGATATGGGACATAACATTAAGTGATTATTCTCAACCATGAATATCGTCACAGTAATAG
GTTATTTCTTAGTTTAACTCATCACGAGAAATAAGCAACCCTTGTTAGTAAGATACAACATTACCAGTTT
CAGGCCCATTAATTTGTGGCGTACATAACTGATCTATTCTGGCCTCTGGTTGTTTTTTCAGGCACATTAA
ATTGGTAAAGTTCATTCATCTCTTTTTAAGAGGCCTCTGGTTAAATGAGTTCTATACATTGAATTTATAA
CCTGGCATAAGGTGATTTTACTTGCATATAGTAGTCTTTTTTTTCTCTTTGTGTTCTCAGGCCCACATAA
CTGATACCTGCCGAATCAATGAAACTGAACCTACGTTTAAGATGATTGGTCGTGCAAGATAATCAATGGT
ATTATTTAGTTAATGCTTGAAAGACATATATTCTTATAAAAACTCACAACAGTTATTTACAAGCCTAACC
TATTACAACTATACTTTTTAGTTAAACCCCCCCACCCCCAT

>gi|295983962|gb|HM030870.1| Eretmochelys imbricata haplotype Ei_11 D-loop, partial sequence; mitochondrial
ACGCAGAATTAAGCGCCAACACACAAATTTACCTATATCCTCTACCGTGCCCAACAGACCAATATCCGCA
ACACTTACCTATGTACTATTGTACATCTACTTATTTACCACTAGCATATGACCAGTAGTATCGTTGATTA
ATTTGGCCTAAAACATAAAATTATTGGTTTTACATAAACCGTTCAAATTACATGACTATTATATAGGTAA
TAAAAATGAAATGATATGGGACATAACATTAAGTGATTATTCTCAACCATGAATATCGTCACAGTAATAG
GTTATTTCTTAGTTTAACTCATCACGAGAAATAAGCAACCCTTGTTAGTAAGATACAACATTACCAGTTT
CAGGCCCATTAATTTGTGGCGTACATAACTGATCTATTCTGGCCTCTGGTTGTTTTTTCAGGCACATTAA
ATTGGTAAAGTTCATTCATCTCTTTTTAAGAGGCCTCTGGTTAAATGAGTTCTATACATTGAATTTATAA
CCTGGCATAAGGTGATTTTACTTGCATATAGTAGTCTTTTTTTTCTCTTTGTGTTCTCAGGCCCACATAA
CTGATACCTGCCGAATCAGTGAAACTGAACCTACGTTTAAGATGATTGGTCGTGCAAGATAATCAATGGT
ATTATTTAGTTAATGCTTGAAAGACATATATTCTTATAAAAACTCACAACAGTTATTTACAAGCCTAACC
TATTACAACTATACTTTTTAGTTAAACCCCCCCACCCCCAT

>gi|295983961|gb|HM030869.1| Eretmochelys imbricata haplotype Ei_6 D-loop, partial sequence; mitochondrial
ACGCAAAATAAGCGCCAACACACAAATTTACCTATATCCTCTACCGTGCCCAGAAGACCAATAGCCGCAA
TACTTACCTATGTATTATTGTACATCTACTTATTTACCGCTAGCATATGACCAGTAGTACTGTTGATTAA
TTTGACCTAAAACATAAAATTATTGGTTTTACATAAACTGTTTAGATTAAATGACTATTATATAGGTAAT
AAAAATGAAATGGTATAGGACATAACATTAAGCAATTATTCTTAACCATGAATATCGTCACAGTAATAGG
TTATTTCTTAGTTTAACTCATCACGAGAAATAAGCAACCCTTGTTAGTAAGATACAACATTACCAGTTTC
AGGCCCATTAATTTATGGCGTACATAACTGATCTATTCTGGCCTCTGGTTGTTTTTTCAGGCACATCAAA
TTGGTAAAGTTCATTCATCTCTTTTTAAGAGGCCTCTGGTTAAATGAGTTCTATACATTAAATTTATAAC
CTGGCATAAGGTGGTTTTACTTGCATATAGTAGTCTTTTTTTTCTCTTTGTGTTCTCAGGCCCGCATAAC
TGATACCTGCCGAATTGATGAAACTGAACCTACGTTTAAGATGATTGGTCGTGCAAGATAATCAATGGTA
TTATTTAATTAATGCTTGGAAGACATATATTCTTATAAAAACTCACAACAGTTATTTACAAGCCTAACCT
ATTACAACTATACTTTTTAGTTAAACCCCCCCACCCCCAT

>gi|295983960|gb|HM030868.1| Eretmochelys imbricata haplotype Ei_4 D-loop, partial sequence; mitochondrial
ACGCAAAATAAGCGCCAACACACAAATTTACCTATATCCTCTACCGTGCCCAGAAGACCAATAGCCGCAA
TACTTACCTATGTATTATTGTACATCTACTTATTTACCGCTAGCATATGACCAGTAGTACTGCTGATTAA
TTTGACCTAAAACATAAAATTATTGGTTTTACATAAACTGTTTAAATTAAATGACTATTATATAGGTAAT
AAAAATGAAATGGTATAGGACATAACATTAAGCAATTATTCTTAACCATGAATATCGTCACAGTAATAGG
TTATTTCTTAGTTTAACTCATCACGAGAAATAAGCAACCCTTGTTAGTAAGATACAACATTACCAGTTTC
AGGCCCATTAATTTATGGCGTACATAACTGATCTATTCTGGCCTCTGGTTGTTTTTTCAGGCACATCAAA
TTGGTAAAGTTCATTCATCTCTTTTTAAGAGGCCTCTGGTTAAATGAGTTCTATACATTAAATTTATAAC
CTGGCATAAGGTGGTTTTACTTGCATGTGGTAGTCTTTTTTTTCTCTTTGTGTTCTCAGGCCCGCATAAC
TGATACCTGCCGAATTGATGAAACTGAACCTACGTTTAAGATGATTGGTCGTGCAAGATAATCAATGGTA
TTATTTAGTTAATGCTTGGAAGACATATATTCTTATAAAAACTCACAACAGTTATTTACAAGCCTAACCT
ATTACAACTATACTTTTTAGTTAAACCCCCCCACCCCCAT

>gi|295983959|gb|HM030867.1| Eretmochelys imbricata haplotype Ei_10 D-loop, partial sequence; mitochondrial
ACGCAGAATTAAGCGCCAACACACAAATTTACCTATATCCTCTACCGTGCCCAACAGACCAATATCCGCA
ACACTTACCTATGTACTATTGTACATCTACTTATTTACCACTAGCATATGACCAGTAGTATCGCTGATTA
ATTTGACCTAAAACATAAAATTATTGGTTTTACATAAACCGTTCAAATTACATGACTATTATATAGGTAA
TAAAAATGAAATGATATGGGACATAACATTAAGTAATTATTCTCAACCATGAATATCGTCACAGTAATGG
GTTATTTCTTAGTTTAACTCATCACGAGAAATAAGCAACCCTTGTTAGTAAGATACAACATTACCAGTTT
CAGGCCCATTAATTTGTGGCGTACATAACTGATCTATTCTGGCCTCTGGTTGTTTTTTCAGGCACATTAA
ATTGGTAAAGTTCATTCATCTCTTTTTAAGAGGCCTCTGGTTAAATGAGTTCTATACATTGAATTTATAA
CCTGGCATAAGGTGATTTTACTTGCATATAGTAGTCTTTTTTTTCTCTTTGTGTTCTCAGGCCCACATAA
CTGATACCTGCCGAATCAATGAAACTGAACCTACGTTTAAGATGATTGGTCGTGCAAGATAATCAATGGT
ATTATTTAGTTAATGCTTGAAAGACATATATTCTTATAAAAACTCACAACAGTTATTTACAAGCCTAACC
TATTACAACTATACTTTTTAGTTAAACCCCCCCACCCCCAT

>gi|295983958|gb|HM030866.1| Eretmochelys imbricata haplotype Ei_15 D-loop, partial sequence; mitochondrial
ACGCAGAATTAAGCGCCAACACACAAATTTACCTATATCCTCTACCGTGCCCAGCAGACCAATATCCGCA
ACACTTACCTATGTATTATTGTACATCTACTTATTTACCACTAGCATATGACCGGTAGTATCGCTGATTA
ATTTGGCCTAAAACATAAAATTATTGGTTTTACATAAACTGTTCAAATTACATGACTATTATATAGGTAA
TAAAAATGAAATGGTATGGGACATAACATTAAGTAATTATTCTCAACCATGAATATCGTCACAGTAATAG
GTTATTTCTTAGTTTGACTCATCACGAGAAATAAGCAACCCTTGCTAGTAAGATACAACATTACCAGTTT
CAAGCCCATTGATTTATGGCGTACATAACTGATCTATTCTGGCCTCTGGTTGTTTTTTCAGGCACATTAA
ATTGTTAAAGTTCATTCATCTCTTTTTAAGAGGCCTCTGGTTAAATGAGTTCTATACATTAAATTTATAA
CCTGGCATAAGGTGGTTTTACTTGCATATAGTAGTCTTTTTTTTCTCTTTGTGTTCTCAGGCCCACATAA
CTGATACCTGCCGAATTAATGAAACTGAACCTACGTTTAAGATGATTGGTCGTGCAAGATAATCAATGGT
ATTATTTAGTTAATGCTTGGAAGACATATATTCTTATAAAAACTCACAACAGTTATTTACAAGCCTAACC
TATTACAACTATACTTTTTAGTTAAACCCCCCCACCCCCAT

>gi|295983957|gb|HM030865.1| Eretmochelys imbricata haplotype Ei_1 D-loop, partial sequence; mitochondrial
ACGCAAAATAAGCGCCAACACACAAATTTACCTATATCCTCTACCGTGCCCAGAAGACCAATAGCCGCAA
TACTTACCTATGTATTATTGTACATCTACTTATTTACCGCTAGCATATGACCAGTAGTACTGCTGATTAA
TTTGACCTAAAACATAAAATTATTGGTTTTACATAAACTGTTTAAATTAAATGACTATTATATAGGTAAT
AAAAATGAAATGGTATAGGACATAACATTAAGCAATTATTCTTAACCATGAATATCGTCACAGTAATAGG
TTATTTCTTAGTTTAACTCATCACGAGAAATAAGCAACCCTTGTTAGTAAGATACAACATTACCAGTTTC
AGGCCCATTAATTTATGGCGTACATAACTGATCTATTCTGGCCTCTGGTTGTTTTTTCAGGCACATCAAA
TTGGTAAAGTTCATTCATCTCTTTTTAAGAGGCCTCTGGTTAAATGAGTTCTATACATTAAATTTATAAC
CTGGCATAAGGTGGTTTTACTTGCATATAGTAGTCTTTTTTTTCTCTTTGTGTTCTCAGGCCCGCATAAC
TGATACCTGCCGAATTGATGAAACTGAACCTACGTTTAAGATGATTGGTCGTGCAAGATAATCAATGGTA
TTATTTAATTAATGCTTGGAAGACATATATTCTTATAAAAACTCACAACAGTTATTTACAAGCCTAACCT
ATTACAACTATACTTTTTAGTTAAACCCCCCCACCCCCAT

>gi|295983956|gb|HM030864.1| Eretmochelys imbricata haplotype Ei_9 D-loop, partial sequence; mitochondrial
ACGCAGAATTAAGCGCCAACACACAAATTTACCTATATCCTCTACCGTGCCCAACAGACCAATATCCGCA
[truncated: 27,512 more chars]
