# Supplementary material for: Distribution of genetic diversity reveals colonization patterns and philopatry of the loggerhead sea turtles across geographic scales
Source: Sci Rep. 2020 Oct 22;10:18001. doi: 10.1038/s41598-020-74141-6 (PMC7583243; doi:10.1038/s41598-020-74141-6)
Supplement: Supplementary file 11 — Supplementary file11 [file 41598_2020_74141_MOESM11_ESM.txt]

>MEX_CC-A42.1_1
-------------------------------aagggttcaaaccttcatctccggtcccc
aaaaccggaatcttccaattaaactaccctttgacgcaaaagaagcgccaacatgtaaat
ttacctatattctctgccgtgcccaacagaataatatccataatacctatctatgtatta
tcgtacatcaacttatttaccactagcatatgatcagtaatgttgtcgattaatctgacc
ttaaacataaaaatta--ttaattttgcataaactgttttagttacatgactattatacg
ggtaataggaatgaaatgatataggacataaaattaaaccattattctcaaccatgaata
tcgttacagtaataggttatttcttagttcagctcatcacgagaaataagcaatccttgt
tagtaagatacaatattaccagtttcaagtccattaagtcatgtcgtacataactgatct
attctggcctctggttggttttttcaggcacattaaggcagtaaagttcattcgttcctc
tttaaaaggcctctggttgcaggtaaatgagttctatacattaaatttataacctggcat
acggtggttttacttgcatgtggtagtcttttttttctctttgtgttctcaggcccacat
aactgatacctgccgaattgatgaaactgagcctacgttcaaaatgattggccgtgcaga
atacttaatggtattatttaattaatgcttttaggacatatatttttataaaaactcaca
acagttatttacaagctaaaacccattacaaccatactttttagttaaacccccccaccc
c-----------------------------------------------
>MEX_CC-A9.1_1
-------------------------------aagggttcaaaccttcatctccggtcccc
aaaaccggaatcttccaattaaactaccctttgacgcaaaagaagcgccaacatgtaaat
ttacctatattctctgccgtgcccaacagaataatatccataatacctatctatgtatta
tcgtacatcaacttatttaccactagcatatgatcagtaatgttgtcgattaatctgacc
ttaaacataaaaatta--ttaattttgcataaactgttttagttacatgactattatacg
ggtaataggaatgaaatgatataggacataaaattaaaccattattctcaaccatgaata
tcgttacagtaataggttatttcttagttcagctcatcacgagaaataagcaatccttgt
tagtaagatacaatattaccagtttcaagtccattaagtcatgtcgtacataactgatct
attctggcctctggttggttttttcaggcacattaaggcagtaaagttcattcgttcctc
tttaaaaggcctctggttgcaagtaaatgagttctatacattaaatttataacctggcat
acggtggttttacttgcatgtggtagtcttttttttctctttgtgttctcaggcccacat
aactgatacctgccgaattgatgaaactgagcctacgttcaaaatgattggccgtgcaga
atacttaatggtattatttaattaatgcttttaggacatatatttttataaaaactcaca
acagttatttacaagctaaaacccattacaaccatactttttagttaaacccccccaccc
c-----------------------------------------------
>MEX_CC-A9.1_2
-------------------------------aagggttcaaaccttcatctccggtcccc
aaaaccggaatcttccaattaaactaccctttgacgcaaaagaagcgccaacatgtaaat
ttacctatattctctgccgtgcccaacagaataatatccataatacctatctatgtatta
tcgtacatcaacttatttaccactagcatatgatcagtaatgttgtcgattaatctgacc
ttaaacataaaaatta--ttaattttgcataaactgttttagttacatgactattatacg
ggtaataggaatgaaatgatataggacataaaattaaaccattattctcaaccatgaata
tcgttacagtaataggttatttcttagttcagctcatcacgagaaataagcaatccttgt
tagtaagatacaatattaccagtttcaagtccattaagtcatgtcgtacataactgatct
attctggcctctggttggttttttcaggcacattaaggcagtaaagttcattcgttcctc
tttaaaaggcctctggttgcaagtaaatgagttctatacattaaatttataacctggcat
acggtggttttacttgcatgtggtagtcttttttttctctttgtgttctcaggcccacat
aactgatacctgccgaattgatgaaactgagcctacgttcaaaatgattggccgtgcaga
atacttaatggtattatttaattaatgcttttaggacatatatttttataaaaactcaca
acagttatttacaagctaaaacccattacaaccatactttttagttaaacccccccaccc
c-----------------------------------------------
>MEX_CC-A9.1_3
-------------------------------aagggttcaaaccttcatctccggtcccc
aaaaccggaatcttccaattaaactaccctttgacgcaaaagaagcgccaacatgtaaat
ttacctatattctctgccgtgcccaacagaataatatccataatacctatctatgtatta
tcgtacatcaacttatttaccactagcatatgatcagtaatgttgtcgattaatctgacc
ttaaacataaaaatta--ttaattttgcataaactgttttagttacatgactattatacg
ggtaataggaatgaaatgatataggacataaaattaaaccattattctcaaccatgaata
tcgttacagtaataggttatttcttagttcagctcatcacgagaaataagcaatccttgt
tagtaagatacaatattaccagtttcaagtccattaagtcatgtcgtacataactgatct
attctggcctctggttggttttttcaggcacattaaggcagtaaagttcattcgttcctc
tttaaaaggcctctggttgcaagtaaatgagttctatacattaaatttataacctggcat
acggtggttttacttgcatgtggtagtcttttttttctctttgtgttctcaggcccacat
aactgatacctgccgaattgatgaaactgagcctacgttcaaaatgattggccgtgcaga
atacttaatggtattatttaattaatgcttttaggacatatatttttataaaaactcaca
acagttatttacaagctaaaacccattacaaccatactttttagttaaacccccccaccc
c-----------------------------------------------
>MEX_CC-A9.1_4
-------------------------------aagggttcaaaccttcatctccggtcccc
aaaaccggaatcttccaattaaactaccctttgacgcaaaagaagcgccaacatgtaaat
ttacctatattctctgccgtgcccaacagaataatatccataatacctatctatgtatta
tcgtacatcaacttatttaccactagcatatgatcagtaatgttgtcgattaatctgacc
ttaaacataaaaatta--ttaattttgcataaactgttttagttacatgactattatacg
ggtaataggaatgaaatgatataggacataaaattaaaccattattctcaaccatgaata
tcgttacagtaataggttatttcttagttcagctcatcacgagaaataagcaatccttgt
tagtaagatacaatattaccagtttcaagtccattaagtcatgtcgtacataactgatct
attctggcctctggttggttttttcaggcacattaaggcagtaaagttcattcgttcctc
tttaaaaggcctctggttgcaagtaaatgagttctatacattaaatttataacctggcat
acggtggttttacttgcatgtggtagtcttttttttctctttgtgttctcaggcccacat
aactgatacctgccgaattgatgaaactgagcctacgttcaaaatgattggccgtgcaga
atacttaatggtattatttaattaatgcttttaggacatatatttttataaaaactcaca
acagttatttacaagctaaaacccattacaaccatactttttagttaaacccccccaccc
c-----------------------------------------------
>MEX_CC-A9.1_5
-------------------------------aagggttcaaaccttcatctccggtcccc
aaaaccggaatcttccaattaaactaccctttgacgcaaaagaagcgccaacatgtaaat
ttacctatattctctgccgtgcccaacagaataatatccataatacctatctatgtatta
tcgtacatcaacttatttaccactagcatatgatcagtaatgttgtcgattaatctgacc
ttaaacataaaaatta--ttaattttgcataaactgttttagttacatgactattatacg
ggtaataggaatgaaatgatataggacataaaattaaaccattattctcaaccatgaata
tcgttacagtaataggttatttcttagttcagctcatcacgagaaataagcaatccttgt
tagtaagatacaatattaccagtttcaagtccattaagtcatgtcgtacataactgatct
attctggcctctggttggttttttcaggcacattaaggcagtaaagttcattcgttcctc
tttaaaaggcctctggttgcaagtaaatgagttctatacattaaatttataacctggcat
acggtggttttacttgcatgtggtagtcttttttttctctttgtgttctcaggcccacat
aactgatacctgccgaattgatgaaactgagcctacgttcaaaatgattggccgtgcaga
atacttaatggtattatttaattaatgcttttaggacatatatttttataaaaactcaca
acagttatttacaagctaaaacccattacaaccatactttttagttaaacccccccaccc
c-----------------------------------------------
>MEX_CC-A9.1_6
-------------------------------aagggttcaaaccttcatctccggtcccc
aaaaccggaatcttccaattaaactaccctttgacgcaaaagaagcgccaacatgtaaat
ttacctatattctctgccgtgcccaacagaataatatccataatacctatctatgtatta
tcgtacatcaacttatttaccactagcatatgatcagtaatgttgtcgattaatctgacc
ttaaacataaaaatta--ttaattttgcataaactgttttagttacatgactattatacg
ggtaataggaatgaaatgatataggacataaaattaaaccattattctcaaccatgaata
tcgttacagtaataggttatttcttagttcagctcatcacgagaaataagcaatccttgt
tagtaagatacaatattaccagtttcaagtccattaagtcatgtcgtacataactgatct
attctggcctctggttggttttttcaggcacattaaggcagtaaagttcattcgttcctc
tttaaaaggcctctggttgcaagtaaatgagttctatacattaaatttataacctggcat
acggtggttttacttgcatgtggtagtcttttttttctctttgtgttctcaggcccacat
aactgatacctgccgaattgatgaaactgagcctacgttcaaaatgattggccgtgcaga
atacttaatggtattatttaattaatgcttttaggacatatatttttataaaaactcaca
acagttatttacaagctaaaacccattacaaccatactttttagttaaacccccccaccc
c-----------------------------------------------
>MEX_CC-A9.1_7
-------------------------------aagggttcaaaccttcatctccggtcccc
aaaaccggaatcttccaattaaactaccctttgacgcaaaagaagcgccaacatgtaaat
ttacctatattctctgccgtgcccaacagaataatatccataatacctatctatgtatta
tcgtacatcaacttatttaccactagcatatgatcagtaatgttgtcgattaatctgacc
ttaaacataaaaatta--ttaattttgcataaactgttttagttacatgactattatacg
ggtaataggaatgaaatgatataggacataaaattaaaccattattctcaaccatgaata
tcgttacagtaataggttatttcttagttcagctcatcacgagaaataagcaatccttgt
tagtaagatacaatattaccagtttcaagtccattaagtcatgtcgtacataactgatct
attctggcctctggttggttttttcaggcacattaaggcagtaaagttcattcgttcctc
tttaaaaggcctctggttgcaagtaaatgagttctatacattaaatttataacctggcat
acggtggttttacttgcatgtggtagtcttttttttctctttgtgttctcaggcccacat
aactgatacctgccgaattgatgaaactgagcctacgttcaaaatgattggccgtgcaga
atacttaatggtattatttaattaatgcttttaggacatatatttttataaaaactcaca
acagttatttacaagctaaaacccattacaaccatactttttagttaaacccccccaccc
c-----------------------------------------------
>MEX_CC-A9.1_8
-------------------------------aagggttcaaaccttcatctccggtcccc
aaaaccggaatcttccaattaaactaccctttgacgcaaaagaagcgccaacatgtaaat
ttacctatattctctgccgtgcccaacagaataatatccataatacctatctatgtatta
tcgtacatcaacttatttaccactagcatatgatcagtaatgttgtcgattaatctgacc
ttaaacataaaaatta--ttaattttgcataaactgttttagttacatgactattatacg
ggtaataggaatgaaatgatataggacataaaattaaaccattattctcaaccatgaata
tcgttacagtaataggttatttcttagttcagctcatcacgagaaataagcaatccttgt
tagtaagatacaatattaccagtttcaagtccattaagtcatgtcgtacataactgatct
attctggcctctggttggttttttcaggcacattaaggcagtaaagttcattcgttcctc
tttaaaaggcctctggttgcaagtaaatgagttctatacattaaatttataacctggcat
acggtggttttacttgcatgtggtagtcttttttttctctttgtgttctcaggcccacat
aactgatacctgccgaattgatgaaactgagcctacgttcaaaatgattggccgtgcaga
atacttaatggtattatttaattaatgcttttaggacatatatttttataaaaactcaca
acagttatttacaagctaaaacccattacaaccatactttttagttaaacccccccaccc
c-----------------------------------------------
>USA_CC-A9.1_1
-------------------------------aagggttcaaaccttcatctccggtcccc
aaaaccggaatcttccaattaaactaccctttgacgcaaaagaagcgccaacatgtaaat
ttacctatattctctgccgtgcccaacagaataatatccataatacctatctatgtatta
tcgtacatcaacttatttaccactagcatatgatcagtaatgttgtcgattaatctgacc
ttaaacataaaaatta--ttaattttgcataaactgttttagttacatgactattatacg
ggtaataggaatgaaatgatataggacataaaattaaaccattattctcaaccatgaata
tcgttacagtaataggttatttcttagttcagctcatcacgagaaataagcaatccttgt
tagtaagatacaatattaccagtttcaagtccattaagtcatgtcgtacataactgatct
attctggcctctggttggttttttcaggcacattaaggcagtaaagttcattcgttcctc
tttaaaaggcctctggttgcaagtaaatgagttctatacattaaatttataacctggcat
acggtggttttacttgcatgtggtagtcttttttttctctttgtgttctcaggcccacat
aactgatacctgccgaattgatgaaactgagcctacgttcaaaatgattggccgtgcaga
atacttaatggtattatttaattaatgcttttaggacatatatttttataaaaactcaca
acagttatttacaagctaaaacccattacaaccatactttttagttaaacccccccaccc
ccataaac----------------------------------------
>USA_CC-A9.1_1
-------------------------------aagggttcaaaccttcatctccggtcccc
aaaaccggaatcttccaattaaactaccctttgacgcaaaagaagcgccaacatgtaaat
ttacctatattctctgccgtgcccaacagaataatatccataatacctatctatgtatta
tcgtacatcaacttatttaccactagcatatgatcagtaatgttgtcgattaatctgacc
ttaaacataaaaatta--ttaattttgcataaactgttttagttacatgactattatacg
ggtaataggaatgaaatgatataggacataaaattaaaccattattctcaaccatgaata
tcgttacagtaataggttatttcttagttcagctcatcacgagaaataagcaatccttgt
tagtaagatacaatattaccagtttcaagtccattaagtcatgtcgtacataactgatct
attctggcctctggttggttttttcaggcacattaaggcagtaaagttcattcgttcctc
tttaaaaggcctctggttgcaagtaaatgagttctatacattaaatttataacctggcat
acggtggttttacttgcatgtggtagtcttttttttctctttgtgttctcaggcccacat
aactgatacctgccgaattgatgaaactgagcctacgttcaaaatgattggccgtgcaga
atacttaatggtattatttaattaatgcttttaggacatatatttttataaaaactcaca
acagttatttacaagctaaaacccattacaaccatactttttagttaaacccccccaccc
ccataaac----------------------------------------
>USA_CC-A9.1_1
-------------------------------aagggttcaaaccttcatctccggtcccc
aaaaccggaatcttccaattaaactaccctttgacgcaaaagaagcgccaacatgtaaat
ttacctatattctctgccgtgcccaacagaataatatccataatacctatctatgtatta
tcgtacatcaacttatttaccactagcatatgatcagtaatgttgtcgattaatctgacc
ttaaacataaaaatta--ttaattttgcataaactgttttagttacatgactattatacg
ggtaataggaatgaaatgatataggacataaaattaaaccattattctcaaccatgaata
tcgttacagtaataggttatttcttagttcagctcatcacgagaaataagcaatccttgt
tagtaagatacaatattaccagtttcaagtccattaagtcatgtcgtacataactgatct
attctggcctctggttggttttttcaggcacattaaggcagtaaagttcattcgttcctc
tttaaaaggcctctggttgcaagtaaatgagttctatacattaaatttataacctggcat
acggtggttttacttgcatgtggtagtcttttttttctctttgtgttctcaggcccacat
aactgatacctgccgaattgatgaaactgagcctacgttcaaaatgattggccgtgcaga
atacttaatggtattatttaattaatgcttttaggacatatatttttataaaaactcaca
acagttatttacaagctaaaacccattacaaccatactttttagttaaacccccccaccc
ccataaac----------------------------------------
>USA_CC-A9.1_1
-------------------------------aagggttcaaaccttcatctccggtcccc
aaaaccggaatcttccaattaaactaccctttgacgcaaaagaagcgccaacatgtaaat
ttacctatattctctgccgtgcccaacagaataatatccataatacctatctatgtatta
tcgtacatcaacttatttaccactagcatatgatcagtaatgttgtcgattaatctgacc
ttaaacataaaaatta--ttaattttgcataaactgttttagttacatgactattatacg
ggtaataggaatgaaatgatataggacataaaattaaaccattattctcaaccatgaata
tcgttacagtaataggttatttcttagttcagctcatcacgagaaataagcaatccttgt
tagtaagatacaatattaccagtttcaagtccattaagtcatgtcgtacataactgatct
attctggcctctggttggttttttcaggcacattaaggcagtaaagttcattcgttcctc
tttaaaaggcctctggttgcaagtaaatgagttctatacattaaatttataacctggcat
acggtggttttacttgcatgtggtagtcttttttttctctttgtgttctcaggcccacat
aactgatacctgccgaattgatgaaactgagcctacgttcaaaatgattggccgtgcaga
atacttaatggtattatttaattaatgcttttaggacatatatttttataaaaactcaca
acagttatttacaagctaaaacccattacaaccatactttttagttaaacccccccaccc
ccataaac----------------------------------------
>USA_CC-A9.1_2
-------------------------------aagggttcaaaccttcatctccggtcccc
aaaaccggaatcttccaattaaactaccctttgacgcaaaagaagcgccaacatgtaaat
ttacctatattctctgccgtgcccaacagaataatatccataatacctatctatgtatta
tcgtacatcaacttatttaccactagcatatgatcagtaatgttgtcgattaatctgacc
ttaaacataaaaatta--ttaattttgcataaactgttttagttacatgactattatacg
ggtaataggaatgaaatgatataggacataaaattaaaccattattctcaaccatgaata
tcgttacagtaataggttatttcttagttcagctcatcacgagaaataagcaatccttgt
tagtaagatacaatattaccagtttcaagtccattaagtcatgtcgtacataactgatct
attctggcctctggttggttttttcaggcacattaaggcagtaaagttcattcgttcctc
tttaaaaggcctctggttgcaagtaaatgagttctatacattaaatttataacctggcat
acggtggttttacttgcatgtggtagtcttttttttctctttgtgttctcaggcccacat
aactgatacctgccgaattgatgaaactgagcctacgttcaaaatgattggccgtgcaga
atacttaatggtattatttaattaatgcttttaggacatatatttttataaaaactcaca
acagttatttacaagctaaaacccattacaaccatactttttagttaaacccccccaccc
ccataaac----------------------------------------
>USA_CC-A9.1_1
-------------------------------aagggttcaaaccttcatctccggtcccc
aaaaccggaatcttccaattaaactaccctttgacgcaaaagaagcgccaacatgtaaat
ttacctatattctctgccgtgcccaacagaataatatccataatacctatctatgtatta
tcgtacatcaacttatttaccactagcatatgatcagtaatgttgtcgattaatctgacc
ttaaacataaaaatta--ttaattttgcataaactgttttagttacatgactattatacg
ggtaataggaatgaaatgatataggacataaaattaaaccattattctcaaccatgaata
tcgttacagtaataggttatttcttagttcagctcatcacgagaaataagcaatccttgt
tagtaagatacaatattaccagtttcaagtccattaagtcatgtcgtacataactgatct
attctggcctctggttggttttttcaggcacattaaggcagtaaagttcattcgttcctc
tttaaaaggcctctggttgcaagtaaatgagttctatacattaaatttataacctggcat
acggtggttttacttgcatgtggtagtcttttttttctctttgtgttctcaggcccacat
aactgatacctgccgaattgatgaaactgagcctacgttcaaaatgattggccgtgcaga
atacttaatggtattatttaattaatgcttttaggacatatatttttataaaaactcaca
acagttatttacaagctaaaacccattacaaccatactttttagttaaacccccccaccc
ccataaac----------------------------------------
>USA_CC-A9.1_2
-------------------------------aagggttcaaaccttcatctccggtcccc
aaaaccggaatcttccaattaaactaccctttgacgcaaaagaagcgccaacatgtaaat
ttacctatattctctgccgtgcccaacagaataatatccataatacctatctatgtatta
tcgtacatcaacttatttaccactagcatatgatcagtaatgttgtcgattaatctgacc
ttaaacataaaaatta--ttaattttgcataaactgttttagttacatgactattatacg
ggtaataggaatgaaatgatataggacataaaattaaaccattattctcaaccatgaata
tcgttacagtaataggttatttcttagttcagctcatcacgagaaataagcaatccttgt
tagtaagatacaatattaccagtttcaagtccattaagtcatgtcgtacataactgatct
attctggcctctggttggttttttcaggcacattaaggcagtaaagttcattcgttcctc
tttaaaaggcctctggttgcaagtaaatgagttctatacattaaatttataacctggcat
acggtggttttacttgcatgtggtagtcttttttttctctttgtgttctcaggcccacat
aactgatacctgccgaattgatgaaactgagcctacgttcaaaatgattggccgtgcaga
atacttaatggtattatttaattaatgcttttaggacatatatttttataaaaactcaca
acagttatttacaagctaaaacccattacaaccatactttttagttaaacccccccaccc
ccataaac----------------------------------------
>USA_CC-A9.1_1
-------------------------------aagggttcaaaccttcatctccggtcccc
aaaaccggaatcttccaattaaactaccctttgacgcaaaagaagcgccaacatgtaaat
ttacctatattctctgccgtgcccaacagaataatatccataatacctatctatgtatta
tcgtacatcaacttatttaccactagcatatgatcagtaatgttgtcgattaatctgacc
ttaaacataaaaatta--ttaattttgcataaactgttttagttacatgactattatacg
ggtaataggaatgaaatgatataggacataaaattaaaccattattctcaaccatgaata
tcgttacagtaataggttatttcttagttcagctcatcacgagaaataagcaatccttgt
tagtaagatacaatattaccagtttcaagtccattaagtcatgtcgtacataactgatct
attctggcctctggttggttttttcaggcacattaaggcagtaaagttcattcgttcctc
tttaaaaggcctctggttgcaagtaaatgagttctatacattaaatttataacctggcat
acggtggttttacttgcatgtggtagtcttttttttctctttgtgttctcaggcccacat
aactgatacctgccgaattgatgaaactgagcctacgttcaaaatgattggccgtgcaga
atacttaatggtattatttaattaatgcttttaggacatatatttttataaaaactcaca
acagttatttacaagctaaaacccattacaaccatactttttagttaaacccccccaccc
ccataaac----------------------------------------
>USA_CC-A9.1_1
-------------------------------aagggttcaaaccttcatctccggtcccc
aaaaccggaatcttccaattaaactaccctttgacgcaaaagaagcgccaacatgtaaat
ttacctatattctctgccgtgcccaacagaataatatccataatacctatctatgtatta
tcgtacatcaacttatttaccactagcatatgatcagtaatgttgtcgattaatctgacc
ttaaacataaaaatta--ttaattttgcataaactgttttagttacatgactattatacg
ggtaataggaatgaaatgatataggacataaaattaaaccattattctcaaccatgaata
tcgttacagtaataggttatttcttagttcagctcatcacgagaaataagcaatccttgt
tagtaagatacaatattaccagtttcaagtccattaagtcatgtcgtacataactgatct
attctggcctctggttggttttttcaggcacattaaggcagtaaagttcattcgttcctc
tttaaaaggcctctggttgcaagtaaatgagttctatacattaaatttataacctggcat
acggtggttttacttgcatgtggtagtcttttttttctctttgtgttctcaggcccacat
aactgatacctgccgaattgatgaaactgagcctacgttcaaaatgattggccgtgcaga
atacttaatggtattatttaattaatgcttttaggacatatatttttataaaaactcaca
acagttatttacaagctaaaacccattacaaccatactttttagttaaacccccccaccc
ccataaac----------------------------------------
>MEX_CC-A12.1_1
-------------------------------aagggttcaaaccttcatctccggtcccc
aaaaccggaatcttccaattaaactaccctttgacgcaaaagaagcgccaacatgtaaat
ttacctatattctctgccgtgcccaacagaataatatccataatacctatctatgtatta
tcgtacatcaacttatttaccactagcatatgatcagtaatgttgtcgattaatctgacc
ttaaacataaaaacta--ttaattttacataaactgttttagttacatgactattataca
ggtaataggaatgaaatgatataggacataaaattaaaccattattctcaaccatgaata
tcgttacagtaataggttatttcttagttcagctcatcacgagaaataagcaatccttgt
tagtaagatacaatattaccagtttcaagtccattaagtcatgtcgtacataactgatct
attctggcctctggttggttttttcaggcacattaaggcagtaaagttcattcgttcctc
tttaaaaggcctctggttgcaggtaaatgagttctatacattaaatttataatctggcat
acgttggttttacttgcatgtggtagtcttttttttctctttgtgttctcaggcccacat
aactgatacctgccgaattgatgaaactgagcctacgttcaaaatgattggccgtgcaga
atacttaatggtattatttaattaatgcttttaggacatatatttttataaaaactcaca
acagttatttacaagctaaaacccattacaaccatactttttagttaaacccccccaccc
c-----------------------------------------------
>MEX_CC-A12.1_2
-------------------------------aagggttcaaaccttcatctccggtcccc
aaaaccggaatcttccaattaaactaccctttgacgcaaaagaagcgccaacatgtaaat
ttacctatattctctgccgtgcccaacagaataatatccataatacctatctatgtatta
tcgtacatcaacttatttaccactagcatatgatcagtaatgttgtcgattaatctgacc
ttaaacataaaaacta--ttaattttacataaactgttttagttacatgactattataca
ggtaataggaatgaaatgatataggacataaaattaaaccattattctcaaccatgaata
tcgttacagtaataggttatttcttagttcagctcatcacgagaaataagcaatccttgt
tagtaagatacaatattaccagtttcaagtccattaagtcatgtcgtacataactgatct
attctggcctctggttggttttttcaggcacattaaggcagtaaagttcattcgttcctc
tttaaaaggcctctggttgcaggtaaatgagttctatacattaaatttataatctggcat
acgttggttttacttgcatgtggtagtcttttttttctctttgtgttctcaggcccacat
aactgatacctgccgaattgatgaaactgagcctacgttcaaaatgattggccgtgcaga
atacttaatggtattatttaattaatgcttttaggacatatatttttataaaaactcaca
acagttatttacaagctaaaacccattacaaccatactttttagttaaacccccccaccc
c-----------------------------------------------
>MEXX_CC-A10.1_1
-------------------------------aagggttcaaaccttcatctccggtcccc
aaaaccggaatcttccaattaaactaccctttgacgcaaaagaagcgccaacatgtaaat
ttacctatattctctgccgtgcccaacagaataatatccataatacctatctatgtatta
tcgtacatcaacttatttaccactagcatatgatcagtaatgttgtcgattaatctgacc
ttaaacataaaaacta--ttaattttgcataaactgttttagttacatgactattataca
ggtaataggaatgaaatgatataggacataaaattaaaccattattctcaaccatgaata
tcgttacagtaataggttatttcttagttcagctcatcacgagaaataagcaatccttgt
tagtaagatacaatattaccagtttcaagtccattaagtcatgtcgtacataactgatct
attctggcctctggttggttttttcaggcacattaaggcagtaaagttcattcgttcctc
tttaaaaggcctctggttgcaggtaaatgagttctatacattaaatttataatctggcat
acgttggttttacttgcatgtggtagtcttttttttctctttgtgttctcaggcccacat
aactgatacctgccgaattgatgaaactgagcctacgttcaaaatgattggccgtgcaga
atacttaatggtattatttaattaatgcttttaggacatatatttttataaaaactcaca
acagttatttacaagctaaaacccattacaaccatactttttagttaaacccccccaccc
c-----------------------------------------------
>MEXX_CC-A10.1_2
-------------------------------aagggttcaaaccttcatctccggtcccc
aaaaccggaatcttccaattaaactaccctttgacgcaaaagaagcgccaacatgtaaat
ttacctatattctctgccgtgcccaacagaataatatccataatacctatctatgtatta
tcgtacatcaacttatttaccactagcatatgatcagtaatgttgtcgattaatctgacc
ttaaacataaaaacta--ttaattttgcataaactgttttagttacatgactattataca
ggtaataggaatgaaatgatataggacataaaattaaaccattattctcaaccatgaata
tcgttacagtaataggttatttcttagttcagctcatcacgagaaataagcaatccttgt
tagtaagatacaatattaccagtttcaagtccattaagtcatgtcgtacataactgatct
attctggcctctggttggttttttcaggcacattaaggcagtaaagttcattcgttcctc
tttaaaaggcctctggttgcaggtaaatgagttctatacattaaatttataatctggcat
acgttggttttacttgcatgtggtagtcttttttttctctttgtgttctcaggcccacat
aactgatacctgccgaattgatgaaactgagcctacgttcaaaatgattggccgtgcaga
atacttaatggtattatttaattaatgcttttaggacatatatttttataaaaactcaca
acagttatttacaagctaaaacccattacaaccatactttttagttaaacccccccaccc
c-----------------------------------------------
>MEXX_CC-A10.1_3
-------------------------------aagggttcaaaccttcatctccggtcccc
aaaaccggaatcttccaattaaactaccctttgacgcaaaagaagcgccaacatgtaaat
ttacctatattctctgccgtgcccaacagaataatatccataatacctatctatgtatta
tcgtacatcaacttatttaccactagcatatgatcagtaatgttgtcgattaatctgacc
ttaaacataaaaacta--ttaattttgcataaactgttttagttacatgactattataca
ggtaataggaatgaaatgatataggacataaaattaaaccattattctcaaccatgaata
tcgttacagtaataggttatttcttagttcagctcatcacgagaaataagcaatccttgt
tagtaagatacaatattaccagtttcaagtccattaagtcatgtcgtacataactgatct
attctggcctctggttggttttttcaggcacattaaggcagtaaagttcattcgttcctc
tttaaaaggcctctggttgcaggtaaatgagttctatacattaaatttataatctggcat
acgttggttttacttgcatgtggtagtcttttttttctctttgtgttctcaggcccacat
aactgatacctgccgaattgatgaaactgagcctacgttcaaaatgattggccgtgcaga
atacttaatggtattatttaattaatgcttttaggacatatatttttataaaaactcaca
acagttatttacaagctaaaacccattacaaccatactttttagttaaacccccccaccc
c-----------------------------------------------
>MEXX_CC-A10.1_4
-------------------------------aagggttcaaaccttcatctccggtcccc
aaaaccggaatcttccaattaaactaccctttgacgcaaaagaagcgccaacatgtaaat
ttacctatattctctgccgtgcccaacagaataatatccataatacctatctatgtatta
tcgtacatcaacttatttaccactagcatatgatcagtaatgttgtcgattaatctgacc
ttaaacataaaaacta--ttaattttgcataaactgttttagttacatgactattataca
ggtaataggaatgaaatgatataggacataaaattaaaccattattctcaaccatgaata
tcgttacagtaataggttatttcttagttcagctcatcacgagaaataagcaatccttgt
tagtaagatacaatattaccagtttcaagtccattaagtcatgtcgtacataactgatct
attctggcctctggttggttttttcaggcacattaaggcagtaaagttcattcgttcctc
tttaaaaggcctctggttgcaggtaaatgagttctatacattaaatttataatctggcat
acgttggttttacttgcatgtggtagtcttttttttctctttgtgttctcaggcccacat
aactgatacctgccgaattgatgaaactgagcctacgttcaaaatgattggccgtgcaga
atacttaatggtattatttaattaatgcttttaggacatatatttttataaaaactcaca
acagttatttacaagctaaaacccattacaaccatactttttagttaaacccccccaccc
c-----------------------------------------------
>MEXX_CC-A10.1_5
-------------------------------aagggttcaaaccttcatctccggtcccc
aaaaccggaatcttccaattaaactaccctttgacgcaaaagaagcgccaacatgtaaat
ttacctatattctctgccgtgcccaacagaataatatccataatacctatctatgtatta
tcgtacatcaacttatttaccactagcatatgatcagtaatgttgtcgattaatctgacc
ttaaacataaaaacta--ttaattttgcataaactgttttagttacatgactattataca
ggtaataggaatgaaatgatataggacataaaattaaaccattattctcaaccatgaata
tcgttacagtaataggttatttcttagttcagctcatcacgagaaataagcaatccttgt
tagtaagatacaatattaccagtttcaagtccattaagtcatgtcgtacataactgatct
attctggcctctggttggttttttcaggcacattaaggcagtaaagttcattcgttcctc
tttaaaaggcctctggttgcaggtaaatgagttctatacattaaatttataatctggcat
acgttggttttacttgcatgtggtagtcttttttttctctttgtgttctcaggcccacat
aactgatacctgccgaattgatgaaactgagcctacgttcaaaatgattggccgtgcaga
atacttaatggtattatttaattaatgcttttaggacatatatttttataaaaactcaca
acagttatttacaagctaaaacccattacaaccatactttttagttaaacccccccaccc
c-----------------------------------------------
>MEXX_CC-A10.1_6
-------------------------------aagggttcaaaccttcatctccggtcccc
aaaaccggaatcttccaattaaactaccctttgacgcaaaagaagcgccaacatgtaaat
ttacctatattctctgccgtgcccaacagaataatatccataatacctatctatgtatta
tcgtacatcaacttatttaccactagcatatgatcagtaatgttgtcgattaatctgacc
ttaaacataaaaacta--ttaattttgcataaactgttttagttacatgactattataca
ggtaataggaatgaaatgatataggacataaaattaaaccattattctcaaccatgaata
tcgttacagtaataggttatttcttagttcagctcatcacgagaaataagcaatccttgt
tagtaagatacaatattaccagtttcaagtccattaagtcatgtcgtacataactgatct
attctggcctctggttggttttttcaggcacattaaggcagtaaagttcattcgttcctc
tttaaaaggcctctggttgcaggtaaatgagttctatacattaaatttataatctggcat
acgttggttttacttgcatgtggtagtcttttttttctctttgtgttctcaggcccacat
aactgatacctgccgaattgatgaaactgagcctacgttcaaaatgattggccgtgcaga
atacttaatggtattatttaattaatgcttttaggacatatatttttataaaaactcaca
acagttatttacaagctaaaacccattacaaccatactttttagttaaacccccccaccc
c-----------------------------------------------
>MEX_CC-A10.1_1
-------------------------------aagggttcaaaccttcatctccggtcccc
aaaaccggaatcttccaattaaactaccctttgacgcaaaagaagcgccaacatgtaaat
ttacctatattctctgccgtgcccaacagaataatatccataatacctatctatgtatta
tcgtacatcaacttatttaccactagcatatgatcagtaatgttgtcgattaatctgacc
ttaaacataaaaacta--ttaattttgcataaactgttttagttacatgactattataca
ggtaataggaatgaaatgatataggacataaaattaaaccattattctcaaccatgaata
tcgttacagtaataggttatttcttagttcagctcatcacgagaaataagcaatccttgt
tagtaagatacaatattaccagtttcaagtccattaagtcatgtcgtacataactgatct
attctggcctctggttggttttttcaggcacattaaggcagtaaagttcattcgttcctc
tttaaaaggcctctggttgcaggtaaatgagttctatacattaaatttataatctggcat
acgttggttttacttgcatgtggtagtcttttttttctctttgtgttctcaggcccacat
aactgatacctgccgaattgatgaaactgagcctacgttcaaaatgattggccgtgcaga
atacttaatggtattatttaattaatgcttttaggacatatatttttataaaaactcaca
acagttatttacaagctaaaacccattacaaccatactttttagttaaacccccccaccc
c-----------------------------------------------
>MEX_CC-A10.1_2
-------------------------------aagggttcaaaccttcatctccggtcccc
aaaaccggaatcttccaattaaactaccctttgacgcaaaagaagcgccaacatgtaaat
ttacctatattctctgccgtgcccaacagaataatatccataatacctatctatgtatta
tcgtacatcaacttatttaccactagcatatgatcagtaatgttgtcgattaatctgacc
ttaaacataaaaacta--ttaattttgcataaactgttttagttacatgactattataca
ggtaataggaatgaaatgatataggacataaaattaaaccattattctcaaccatgaata
tcgttacagtaataggttatttcttagttcagctcatcacgagaaataagcaatccttgt
tagtaagatacaatattaccagtttcaagtccattaagtcatgtcgtacataactgatct
attctggcctctggttggttttttcaggcacattaaggcagtaaagttcattcgttcctc
tttaaaaggcctctggttgcaggtaaatgagttctatacattaaatttataatctggcat
acgttggttttacttgcatgtggtagtcttttttttctctttgtgttctcaggcccacat
aactgatacctgccgaattgatgaaactgagcctacgttcaaaatgattggccgtgcaga
atacttaatggtattatttaattaatgcttttaggacatatatttttataaaaactcaca
acagttatttacaagctaaaacccattacaaccatactttttagttaaacccccccaccc
c-----------------------------------------------
>MEX_CC-A10.1_3
-------------------------------aagggttcaaaccttcatctccggtcccc
aaaaccggaatcttccaattaaactaccctttgacgcaaaagaagcgccaacatgtaaat
ttacctatattctctgccgtgcccaacagaataatatccataatacctatctatgtatta
tcgtacatcaacttatttaccactagcatatgatcagtaatgttgtcgattaatctgacc
ttaaacataaaaacta--ttaattttgcataaactgttttagttacatgactattataca
ggtaataggaatgaaatgatataggacataaaattaaaccattattctcaaccatgaata
tcgttacagtaataggttatttcttagttcagctcatcacgagaaataagcaatccttgt
tagtaagatacaatattaccagtttcaagtccattaagtcatgtcgtacataactgatct
attctggcctctggttggttttttcaggcacattaaggcagtaaagttcattcgttcctc
tttaaaaggcctctggttgcaggtaaatgagttctatacattaaatttataatctggcat
acgttggttttacttgcatgtggtagtcttttttttctctttgtgttctcaggcccacat
aactgatacctgccgaattgatgaaactgagcctacgttcaaaatgattggccgtgcaga
atacttaatggtattatttaattaatgcttttaggacatatatttttataaaaactcaca
acagttatttacaagctaaaacccattacaaccatactttttagttaaacccccccaccc
c-----------------------------------------------
>MEX_CC-A10.1_4
-------------------------------aagggttcaaaccttcatctccggtcccc
aaaaccggaatcttccaattaaactaccctttgacgcaaaagaagcgccaacatgtaaat
ttacctatattctctgccgtgcccaacagaataatatccataatacctatctatgtatta
tcgtacatcaacttatttaccactagcatatgatcagtaatgttgtcgattaatctgacc
ttaaacataaaaacta--ttaattttgcataaactgttttagttacatgactattataca
ggtaataggaatgaaatgatataggacataaaattaaaccattattctcaaccatgaata
tcgttacagtaataggttatttcttagttcagctcatcacgagaaataagcaatccttgt
tagtaagatacaatattaccagtttcaagtccattaagtcatgtcgtacataactgatct
attctggcctctggttggttttttcaggcacattaaggcagtaaagttcattcgttcctc
tttaaaaggcctctggttgcaggtaaatgagttctatacattaaatttataatctggcat
acgttggttttacttgcatgtggtagtcttttttttctctttgtgttctcaggcccacat
aactgatacctgccgaattgatgaaactgagcctacgttcaaaatgattggccgtgcaga
atacttaatggtattatttaattaatgcttttaggacatatatttttataaaaactcaca
acagttatttacaagctaaaacccattacaaccatactttttagttaaacccccccaccc
c-----------------------------------------------
>MEX_CC-A10.1_5
-------------------------------aagggttcaaaccttcatctccggtcccc
aaaaccggaatcttccaattaaactaccctttgacgcaaaagaagcgccaacatgtaaat
ttacctatattctctgccgtgcccaacagaataatatccataatacctatctatgtatta
tcgtacatcaacttatttaccactagcatatgatcagtaatgttgtcgattaatctgacc
ttaaacataaaaacta--ttaattttgcataaactgttttagttacatgactattataca
ggtaataggaatgaaatgatataggacataaaattaaaccattattctcaaccatgaata
tcgttacagtaataggttatttcttagttcagctcatcacgagaaataagcaatccttgt
tagtaagatacaatattaccagtttcaagtccattaagtcatgtcgtacataactgatct
attctggcctctggttggttttttcaggcacattaaggcagtaaagttcattcgttcctc
tttaaaaggcctctggttgcaggtaaatgagttctatacattaaatttataatctggcat
acgttggttttacttgcatgtggtagtcttttttttctctttgtgttctcaggcccacat
aactgatacctgccgaattgatgaaactgagcctacgttcaaaatgattggccgtgcaga
atacttaatggtattatttaattaatgcttttaggacatatatttttataaaaactcaca
acagttatttacaagctaaaacccattacaaccatactttttagttaaacccccccaccc
c-----------------------------------------------
>MEX_CC-A10.1_6
-------------------------------aagggttcaaaccttcatctccggtcccc
aaaaccggaatcttccaattaaactaccctttgacgcaaaagaagcgccaacatgtaaat
ttacctatattctctgccgtgcccaacagaataatatccataatacctatctatgtatta
tcgtacatcaacttatttaccactagcatatgatcagtaatgttgtcgattaatctgacc
ttaaacataaaaacta--ttaattttgcataaactgttttagttacatgactattataca
ggtaataggaatgaaatgatataggacataaaattaaaccattattctcaaccatgaata
tcgttacagtaataggttatttcttagttcagctcatcacgagaaataagcaatccttgt
tagtaagatacaatattaccagtttcaagtccattaagtcatgtcgtacataactgatct
attctggcctctggttggttttttcaggcacattaaggcagtaaagttcattcgttcctc
tttaaaaggcctctggttgcaggtaaatgagttctatacattaaatttataatctggcat
acgttggttttacttgcatgtggtagtcttttttttctctttgtgttctcaggcccacat
aactgatacctgccgaattgatgaaactgagcctacgttcaaaatgattggccgtgcaga
atacttaatggtattatttaattaatgcttttaggacatatatttttataaaaactcaca
acagttatttacaagctaaaacccattacaaccatactttttagttaaacccccccaccc
c-----------------------------------------------
>MEX_CC-A10.1_7
-------------------------------aagggttcaaaccttcatctccggtcccc
aaaaccggaatcttccaattaaactaccctttgacgcaaaagaagcgccaacatgtaaat
ttacctatattctctgccgtgcccaacagaataatatccataatacctatctatgtatta
tcgtacatcaacttatttaccactagcatatgatcagtaatgttgtcgattaatctgacc
ttaaacataaaaacta--ttaattttgcataaactgttttagttacatgactattataca
ggtaataggaatgaaatgatataggacataaaattaaaccattattctcaaccatgaata
tcgttacagtaataggttatttcttagttcagctcatcacgagaaataagcaatccttgt
tagtaagatacaatattaccagtttcaagtccattaagtcatgtcgtacataactgatct
attctggcctctggttggttttttcaggcacattaaggcagtaaagttcattcgttcctc
tttaaaaggcctctggttgcaggtaaatgagttctatacattaaatttataatctggcat
acgttggttttacttgcatgtggtagtcttttttttctctttgtgttctcaggcccacat
aactgatacctgccgaattgatgaaactgagcctacgttcaaaatgattggccgtgcaga
atacttaatggtattatttaattaatgcttttaggacatatatttttataaaaactcaca
acagttatttacaagctaaaacccattacaaccatactttttagttaaacccccccaccc
c-----------------------------------------------
>MEX_CC-A10.1_8
-------------------------------aagggttcaaaccttcatctccggtcccc
aaaaccggaatcttccaattaaactaccctttgacgcaaaagaagcgccaacatgtaaat
ttacctatattctctgccgtgcccaacagaataatatccataatacctatctatgtatta
tcgtacatcaacttatttaccactagcatatgatcagtaatgttgtcgattaatctgacc
ttaaacataaaaacta--ttaattttgcataaactgttttagttacatgactattataca
ggtaataggaatgaaatgatataggacataaaattaaaccattattctcaaccatgaata
tcgttacagtaataggttatttcttagttcagctcatcacgagaaataagcaatccttgt
tagtaagatacaatattaccagtttcaagtccattaagtcatgtcgtacataactgatct
attctggcctctggttggttttttcaggcacattaaggcagtaaagttcattcgttcctc
tttaaaaggcctctggttgcaggtaaatgagttctatacattaaatttataatctggcat
acgttggttttacttgcatgtggtagtcttttttttctctttgtgttctcaggcccacat
aactgatacctgccgaattgatgaaactgagcctacgttcaaaatgattggccgtgcaga
atacttaatggtattatttaattaatgcttttaggacatatatttttataaaaactcaca
acagttatttacaagctaaaacccattacaaccatactttttagttaaacccccccaccc
c-----------------------------------------------
>MEX_CC-A10.1_9
-------------------------------aagggttcaaaccttcatctccggtcccc
aaaaccggaatcttccaattaaactaccctttgacgcaaaagaagcgccaacatgtaaat
ttacctatattctctgccgtgcccaacagaataatatccataatacctatctatgtatta
tcgtacatcaacttatttaccactagcatatgatcagtaatgttgtcgattaatctgacc
ttaaacataaaaacta--ttaattttgcataaactgttttagttacatgactattataca
ggtaataggaatgaaatgatataggacataaaattaaaccattattctcaaccatgaata
tcgttacagtaataggttatttcttagttcagctcatcacgagaaataagcaatccttgt
tagtaagatacaatattaccagtttcaagtccattaagtcatgtcgtacataactgatct
attctggcctctggttggttttttcaggcacattaaggcagtaaagttcattcgttcctc
tttaaaaggcctctggttgcaggtaaatgagttctatacattaaatttataatctggcat
acgttggttttacttgcatgtggtagtcttttttttctctttgtgttctcaggcccacat
aactgatacctgccgaattgatgaaactgagcctacgttcaaaatgattggccgtgcaga
atacttaatggtattatttaattaatgcttttaggacatatatttttataaaaactcaca
acagttatttacaagctaaaacccattacaaccatactttttagttaaacccccccaccc
c-----------------------------------------------
>MEX_CC-A10.1_10
-------------------------------aagggttcaaaccttcatctccggtcccc
aaaaccggaatcttccaattaaactaccctttgacgcaaaagaagcgccaacatgtaaat
ttacctatattctctgccgtgcccaacagaataatatccataatacctatctatgtatta
tcgtacatcaacttatttaccactagcatatgatcagtaatgttgtcgattaatctgacc
ttaaacataaaaacta--ttaattttgcataaactgttttagttacatgactattataca
ggtaataggaatgaaatgatataggacataaaattaaaccattattctcaaccatgaata
tcgttacagtaataggttatttcttagttcagctcatcacgagaaataagcaatccttgt
tagtaagatacaatattaccagtttcaagtccattaagtcatgtcgtacataactgatct
attctggcctctggttggttttttcaggcacattaaggcagtaaagttcattcgttcctc
tttaaaaggcctctggttgcaggtaaatgagttctatacattaaatttataatctggcat
acgttggttttacttgcatgtggtagtcttttttttctctttgtgttctcaggcccacat
aactgatacctgccgaattgatgaaactgagcctacgttcaaaatgattggccgtgcaga
atacttaatggtattatttaattaatgcttttaggacatatatttttataaaaactcaca
acagttatttacaagctaaaacccattacaaccatactttttagttaaacccccccaccc
c-----------------------------------------------
>MEX_CC-A10.1_11
-------------------------------aagggttcaaaccttcatctccggtcccc
aaaaccggaatcttccaattaaactaccctttgacgcaaaagaagcgccaacatgtaaat
ttacctatattctctgccgtgcccaacagaataatatccataatacctatctatgtatta
tcgtacatcaacttatttaccactagcatatgatcagtaatgttgtcgattaatctgacc
ttaaacataaaaacta--ttaattttgcataaactgttttagttacatgactattataca
ggtaataggaatgaaatgatataggacataaaattaaaccattattctcaaccatgaata
tcgttacagtaataggttatttcttagttcagctcatcacgagaaataagcaatccttgt
tagtaagatacaatattaccagtttcaagtccattaagtcatgtcgtacataactgatct
attctggcctctggttggttttttcaggcacattaaggcagtaaagttcattcgttcctc
tttaaaaggcctctggttgcaggtaaatgagttctatacattaaatttataatctggcat
acgttggttttacttgcatgtggtagtcttttttttctctttgtgttctcaggcccacat
aactgatacctgccgaattgatgaaactgagcctacgttcaaaatgattggccgtgcaga
atacttaatggtattatttaattaatgcttttaggacatatatttttataaaaactcaca
acagttatttacaagctaaaacccattacaaccatactttttagttaaacccccccaccc
c-----------------------------------------------
>MEX_CC-A10.1_12
-------------------------------aagggttcaaaccttcatctccggtcccc
aaaaccggaatcttccaattaaactaccctttgacgcaaaagaagcgccaacatgtaaat
ttacctatattctctgccgtgcccaacagaataatatccataatacctatctatgtatta
tcgtacatcaacttatttaccactagcatatgatcagtaatgttgtcgattaatctgacc
ttaaacataaaaacta--ttaattttgcataaactgttttagttacatgactattataca
ggtaataggaatgaaatgatataggacataaaattaaaccattattctcaaccatgaata
tcgttacagtaataggttatttcttagttcagctcatcacgagaaataagcaatccttgt
tagtaagatacaatattaccagtttcaagtccattaagtcatgtcgtacataactgatct
attctggcctctggttggttttttcaggcacattaaggcagtaaagttcattcgttcctc
tttaaaaggcctctggttgcaggtaaatgagttctatacattaaatttataatctggcat
acgttggttttacttgcatgtggtagtcttttttttctctttgtgttctcaggcccacat
aactgatacctgccgaattgatgaaactgagcctacgttcaaaatgattggccgtgcaga
atacttaatggtattatttaattaatgcttttaggacatatatttttataaaaactcaca
acagttatttacaagctaaaacccattacaaccatactttttagttaaacccccccaccc
c-----------------------------------------------
>MEX_CC-A10.1_13
-------------------------------aagggttcaaaccttcatctccggtcccc
aaaaccggaatcttccaattaaactaccctttgacgcaaaagaagcgccaacatgtaaat
ttacctatattctctgccgtgcccaacagaataatatccataatacctatctatgtatta
tcgtacatcaacttatttaccactagcatatgatcagtaatgttgtcgattaatctgacc
ttaaacataaaaacta--ttaattttgcataaactgttttagttacatgactattataca
ggtaataggaatgaaatgatataggacataaaattaaaccattattctcaaccatgaata
tcgttacagtaataggttatttcttagttcagctcatcacgagaaataagcaatccttgt
tagtaagatacaatattaccagtttcaagtccattaagtcatgtcgtacataactgatct
attctggcctctggttggttttttcaggcacattaaggcagtaaagttcattcgttcctc
tttaaaaggcctctggttgcaggtaaatgagttctatacattaaatttataatctggcat
acgttggttttacttgcatgtggtagtcttttttttctctttgtgttctcaggcccacat
aactgatacctgccgaattgatgaaactgagcctacgttcaaaatgattggccgtgcaga
atacttaatggtattatttaattaatgcttttaggacatatatttttataaaaactcaca
acagttatttacaagctaaaacccattacaaccatactttttagttaaacccccccaccc
c-----------------------------------------------
>MEX_CC-A10.1_14
-------------------------------aagggttcaaaccttcatctccggtcccc
aaaaccggaatcttccaattaaactaccctttgacgcaaaagaagcgccaacatgtaaat
ttacctatattctctgccgtgcccaacagaataatatccataatacctatctatgtatta
tcgtacatcaacttatttaccactagcatatgatcagtaatgttgtcgattaatctgacc
ttaaacataaaaacta--ttaattttgcataaactgttttagttacatgactattataca
ggtaataggaatgaaatgatataggacataaaattaaaccattattctcaaccatgaata
tcgttacagtaataggttatttcttagttcagctcatcacgagaaataagcaatccttgt
tagtaagatacaatattaccagtttcaagtccattaagtcatgtcgtacataactgatct
attctggcctctggttggttttttcaggcacattaaggcagtaaagttcattcgttcctc
tttaaaaggcctctggttgcaggtaaatgagttctatacattaaatttataatctggcat
acgttggttttacttgcatgtggtagtcttttttttctctttgtgttctcaggcccacat
aactgatacctgccgaattgatgaaactgagcctacgttcaaaatgattggccgtgcaga
atacttaatggtattatttaattaatgcttttaggacatatatttttataaaaactcaca
acagttatttacaagctaaaacccattacaaccatactttttagttaaacccccccaccc
c-----------------------------------------------
>MEX_CC-A10.1_15
-------------------------------aagggttcaaaccttcatctccggtcccc
aaaaccggaatcttccaattaaactaccctttgacgcaaaagaagcgccaacatgtaaat
ttacctatattctctgccgtgcccaacagaataatatccataatacctatctatgtatta
tcgtacatcaacttatttaccactagcatatgatcagtaatgttgtcgattaatctgacc
ttaaacataaaaacta--ttaattttgcataaactgttttagttacatgactattataca
ggtaataggaatgaaatgatataggacataaaattaaaccattattctcaaccatgaata
tcgttacagtaataggttatttcttagttcagctcatcacgagaaataagcaatccttgt
tagtaagatacaatattaccagtttcaagtccattaagtcatgtcgtacataactgatct
attctggcctctggttggttttttcaggcacattaaggcagtaaagttcattcgttcctc
tttaaaaggcctctggttgcaggtaaatgagttctatacattaaatttataatctggcat
acgttggttttacttgcatgtggtagtcttttttttctctttgtgttctcaggcccacat
aactgatacctgccgaattgatgaaactgagcctacgttcaaaatgattggccgtgcaga
atacttaatggtattatttaattaatgcttttaggacatatatttttataaaaactcaca
acagttatttacaagctaaaacccattacaaccatactttttagttaaacccccccaccc
c-----------------------------------------------
>MEX_CC-A10.1_16
-------------------------------aagggttcaaaccttcatctccggtcccc
aaaaccggaatcttccaattaaactaccctttgacgcaaaagaagcgccaacatgtaaat
ttacctatattctctgccgtgcccaacagaataatatccataatacctatctatgtatta
tcgtacatcaacttatttaccactagcatatgatcagtaatgttgtcgattaatctgacc
ttaaacataaaaacta--ttaattttgcataaactgttttagttacatgactattataca
ggtaataggaatgaaatgatataggacataaaattaaaccattattctcaaccatgaata
tcgttacagtaataggttatttcttagttcagctcatcacgagaaataagcaatccttgt
tagtaagatacaatattaccagtttcaagtccattaagtcatgtcgtacataactgatct
attctggcctctggttggttttttcaggcacattaaggcagtaaagttcattcgttcctc
tttaaaaggcctctggttgcaggtaaatgagttctatacattaaatttataatctggcat
acgttggttttacttgcatgtggtagtcttttttttctctttgtgttctcaggcccacat
aactgatacctgccgaattgatgaaactgagcctacgttcaaaatgattggccgtgcaga
atacttaatggtattatttaattaatgcttttaggacatatatttttataaaaactcaca
acagttatttacaagctaaaacccattacaaccatactttttagttaaacccccccaccc
c-----------------------------------------------
>MEX_CC-A10.1_17
-------------------------------aagggttcaaaccttcatctccggtcccc
aaaaccggaatcttccaattaaactaccctttgacgcaaaagaagcgccaacatgtaaat
ttacctatattctctgccgtgcccaacagaataatatccataatacctatctatgtatta
tcgtacatcaacttatttaccactagcatatgatcagtaatgttgtcgattaatctgacc
ttaaacataaaaacta--ttaattttgcataaactgttttagttacatgactattataca
ggtaataggaatgaaatgatataggacataaaattaaaccattattctcaaccatgaata
tcgttacagtaataggttatttcttagttcagctcatcacgagaaataagcaatccttgt
tagtaagatacaatattaccagtttcaagtccattaagtcatgtcgtacataactgatct
attctggcctctggttggttttttcaggcacattaaggcagtaaagttcattcgttcctc
tttaaaaggcctctggttgcaggtaaatgagttctatacattaaatttataatctggcat
acgttggttttacttgcatgtggtagtcttttttttctctttgtgttctcaggcccacat
aactgatacctgccgaattgatgaaactgagcctacgttcaaaatgattggccgtgcaga
atacttaatggtattatttaattaatgcttttaggacatatatttttataaaaactcaca
acagttatttacaagctaaaacccattacaaccatactttttagttaaacccccccaccc
c-----------------------------------------------
>MEX_CC-A10.1_18
-------------------------------aagggttcaaaccttcatctccggtcccc
aaaaccggaatcttccaattaaactaccctttgacgcaaaagaagcgccaacatgtaaat
ttacctatattctctgccgtgcccaacagaataatatccataatacctatctatgtatta
tcgtacatcaacttatttaccactagcatatgatcagtaatgttgtcgattaatctgacc
ttaaacataaaaacta--ttaattttgcataaactgttttagttacatgactattataca
ggtaataggaatgaaatgatataggacataaaattaaaccattattctcaaccatgaata
tcgttacagtaataggttatttcttagttcagctcatcacgagaaataagcaatccttgt
tagtaagatacaatattaccagtttcaagtccattaagtcatgtcgtacataactgatct
attctggcctctggttggttttttcaggcacattaaggcagtaaagttcattcgttcctc
tttaaaaggcctctggttgcaggtaaatgagttctatacattaaatttataatctggcat
acgttggttttacttgcatgtggtagtcttttttttctctttgtgttctcaggcccacat
aactgatacctgccgaattgatgaaactgagcctacgttcaaaatgattggccgtgcaga
atacttaatggtattatttaattaatgcttttaggacatatatttttataaaaactcaca
acagttatttacaagctaaaacccattacaaccatactttttagttaaacccccccaccc
c-----------------------------------------------
>MEX_CC-A10.1_19
-------------------------------aagggttcaaaccttcatctccggtcccc
aaaaccggaatcttccaattaaactaccctttgacgcaaaagaagcgccaacatgtaaat
ttacctatattctctgccgtgcccaacagaataatatccataatacctatctatgtatta
tcgtacatcaacttatttaccactagcatatgatcagtaatgttgtcgattaatctgacc
ttaaacataaaaacta--ttaattttgcataaactgttttagttacatgactattataca
ggtaataggaatgaaatgatataggacataaaattaaaccattattctcaaccatgaata
tcgttacagtaataggttatttcttagttcagctcatcacgagaaataagcaatccttgt
tagtaagatacaatattaccagtttcaagtccattaagtcatgtcgtacataactgatct
attctggcctctggttggttttttcaggcacattaaggcagtaaagttcattcgttcctc
tttaaaaggcctctggttgcaggtaaatgagttctatacattaaatttataatctggcat
acgttggttttacttgcatgtggtagtcttttttttctctttgtgttctcaggcccacat
aactgatacctgccgaattgatgaaactgagcctacgttcaaaatgattggccgtgcaga
atacttaatggtattatttaattaatgcttttaggacatatatttttataaaaactcaca
acagttatttacaagctaaaacccattacaaccatactttttagttaaacccccccaccc
c-----------------------------------------------
>MEX_CC-A10.1_20
-------------------------------aagggttcaaaccttcatctccggtcccc
aaaaccggaatcttccaattaaactaccctttgacgcaaaagaagcgccaacatgtaaat
ttacctatattctctgccgtgcccaacagaataatatccataatacctatctatgtatta
tcgtacatcaacttatttaccactagcatatgatcagtaatgttgtcgattaatctgacc
ttaaacataaaaacta--ttaattttgcataaactgttttagttacatgactattataca
ggtaataggaatgaaatgatataggacataaaattaaaccattattctcaaccatgaata
tcgttacagtaataggttatttcttagttcagctcatcacgagaaataagcaatccttgt
tagtaagatacaatattaccagtttcaagtccattaagtcatgtcgtacataactgatct
attctggcctctggttggttttttcaggcacattaaggcagtaaagttcattcgttcctc
tttaaaaggcctctggttgcaggtaaatgagttctatacattaaatttataatctggcat
acgttggttttacttgcatgtggtagtcttttttttctctttgtgttctcaggcccacat
aactgatacctgccgaattgatgaaactgagcctacgttcaaaatgattggccgtgcaga
atacttaatggtattatttaattaatgcttttaggacatatatttttataaaaactcaca
acagttatttacaagctaaaacccattacaaccatactttttagttaaacccccccaccc
c-----------------------------------------------
>MEX_CC-A10.1_21
-------------------------------aagggttcaaaccttcatctccggtcccc
aaaaccggaatcttccaattaaactaccctttgacgcaaaagaagcgccaacatgtaaat
ttacctatattctctgccgtgcccaacagaataatatccataatacctatctatgtatta
tcgtacatcaacttatttaccactagcatatgatcagtaatgttgtcgattaatctgacc
ttaaacataaaaacta--ttaattttgcataaactgttttagttacatgactattataca
ggtaataggaatgaaatgatataggacataaaattaaaccattattctcaaccatgaata
tcgttacagtaataggttatttcttagttcagctcatcacgagaaataagcaatccttgt
tagtaagatacaatattaccagtttcaagtccattaagtcatgtcgtacataactgatct
attctggcctctggttggttttttcaggcacattaaggcagtaaagttcattcgttcctc
tttaaaaggcctctggttgcaggtaaatgagttctatacattaaatttataatctggcat
acgttggttttacttgcatgtggtagtcttttttttctctttgtgttctcaggcccacat
aactgatacctgccgaattgatgaaactgagcctacgttcaaaatgattggccgtgcaga
atacttaatggtattatttaattaatgcttttaggacatatatttttataaaaactcaca
acagttatttacaagctaaaacccattacaaccatactttttagttaaacccccccaccc
c-----------------------------------------------
>MEX_CC-A10.1_22
-------------------------------aagggttcaaaccttcatctccggtcccc
aaaaccggaatcttccaattaaactaccctttgacgcaaaagaagcgccaacatgtaaat
ttacctatattctctgccgtgcccaacagaataatatccataatacctatctatgtatta
tcgtacatcaacttatttaccactagcatatgatcagtaatgttgtcgattaatctgacc
ttaaacataaaaacta--ttaattttgcataaactgttttagttacatgactattataca
ggtaataggaatgaaatgatataggacataaaattaaaccattattctcaaccatgaata
tcgttacagtaataggttatttcttagttcagctcatcacgagaaataagcaatccttgt
tagtaagatacaatattaccagtttcaagtccattaagtcatgtcgtacataactgatct
attctggcctctggttggttttttcaggcacattaaggcagtaaagttcattcgttcctc
tttaaaaggcctctggttgcaggtaaatgagttctatacattaaatttataatctggcat
acgttggttttacttgcatgtggtagtcttttttttctctttgtgttctcaggcccacat
aactgatacctgccgaattgatgaaactgagcctacgttcaaaatgattggccgtgcaga
atacttaatggtattatttaattaatgcttttaggacatatatttttataaaaactcaca
acagttatttacaagctaaaacccattacaaccatactttttagttaaacccccccaccc
c-----------------------------------------------
>MEX_CC-A10.1_23
-------------------------------aagggttcaaaccttcatctccggtcccc
aaaaccggaatcttccaattaaactaccctttgacgcaaaagaagcgccaacatgtaaat
ttacctatattctctgccgtgcccaacagaataatatccataatacctatctatgtatta
tcgtacatcaacttatttaccactagcatatgatcagtaatgttgtcgattaatctgacc
ttaaacataaaaacta--ttaattttgcataaactgttttagttacatgactattataca
ggtaataggaatgaaatgatataggacataaaattaaaccattattctcaaccatgaata
tcgttacagtaataggttatttcttagttcagctcatcacgagaaataagcaatccttgt
tagtaagatacaatattaccagtttcaagtccattaagtcatgtcgtacataactgatct
attctggcctctggttggttttttcaggcacattaaggcagtaaagttcattcgttcctc
tttaaaaggcctctggttgcaggtaaatgagttctatacattaaatttataatctggcat
acgttggttttacttgcatgtggtagtcttttttttctctttgtgttctcaggcccacat
aactgatacctgccgaattgatgaaactgagcctacgttcaaaatgattggccgtgcaga
atacttaatggtattatttaattaatgcttttaggacatatatttttataaaaactcaca
acagttatttacaagctaaaacccattacaaccatactttttagttaaacccccccaccc
c-----------------------------------------------
>MEX_CC-A10.1_24
-------------------------------aagggttcaaaccttcatctccggtcccc
aaaaccggaatcttccaattaaactaccctttgacgcaaaagaagcgccaacatgtaaat
ttacctatattctctgccgtgcccaacagaataatatccataatacctatctatgtatta
tcgtacatcaacttatttaccactagcatatgatcagtaatgttgtcgattaatctgacc
ttaaacataaaaacta--ttaattttgcataaactgttttagttacatgactattataca
ggtaataggaatgaaatgatataggacataaaattaaaccattattctcaaccatgaata
tcgttacagtaataggttatttcttagttcagctcatcacgagaaataagcaatccttgt
tagtaagatacaatattaccagtttcaagtccattaagtcatgtcgtacataactgatct
attctggcctctggttggttttttcaggcacattaaggcagtaaagttcattcgttcctc
tttaaaaggcctctggttgcaggtaaatgagttctatacattaaatttataatctggcat
acgttggttttacttgcatgtggtagtcttttttttctctttgtgttctcaggcccacat
aactgatacctgccgaattgatgaaactgagcctacgttcaaaatgattggccgtgcaga
atacttaatggtattatttaattaatgcttttaggacatatatttttataaaaactcaca
acagttatttacaagctaaaacccattacaaccatactttttagttaaacccccccaccc
c-----------------------------------------------
>MEX_CC-A10.1_25
-------------------------------aagggttcaaaccttcatctccggtcccc
aaaaccggaatcttccaattaaactaccctttgacgcaaaagaagcgccaacatgtaaat
ttacctatattctctgccgtgcccaacagaataatatccataatacctatctatgtatta
tcgtacatcaacttatttaccactagcatatgatcagtaatgttgtcgattaatctgacc
ttaaacataaaaacta--ttaattttgcataaactgttttagttacatgactattataca
ggtaataggaatgaaatgatataggacataaaattaaaccattattctcaaccatgaata
tcgttacagtaataggttatttcttagttcagctcatcacgagaaataagcaatccttgt
tagtaagatacaatattaccagtttcaagtccattaagtcatgtcgtacataactgatct
attctggcctctggttggttttttcaggcacattaaggcagtaaagttcattcgttcctc
tttaaaaggcctctggttgcaggtaaatgagttctatacattaaatttataatctggcat
acgttggttttacttgcatgtggtagtcttttttttctctttgtgttctcaggcccacat
aactgatacctgccgaattgatgaaactgagcctacgttcaaaatgattggccgtgcaga
atacttaatggtattatttaattaatgcttttaggacatatatttttataaaaactcaca
acagttatttacaagctaaaacccattacaaccatactttttagttaaacccccccaccc
c-----------------------------------------------
>MEX_CC-A10.1_26
-------------------------------aagggttcaaaccttcatctccggtcccc
aaaaccggaatcttccaattaaactaccctttgacgcaaaagaagcgccaacatgtaaat
ttacctatattctctgccgtgcccaacagaataatatccataatacctatctatgtatta
tcgtacatcaacttatttaccactagcatatgatcagtaatgttgtcgattaatctgacc
ttaaacataaaaacta--ttaattttgcataaactgttttagttacatgactattataca
ggtaataggaatgaaatgatataggacataaaattaaaccattattctcaaccatgaata
tcgttacagtaataggttatttcttagttcagctcatcacgagaaataagcaatccttgt
tagtaagatacaatattaccagtttcaagtccattaagtcatgtcgtacataactgatct
attctggcctctggttggttttttcaggcacattaaggcagtaaagttcattcgttcctc
tttaaaaggcctctggttgcaggtaaatgagttctatacattaaatttataatctggcat
acgttggttttacttgcatgtggtagtcttttttttctctttgtgttctcaggcccacat
aactgatacctgccgaattgatgaaactgagcctacgttcaaaatgattggccgtgcaga
atacttaatggtattatttaattaatgcttttaggacatatatttttataaaaactcaca
acagttatttacaagctaaaacccattacaaccatactttttagttaaacccccccaccc
c-----------------------------------------------
>MEX_CC-A10.1_27
-------------------------------aagggttcaaaccttcatctccggtcccc
aaaaccggaatcttccaattaaactaccctttgacgcaaaagaagcgccaacatgtaaat
ttacctatattctctgccgtgcccaacagaataatatccataatacctatctatgtatta
tcgtacatcaacttatttaccactagcatatgatcagtaatgttgtcgattaatctgacc
ttaaacataaaaacta--ttaattttgcataaactgttttagttacatgactattataca
ggtaataggaatgaaatgatataggacataaaattaaaccattattctcaaccatgaata
tcgttacagtaataggttatttcttagttcagctcatcacgagaaataagcaatccttgt
tagtaagatacaatattaccagtttcaagtccattaagtcatgtcgtacataactgatct
attctggcctctggttggttttttcaggcacattaaggcagtaaagttcattcgttcctc
tttaaaaggcctctggttgcaggtaaatgagttctatacattaaatttataatctggcat
acgttggttttacttgcatgtggtagtcttttttttctctttgtgttctcaggcccacat
aactgatacctgccgaattgatgaaactgagcctacgttcaaaatgattggccgtgcaga
atacttaatggtattatttaattaatgcttttaggacatatatttttataaaaactcaca
acagttatttacaagctaaaacccattacaaccatactttttagttaaacccccccaccc
c-----------------------------------------------
>MEX_CC-A10.1_28
-------------------------------aagggttcaaaccttcatctccggtcccc
aaaaccggaatcttccaattaaactaccctttgacgcaaaagaagcgccaacatgtaaat
ttacctatattctctgccgtgcccaacagaataatatccataatacctatctatgtatta
tcgtacatcaacttatttaccactagcatatgatcagtaatgttgtcgattaatctgacc
ttaaacataaaaacta--ttaattttgcataaactgttttagttacatgactattataca
ggtaataggaatgaaatgatataggacataaaattaaaccattattctcaaccatgaata
tcgttacagtaataggttatttcttagttcagctcatcacgagaaataagcaatccttgt
tagtaagatacaatattaccagtttcaagtccattaagtcatgtcgtacataactgatct
attctggcctctggttggttttttcaggcacattaaggcagtaaagttcattcgttcctc
tttaaaaggcctctggttgcaggtaaatgagttctatacattaaatttataatctggcat
acgttggttttacttgcatgtggtagtcttttttttctctttgtgttctcaggcccacat
aactgatacctgccgaattgatgaaactgagcctacgttcaaaatgattggccgtgcaga
atacttaatggtattatttaattaatgcttttaggacatatatttttataaaaactcaca
acagttatttacaagctaaaacccattacaaccatactttttagttaaacccccccaccc
c-----------------------------------------------
>MEX_CC-A10.1_29
-------------------------------aagggttcaaaccttcatctccggtcccc
aaaaccggaatcttccaattaaactaccctttgacgcaaaagaagcgccaacatgtaaat
ttacctatattctctgccgtgcccaacagaataatatccataatacctatctatgtatta
tcgtacatcaacttatttaccactagcatatgatcagtaatgttgtcgattaatctgacc
ttaaacataaaaacta--ttaattttgcataaactgttttagttacatgactattataca
ggtaataggaatgaaatgatataggacataaaattaaaccattattctcaaccatgaata
tcgttacagtaataggttatttcttagttcagctcatcacgagaaataagcaatccttgt
tagtaagatacaatattaccagtttcaagtccattaagtcatgtcgtacataactgatct
attctggcctctggttggttttttcaggcacattaaggcagtaaagttcattcgttcctc
tttaaaaggcctctggttgcaggtaaatgagttctatacattaaatttataatctggcat
acgttggttttacttgcatgtggtagtcttttttttctctttgtgttctcaggcccacat
aactgatacctgccgaattgatgaaactgagcctacgttcaaaatgattggccgtgcaga
atacttaatggtattatttaattaatgcttttaggacatatatttttataaaaactcaca
acagttatttacaagctaaaacccattacaaccatactttttagttaaacccccccaccc
c-----------------------------------------------
>MEX_CC-A10.1_30
-------------------------------aagggttcaaaccttcatctccggtcccc
aaaaccggaatcttccaattaaactaccctttgacgcaaaagaagcgccaacatgtaaat
ttacctatattctctgccgtgcccaacagaataatatccataatacctatctatgtatta
tcgtacatcaacttatttaccactagcatatgatcagtaatgttgtcgattaatctgacc
ttaaacataaaaacta--ttaattttgcataaactgttttagttacatgactattataca
ggtaataggaatgaaatgatataggacataaaattaaaccattattctcaaccatgaata
tcgttacagtaataggttatttcttagttcagctcatcacgagaaataagcaatccttgt
tagtaagatacaatattaccagtttcaagtccattaagtcatgtcgtacataactgatct
attctggcctctggttggttttttcaggcacattaaggcagtaaagttcattcgttcctc
tttaaaaggcctctggttgcaggtaaatgagttctatacattaaatttataatctggcat
acgttggttttacttgcatgtggtagtcttttttttctctttgtgttctcaggcccacat
aactgatacctgccgaattgatgaaactgagcctacgttcaaaatgattggccgtgcaga
atacttaatggtattatttaattaatgcttttaggacatatatttttataaaaactcaca
acagttatttacaagctaaaacccattacaaccatactttttagttaaacccccccaccc
c-----------------------------------------------
>MEX_CC-A10.1_31
-------------------------------aagggttcaaaccttcatctccggtcccc
aaaaccggaatcttccaattaaactaccctttgacgcaaaagaagcgccaacatgtaaat
ttacctatattctctgccgtgcccaacagaataatatccataatacctatctatgtatta
tcgtacatcaacttatttaccactagcatatgatcagtaatgttgtcgattaatctgacc
ttaaacataaaaacta--ttaattttgcataaactgttttagttacatgactattataca
ggtaataggaatgaaatgatataggacataaaattaaaccattattctcaaccatgaata
tcgttacagtaataggttatttcttagttcagctcatcacgagaaataagcaatccttgt
tagtaagatacaatattaccagtttcaagtccattaagtcatgtcgtacataactgatct
attctggcctctggttggttttttcaggcacattaaggcagtaaagttcattcgttcctc
tttaaaaggcctctggttgcaggtaaatgagttctatacattaaatttataatctggcat
acgttggttttacttgcatgtggtagtcttttttttctctttgtgttctcaggcccacat
aactgatacctgccgaattgatgaaactgagcctacgttcaaaatgattggccgtgcaga
atacttaatggtattatttaattaatgcttttaggacatatatttttataaaaactcaca
acagttatttacaagctaaaacccattacaaccatactttttagttaaacccccccaccc
c-----------------------------------------------
>MEX_CC-A10.1_32
-------------------------------aagggttcaaaccttcatctccggtcccc
aaaaccggaatcttccaattaaactaccctttgacgcaaaagaagcgccaacatgtaaat
ttacctatattctctgccgtgcccaacagaataatatccataatacctatctatgtatta
tcgtacatcaacttatttaccactagcatatgatcagtaatgttgtcgattaatctgacc
ttaaacataaaaacta--ttaattttgcataaactgttttagttacatgactattataca
ggtaataggaatgaaatgatataggacataaaattaaaccattattctcaaccatgaata
tcgttacagtaataggttatttcttagttcagctcatcacgagaaataagcaatccttgt
tagtaagatacaatattaccagtttcaagtccattaagtcatgtcgtacataactgatct
attctggcctctggttggttttttcaggcacattaaggcagtaaagttcattcgttcctc
tttaaaaggcctctggttgcaggtaaatgagttctatacattaaatttataatctggcat
acgttggttttacttgcatgtggtagtcttttttttctctttgtgttctcaggcccacat
aactgatacctgccgaattgatgaaactgagcctacgttcaaaatgattggccgtgcaga
atacttaatggtattatttaattaatgcttttaggacatatatttttataaaaactcaca
acagttatttacaagctaaaacccattacaaccatactttttagttaaacccccccaccc
c-----------------------------------------------
>MEX_CC-A10.1_33
-------------------------------aagggttcaaaccttcatctccggtcccc
aaaaccggaatcttccaattaaactaccctttgacgcaaaagaagcgccaacatgtaaat
ttacctatattctctgccgtgcccaacagaataatatccataatacctatctatgtatta
tcgtacatcaacttatttaccactagcatatgatcagtaatgttgtcgattaatctgacc
ttaaacataaaaacta--ttaattttgcataaactgttttagttacatgactattataca
ggtaataggaatgaaatgatataggacataaaattaaaccattattctcaaccatgaata
tcgttacagtaataggttatttcttagttcagctcatcacgagaaataagcaatccttgt
tagtaagatacaatattaccagtttcaagtccattaagtcatgtcgtacataactgatct
attctggcctctggttggttttttcaggcacattaaggcagtaaagttcattcgttcctc
tttaaaaggcctctggttgcaggtaaatgagttctatacattaaatttataatctggcat
acgttggttttacttgcatgtggtagtcttttttttctctttgtgttctcaggcccacat
aactgatacctgccgaattgatgaaactgagcctacgttcaaaatgattggccgtgcaga
atacttaatggtattatttaattaatgcttttaggacatatatttttataaaaactcaca
acagttatttacaagctaaaacccattacaaccatactttttagttaaacccccccaccc
c-----------------------------------------------
>MEX_CC-A10.1_34
-------------------------------aagggttcaaaccttcatctccggtcccc
aaaaccggaatcttccaattaaactaccctttgacgcaaaagaagcgccaacatgtaaat
ttacctatattctctgccgtgcccaacagaataatatccataatacctatctatgtatta
tcgtacatcaacttatttaccactagcatatgatcagtaatgttgtcgattaatctgacc
ttaaacataaaaacta--ttaattttgcataaactgttttagttacatgactattataca
ggtaataggaatgaaatgatataggacataaaattaaaccattattctcaaccatgaata
tcgttacagtaataggttatttcttagttcagctcatcacgagaaataagcaatccttgt
tagtaagatacaatattaccagtttcaagtccattaagtcatgtcgtacataactgatct
attctggcctctggttggttttttcaggcacattaaggcagtaaagttcattcgttcctc
tttaaaaggcctctggttgcaggtaaatgagttctatacattaaatttataatctggcat
acgttggttttacttgcatgtggtagtcttttttttctctttgtgttctcaggcccacat
aactgatacctgccgaattgatgaaactgagcctacgttcaaaatgattggccgtgcaga
atacttaatggtattatttaattaatgcttttaggacatatatttttataaaaactcaca
acagttatttacaagctaaaacccattacaaccatactttttagttaaacccccccaccc
c-----------------------------------------------
>MEX_CC-A10.1_35
-------------------------------aagggttcaaaccttcatctccggtcccc
aaaaccggaatcttccaattaaactaccctttgacgcaaaagaagcgccaacatgtaaat
ttacctatattctctgccgtgcccaacagaataatatccataatacctatctatgtatta
tcgtacatcaacttatttaccactagcatatgatcagtaatgttgtcgattaatctgacc
ttaaacataaaaacta--ttaattttgcataaactgttttagttacatgactattataca
ggtaataggaatgaaatgatataggacataaaattaaaccattattctcaaccatgaata
tcgttacagtaataggttatttcttagttcagctcatcacgagaaataagcaatccttgt
tagtaagatacaatattaccagtttcaagtccattaagtcatgtcgtacataactgatct
attctggcctctggttggttttttcaggcacattaaggcagtaaagttcattcgttcctc
tttaaaaggcctctggttgcaggtaaatgagttctatacattaaatttataatctggcat
acgttggttttacttgcatgtggtagtcttttttttctctttgtgttctcaggcccacat
aactgatacctgccgaattgatgaaactgagcctacgttcaaaatgattggccgtgcaga
atacttaatggtattatttaattaatgcttttaggacatatatttttataaaaactcaca
acagttatttacaagctaaaacccattacaaccatactttttagttaaacccccccaccc
c-----------------------------------------------
>USA_CC-A10.1_1
-------------------------------aagggttcaaaccttcatctccggtcccc
aaaaccggaatcttccaattaaactaccctttgacgcaaaagaagcgccaacatgtaaat
ttacctatattctctgccgtgcccaacagaataatatccataatacctatctatgtatta
tcgtacatcaacttatttaccactagcatatgatcagtaatgttgtcgattaatctgacc
ttaaacataaaaacta--ttaattttgcataaactgttttagttacatgactattataca
ggtaataggaatgaaatgatataggacataaaattaaaccattattctcaaccatgaata
tcgttacagtaataggttatttcttagttcagctcatcacgagaaataagcaatccttgt
tagtaagatacaatattaccagtttcaagtccattaagtcatgtcgtacataactgatct
attctggcctctggttggttttttcaggcacattaaggcagtaaagttcattcgttcctc
tttaaaaggcctctggttgcaggtaaatgagttctatacattaaatttataatctggcat
acgttggttttacttgcatgtggtagtcttttttttctctttgtgttctcaggcccacat
aactgatacctgccgaattgatgaaactgagcctacgttcaaaatgattggccgtgcaga
atacttaatggtattatttaattaatgcttttaggacatatatttttataaaaactcaca
acagttatttacaagctaaaacccattacaaccatactttttagttaaacccccccaccc
ccataaac----------------------------------------
>USA_CC-A10.1_1
-------------------------------aagggttcaaaccttcatctccggtcccc
aaaaccggaatcttccaattaaactaccctttgacgcaaaagaagcgccaacatgtaaat
ttacctatattctctgccgtgcccaacagaataatatccataatacctatctatgtatta
tcgtacatcaacttatttaccactagcatatgatcagtaatgttgtcgattaatctgacc
ttaaacataaaaacta--ttaattttgcataaactgttttagttacatgactattataca
ggtaataggaatgaaatgatataggacataaaattaaaccattattctcaaccatgaata
tcgttacagtaataggttatttcttagttcagctcatcacgagaaataagcaatccttgt
tagtaagatacaatattaccagtttcaagtccattaagtcatgtcgtacataactgatct
attctggcctctggttggttttttcaggcacattaaggcagtaaagttcattcgttcctc
tttaaaaggcctctggttgcaggtaaatgagttctatacattaaatttataatctggcat
acgttggttttacttgcatgtggtagtcttttttttctctttgtgttctcaggcccacat
aactgatacctgccgaattgatgaaactgagcctacgttcaaaatgattggccgtgcaga
atacttaatggtattatttaattaatgcttttaggacatatatttttataaaaactcaca
acagttatttacaagctaaaacccattacaaccatactttttagttaaacccccccaccc
ccataaac----------------------------------------
>USA_CC-A10.1_2
-------------------------------aagggttcaaaccttcatctccggtcccc
aaaaccggaatcttccaattaaactaccctttgacgcaaaagaagcgccaacatgtaaat
ttacctatattctctgccgtgcccaacagaataatatccataatacctatctatgtatta
tcgtacatcaacttatttaccactagcatatgatcagtaatgttgtcgattaatctgacc
ttaaacataaaaacta--ttaattttgcataaactgttttagttacatgactattataca
ggtaataggaatgaaatgatataggacataaaattaaaccattattctcaaccatgaata
tcgttacagtaataggttatttcttagttcagctcatcacgagaaataagcaatccttgt
tagtaagatacaatattaccagtttcaagtccattaagtcatgtcgtacataactgatct
attctggcctctggttggttttttcaggcacattaaggcagtaaagttcattcgttcctc
tttaaaaggcctctggttgcaggtaaatgagttctatacattaaatttataatctggcat
acgttggttttacttgcatgtggtagtcttttttttctctttgtgttctcaggcccacat
aactgatacctgccgaattgatgaaactgagcctacgttcaaaatgattggccgtgcaga
atacttaatggtattatttaattaatgcttttaggacatatatttttataaaaactcaca
acagttatttacaagctaaaacccattacaaccatactttttagttaaacccccccaccc
ccataaac----------------------------------------
>USA_CC-A10.1_3
-------------------------------aagggttcaaaccttcatctccggtcccc
aaaaccggaatcttccaattaaactaccctttgacgcaaaagaagcgccaacatgtaaat
ttacctatattctctgccgtgcccaacagaataatatccataatacctatctatgtatta
tcgtacatcaacttatttaccactagcatatgatcagtaatgttgtcgattaatctgacc
ttaaacataaaaacta--ttaattttgcataaactgttttagttacatgactattataca
ggtaataggaatgaaatgatataggacataaaattaaaccattattctcaaccatgaata
tcgttacagtaataggttatttcttagttcagctcatcacgagaaataagcaatccttgt
tagtaagatacaatattaccagtttcaagtccattaagtcatgtcgtacataactgatct
attctggcctctggttggttttttcaggcacattaaggcagtaaagttcattcgttcctc
tttaaaaggcctctggttgcaggtaaatgagttctatacattaaatttataatctggcat
acgttggttttacttgcatgtggtagtcttttttttctctttgtgttctcaggcccacat
aactgatacctgccgaattgatgaaactgagcctacgttcaaaatgattggccgtgcaga
atacttaatggtattatttaattaatgcttttaggacatatatttttataaaaactcaca
acagttatttacaagctaaaacccattacaaccatactttttagttaaacccccccaccc
ccataaac----------------------------------------
>USA_CC-A10.1_4
-------------------------------aagggttcaaaccttcatctccggtcccc
aaaaccggaatcttccaattaaactaccctttgacgcaaaagaagcgccaacatgtaaat
ttacctatattctctgccgtgcccaacagaataatatccataatacctatctatgtatta
tcgtacatcaacttatttaccactagcatatgatcagtaatgttgtcgattaatctgacc
ttaaacataaaaacta--ttaattttgcataaactgttttagttacatgactattataca
ggtaataggaatgaaatgatataggacataaaattaaaccattattctcaaccatgaata
tcgttacagtaataggttatttcttagttcagctcatcacgagaaataagcaatccttgt
tagtaagatacaatattaccagtttcaagtccattaagtcatgtcgtacataactgatct
attctggcctctggttggttttttcaggcacattaaggcagtaaagttcattcgttcctc
tttaaaaggcctctggttgcaggtaaatgagttctatacattaaatttataatctggcat
acgttggttttacttgcatgtggtagtcttttttttctctttgtgttctcaggcccacat
aactgatacctgccgaattgatgaaactgagcctacgttcaaaatgattggccgtgcaga
atacttaatggtattatttaattaatgcttttaggacatatatttttataaaaactcaca
acagttatttacaagctaaaacccattacaaccatactttttagttaaacccccccaccc
ccataaac----------------------------------------
>USA_CC-A10.1_5
-------------------------------aagggttcaaaccttcatctccggtcccc
aaaaccggaatcttccaattaaactaccctttgacgcaaaagaagcgccaacatgtaaat
ttacctatattctctgccgtgcccaacagaataatatccataatacctatctatgtatta
tcgtacatcaacttatttaccactagcatatgatcagtaatgttgtcgattaatctgacc
ttaaacataaaaacta--ttaattttgcataaactgttttagttacatgactattataca
ggtaataggaatgaaatgatataggacataaaattaaaccattattctcaaccatgaata
tcgttacagtaataggttatttcttagttcagctcatcacgagaaataagcaatccttgt
tagtaagatacaatattaccagtttcaagtccattaagtcatgtcgtacataactgatct
attctggcctctggttggttttttcaggcacattaaggcagtaaagttcattcgttcctc
tttaaaaggcctctggttgcaggtaaatgagttctatacattaaatttataatctggcat
acgttggttttacttgcatgtggtagtcttttttttctctttgtgttctcaggcccacat
aactgatacctgccgaattgatgaaactgagcctacgttcaaaatgattggccgtgcaga
atacttaatggtattatttaattaatgcttttaggacatatatttttataaaaactcaca
acagttatttacaagctaaaacccattacaaccatactttttagttaaacccccccaccc
ccataaac----------------------------------------
>USA_CC-A10.1_6
-------------------------------aagggttcaaaccttcatctccggtcccc
aaaaccggaatcttccaattaaactaccctttgacgcaaaagaagcgccaacatgtaaat
ttacctatattctctgccgtgcccaacagaataatatccataatacctatctatgtatta
tcgtacatcaacttatttaccactagcatatgatcagtaatgttgtcgattaatctgacc
ttaaacataaaaacta--ttaattttgcataaactgttttagttacatgactattataca
ggtaataggaatgaaatgatataggacataaaattaaaccattattctcaaccatgaata
tcgttacagtaataggttatttcttagttcagctcatcacgagaaataagcaatccttgt
tagtaagatacaatattaccagtttcaagtccattaagtcatgtcgtacataactgatct
attctggcctctggttggttttttcaggcacattaaggcagtaaagttcattcgttcctc
tttaaaaggcctctggttgcaggtaaatgagttctatacattaaatttataatctggcat
acgttggttttacttgcatgtggtagtcttttttttctctttgtgttctcaggcccacat
aactgatacctgccgaattgatgaaactgagcctacgttcaaaatgattggccgtgcaga
atacttaatggtattatttaattaatgcttttaggacatatatttttataaaaactcaca
acagttatttacaagctaaaacccattacaaccatactttttagttaaacccccccaccc
ccataaac----------------------------------------
>USA_CC-A10.1_7
-------------------------------aagggttcaaaccttcatctccggtcccc
aaaaccggaatcttccaattaaactaccctttgacgcaaaagaagcgccaacatgtaaat
ttacctatattctctgccgtgcccaacagaataatatccataatacctatctatgtatta
tcgtacatcaacttatttaccactagcatatgatcagtaatgttgtcgattaatctgacc
ttaaacataaaaacta--ttaattttgcataaactgttttagttacatgactattataca
ggtaataggaatgaaatgatataggacataaaattaaaccattattctcaaccatgaata
tcgttacagtaataggttatttcttagttcagctcatcacgagaaataagcaatccttgt
tagtaagatacaatattaccagtttcaagtccattaagtcatgtcgtacataactgatct
attctggcctctggttggttttttcaggcacattaaggcagtaaagttcattcgttcctc
tttaaaaggcctctggttgcaggtaaatgagttctatacattaaatttataatctggcat
acgttggttttacttgcatgtggtagtcttttttttctctttgtgttctcaggcccacat
aactgatacctgccgaattgatgaaactgagcctacgttcaaaatgattggccgtgcaga
atacttaatggtattatttaattaatgcttttaggacatatatttttataaaaactcaca
acagttatttacaagctaaaacccattacaaccatactttttagttaaacccccccaccc
ccataaac----------------------------------------
>USA_CC-A10.1_1
-------------------------------aagggttcaaaccttcatctccggtcccc
aaaaccggaatcttccaattaaactaccctttgacgcaaaagaagcgccaacatgtaaat
ttacctatattctctgccgtgcccaacagaataatatccataatacctatctatgtatta
tcgtacatcaacttatttaccactagcatatgatcagtaatgttgtcgattaatctgacc
ttaaacataaaaacta--ttaattttgcataaactgttttagttacatgactattataca
ggtaataggaatgaaatgatataggacataaaattaaaccattattctcaaccatgaata
tcgttacagtaataggttatttcttagttcagctcatcacgagaaataagcaatccttgt
tagtaagatacaatattaccagtttcaagtccattaagtcatgtcgtacataactgatct
attctggcctctggttggttttttcaggcacattaaggcagtaaagttcattcgttcctc
tttaaaaggcctctggttgcaggtaaatgagttctatacattaaatttataatctggcat
acgttggttttacttgcatgtggtagtcttttttttctctttgtgttctcaggcccacat
aactgatacctgccgaattgatgaaactgagcctacgttcaaaatgattggccgtgcaga
atacttaatggtattatttaattaatgcttttaggacatatatttttataaaaactcaca
acagttatttacaagctaaaacccattacaaccatactttttagttaaacccccccaccc
ccataaac----------------------------------------
>USA_CC-A10.1_2
-------------------------------aagggttcaaaccttcatctccggtcccc
aaaaccggaatcttccaattaaactaccctttgacgcaaaagaagcgccaacatgtaaat
ttacctatattctctgccgtgcccaacagaataatatccataatacctatctatgtatta
tcgtacatcaacttatttaccactagcatatgatcagtaatgttgtcgattaatctgacc
ttaaacataaaaacta--ttaattttgcataaactgttttagttacatgactattataca
ggtaataggaatgaaatgatataggacataaaattaaaccattattctcaaccatgaata
tcgttacagtaataggttatttcttagttcagctcatcacgagaaataagcaatccttgt
tagtaagatacaatattaccagtttcaagtccattaagtcatgtcgtacataactgatct
attctggcctctggttggttttttcaggcacattaaggcagtaaagttcattcgttcctc
tttaaaaggcctctggttgcaggtaaatgagttctatacattaaatttataatctggcat
acgttggttttacttgcatgtggtagtcttttttttctctttgtgttctcaggcccacat
aactgatacctgccgaattgatgaaactgagcctacgttcaaaatgattggccgtgcaga
atacttaatggtattatttaattaatgcttttaggacatatatttttataaaaactcaca
acagttatttacaagctaaaacccattacaaccatactttttagttaaacccccccaccc
ccataaac----------------------------------------
>USA_CC-A10.1_1
-------------------------------aagggttcaaaccttcatctccggtcccc
aaaaccggaatcttccaattaaactaccctttgacgcaaaagaagcgccaacatgtaaat
ttacctatattctctgccgtgcccaacagaataatatccataatacctatctatgtatta
tcgtacatcaacttatttaccactagcatatgatcagtaatgttgtcgattaatctgacc
ttaaacataaaaacta--ttaattttgcataaactgttttagttacatgactattataca
ggtaataggaatgaaatgatataggacataaaattaaaccattattctcaaccatgaata
tcgttacagtaataggttatttcttagttcagctcatcacgagaaataagcaatccttgt
tagtaagatacaatattaccagtttcaagtccattaagtcatgtcgtacataactgatct
attctggcctctggttggttttttcaggcacattaaggcagtaaagttcattcgttcctc
tttaaaaggcctctggttgcaggtaaatgagttctatacattaaatttataatctggcat
acgttggttttacttgcatgtggtagtcttttttttctctttgtgttctcaggcccacat
aactgatacctgccgaattgatgaaactgagcctacgttcaaaatgattggccgtgcaga
atacttaatggtattatttaattaatgcttttaggacatatatttttataaaaactcaca
acagttatttacaagctaaaacccattacaaccatactttttagttaaacccccccaccc
ccataaac----------------------------------------
>USA_CC-A10.1_2
-------------------------------aagggttcaaaccttcatctccggtcccc
aaaaccggaatcttccaattaaactaccctttgacgcaaaagaagcgccaacatgtaaat
ttacctatattctctgccgtgcccaacagaataatatccataatacctatctatgtatta
tcgtacatcaacttatttaccactagcatatgatcagtaatgttgtcgattaatctgacc
ttaaacataaaaacta--ttaattttgcataaactgttttagttacatgactattataca
ggtaataggaatgaaatgatataggacataaaattaaaccattattctcaaccatgaata
tcgttacagtaataggttatttcttagttcagctcatcacgagaaataagcaatccttgt
tagtaagatacaatattaccagtttcaagtccattaagtcatgtcgtacataactgatct
attctggcctctggttggttttttcaggcacattaaggcagtaaagttcattcgttcctc
tttaaaaggcctctggttgcaggtaaatgagttctatacattaaatttataatctggcat
acgttggttttacttgcatgtggtagtcttttttttctctttgtgttctcaggcccacat
aactgatacctgccgaattgatgaaactgagcctacgttcaaaatgattggccgtgcaga
atacttaatggtattatttaattaatgcttttaggacatatatttttataaaaactcaca
acagttatttacaagctaaaacccattacaaccatactttttagttaaacccccccaccc
ccataaac----------------------------------------
>USA_CC-A10.1_3
-------------------------------aagggttcaaaccttcatctccggtcccc
aaaaccggaatcttccaattaaactaccctttgacgcaaaagaagcgccaacatgtaaat
ttacctatattctctgccgtgcccaacagaataatatccataatacctatctatgtatta
tcgtacatcaacttatttaccactagcatatgatcagtaatgttgtcgattaatctgacc
ttaaacataaaaacta--ttaattttgcataaactgttttagttacatgactattataca
ggtaataggaatgaaatgatataggacataaaattaaaccattattctcaaccatgaata
tcgttacagtaataggttatttcttagttcagctcatcacgagaaataagcaatccttgt
tagtaagatacaatattaccagtttcaagtccattaagtcatgtcgtacataactgatct
attctggcctctggttggttttttcaggcacattaaggcagtaaagttcattcgttcctc
tttaaaaggcctctggttgcaggtaaatgagttctatacattaaatttataatctggcat
acgttggttttacttgcatgtggtagtcttttttttctctttgtgttctcaggcccacat
aactgatacctgccgaattgatgaaactgagcctacgttcaaaatgattggccgtgcaga
atacttaatggtattatttaattaatgcttttaggacatatatttttataaaaactcaca
acagttatttacaagctaaaacccattacaaccatactttttagttaaacccccccaccc
ccataaac----------------------------------------
>USA_CC-A10.1_4
-------------------------------aagggttcaaaccttcatctccggtcccc
aaaaccggaatcttccaattaaactaccctttgacgcaaaagaagcgccaacatgtaaat
ttacctatattctctgccgtgcccaacagaataatatccataatacctatctatgtatta
tcgtacatcaacttatttaccactagcatatgatcagtaatgttgtcgattaatctgacc
ttaaacataaaaacta--ttaattttgcataaactgttttagttacatgactattataca
ggtaataggaatgaaatgatataggacataaaattaaaccattattctcaaccatgaata
tcgttacagtaataggttatttcttagttcagctcatcacgagaaataagcaatccttgt
tagtaagatacaatattaccagtttcaagtccattaagtcatgtcgtacataactgatct
attctggcctctggttggttttttcaggcacattaaggcagtaaagttcattcgttcctc
tttaaaaggcctctggttgcaggtaaatgagttctatacattaaatttataatctggcat
acgttggttttacttgcatgtggtagtcttttttttctctttgtgttctcaggcccacat
aactgatacctgccgaattgatgaaactgagcctacgttcaaaatgattggccgtgcaga
atacttaatggtattatttaattaatgcttttaggacatatatttttataaaaactcaca
acagttatttacaagctaaaacccattacaaccatactttttagttaaacccccccaccc
ccataaac----------------------------------------
>USA_CC-A10.1_5
-------------------------------aagggttcaaaccttcatctccggtcccc
aaaaccggaatcttccaattaaactaccctttgacgcaaaagaagcgccaacatgtaaat
ttacctatattctctgccgtgcccaacagaataatatccataatacctatctatgtatta
tcgtacatcaacttatttaccactagcatatgatcagtaatgttgtcgattaatctgacc
ttaaacataaaaacta--ttaattttgcataaactgttttagttacatgactattataca
ggtaataggaatgaaatgatataggacataaaattaaaccattattctcaaccatgaata
tcgttacagtaataggttatttcttagttcagctcatcacgagaaataagcaatccttgt
tagtaagatacaatattaccagtttcaagtccattaagtcatgtcgtacataactgatct
attctggcctctggttggttttttcaggcacattaaggcagtaaagttcattcgttcctc
tttaaaaggcctctggttgcaggtaaatgagttctatacattaaatttataatctggcat
acgttggttttacttgcatgtggtagtcttttttttctctttgtgttctcaggcccacat
aactgatacctgccgaattgatgaaactgagcctacgttcaaaatgattggccgtgcaga
atacttaatggtattatttaattaatgcttttaggacatatatttttataaaaactcaca
acagttatttacaagctaaaacccattacaaccatactttttagttaaacccccccaccc
ccataaac----------------------------------------
>USA_CC-A10.1_1
-------------------------------aagggttcaaaccttcatctccggtcccc
aaaaccggaatcttccaattaaactaccctttgacgcaaaagaagcgccaacatgtaaat
ttacctatattctctgccgtgcccaacagaataatatccataatacctatctatgtatta
tcgtacatcaacttatttaccactagcatatgatcagtaatgttgtcgattaatctgacc
ttaaacataaaaacta--ttaattttgcataaactgttttagttacatgactattataca
ggtaataggaatgaaatgatataggacataaaattaaaccattattctcaaccatgaata
tcgttacagtaataggttatttcttagttcagctcatcacgagaaataagcaatccttgt
tagtaagatacaatattaccagtttcaagtccattaagtcatgtcgtacataactgatct
attctggcctctggttggttttttcaggcacattaaggcagtaaagttcattcgttcctc
tttaaaaggcctctggttgcaggtaaatgagttctatacattaaatttataatctggcat
acgttggttttacttgcatgtggtagtcttttttttctctttgtgttctcaggcccacat
aactgatacctgccgaattgatgaaactgagcctacgttcaaaatgattggccgtgcaga
atacttaatggtattatttaattaatgcttttaggacatatatttttataaaaactcaca
acagttatttacaagctaaaacccattacaaccatactttttagttaaacccccccaccc
ccataaac----------------------------------------
>USA_CC-A10.1_2
-------------------------------aagggttcaaaccttcatctccggtcccc
aaaaccggaatcttccaattaaactaccctttgacgcaaaagaagcgccaacatgtaaat
ttacctatattctctgccgtgcccaacagaataatatccataatacctatctatgtatta
tcgtacatcaacttatttaccactagcatatgatcagtaatgttgtcgattaatctgacc
ttaaacataaaaacta--ttaattttgcataaactgttttagttacatgactattataca
ggtaataggaatgaaatgatataggacataaaattaaaccattattctcaaccatgaata
tcgttacagtaataggttatttcttagttcagctcatcacgagaaataagcaatccttgt
tagtaagatacaatattaccagtttcaagtccattaagtcatgtcgtacataactgatct
attctggcctctggttggttttttcaggcacattaaggcagtaaagttcattcgttcctc
tttaaaaggcctctggttgcaggtaaatgagttctatacattaaatttataatctggcat
acgttggttttacttgcatgtggtagtcttttttttctctttgtgttctcaggcccacat
aactgatacctgccgaattgatgaaactgagcctacgttcaaaatgattggccgtgcaga
atacttaatggtattatttaattaatgcttttaggacatatatttttataaaaactcaca
acagttatttacaagctaaaacccattacaaccatactttttagttaaacccccccaccc
ccataaac----------------------------------------
>USA_CC-A10.1_3
-------------------------------aagggttcaaaccttcatctccggtcccc
aaaaccggaatcttccaattaaactaccctttgacgcaaaagaagcgccaacatgtaaat
ttacctatattctctgccgtgcccaacagaataatatccataatacctatctatgtatta
tcgtacatcaacttatttaccactagcatatgatcagtaatgttgtcgattaatctgacc
ttaaacataaaaacta--ttaattttgcataaactgttttagttacatgactattataca
ggtaataggaatgaaatgatataggacataaaattaaaccattattctcaaccatgaata
tcgttacagtaataggttatttcttagttcagctcatcacgagaaataagcaatccttgt
tagtaagatacaatattaccagtttcaagtccattaagtcatgtcgtacataactgatct
attctggcctctggttggttttttcaggcacattaaggcagtaaagttcattcgttcctc
tttaaaaggcctctggttgcaggtaaatgagttctatacattaaatttataatctggcat
acgttggttttacttgcatgtggtagtcttttttttctctttgtgttctcaggcccacat
aactgatacctgccgaattgatgaaactgagcctacgttcaaaatgattggccgtgcaga
atacttaatggtattatttaattaatgcttttaggacatatatttttataaaaactcaca
acagttatttacaagctaaaacccattacaaccatactttttagttaaacccccccaccc
ccataaac----------------------------------------
>USA_CC-A10.1_4
-------------------------------aagggttcaaaccttcatctccggtcccc
aaaaccggaatcttccaattaaactaccctttgacgcaaaagaagcgccaacatgtaaat
ttacctatattctctgccgtgcccaacagaataatatccataatacctatctatgtatta
tcgtacatcaacttatttaccactagcatatgatcagtaatgttgtcgattaatctgacc
ttaaacataaaaacta--ttaattttgcataaactgttttagttacatgactattataca
ggtaataggaatgaaatgatataggacataaaattaaaccattattctcaaccatgaata
tcgttacagtaataggttatttcttagttcagctcatcacgagaaataagcaatccttgt
tagtaagatacaatattaccagtttcaagtccattaagtcatgtcgtacataactgatct
attctggcctctggttggttttttcaggcacattaaggcagtaaagttcattcgttcctc
tttaaaaggcctctggttgcaggtaaatgagttctatacattaaatttataatctggcat
acgttggttttacttgcatgtggtagtcttttttttctctttgtgttctcaggcccacat
aactgatacctgccgaattgatgaaactgagcctacgttcaaaatgattggccgtgcaga
atacttaatggtattatttaattaatgcttttaggacatatatttttataaaaactcaca
acagttatttacaagctaaaacccattacaaccatactttttagttaaacccccccaccc
ccataaac----------------------------------------
>USA_CC-A10.1_5
-------------------------------aagggttcaaaccttcatctccggtcccc
aaaaccggaatcttccaattaaactaccctttgacgcaaaagaagcgccaacatgtaaat
ttacctatattctctgccgtgcccaacagaataatatccataatacctatctatgtatta
tcgtacatcaacttatttaccactagcatatgatcagtaatgttgtcgattaatctgacc
ttaaacataaaaacta--ttaattttgcataaactgttttagttacatgactattataca
ggtaataggaatgaaatgatataggacataaaattaaaccattattctcaaccatgaata
tcgttacagtaataggttatttcttagttcagctcatcacgagaaataagcaatccttgt
tagtaagatacaatattaccagtttcaagtccattaagtcatgtcgtacataactgatct
attctggcctctggttggttttttcaggcacattaaggcagtaaagttcattcgttcctc
tttaaaaggcctctggttgcaggtaaatgagttctatacattaaatttataatctggcat
acgttggttttacttgcatgtggtagtcttttttttctctttgtgttctcaggcccacat
aactgatacctgccgaattgatgaaactgagcctacgttcaaaatgattggccgtgcaga
atacttaatggtattatttaattaatgcttttaggacatatatttttataaaaactcaca
acagttatttacaagctaaaacccattacaaccatactttttagttaaacccccccaccc
ccataaac----------------------------------------
>USA_CC-A10.1_6
-------------------------------aagggttcaaaccttcatctccggtcccc
aaaaccggaatcttccaattaaactaccctttgacgcaaaagaagcgccaacatgtaaat
ttacctatattctctgccgtgcccaacagaataatatccataatacctatctatgtatta
tcgtacatcaacttatttaccactagcatatgatcagtaatgttgtcgattaatctgacc
ttaaacataaaaacta--ttaattttgcataaactgttttagttacatgactattataca
ggtaataggaatgaaatgatataggacataaaattaaaccattattctcaaccatgaata
tcgttacagtaataggttatttcttagttcagctcatcacgagaaataagcaatccttgt
tagtaagatacaatattaccagtttcaagtccattaagtcatgtcgtacataactgatct
attctggcctctggttggttttttcaggcacattaaggcagtaaagttcattcgttcctc
tttaaaaggcctctggttgcaggtaaatgagttctatacattaaatttataatctggcat
acgttggttttacttgcatgtggtagtcttttttttctctttgtgttctcaggcccacat
aactgatacctgccgaattgatgaaactgagcctacgttcaaaatgattggccgtgcaga
atacttaatggtattatttaattaatgcttttaggacatatatttttataaaaactcaca
acagttatttacaagctaaaacccattacaaccatactttttagttaaacccccccaccc
ccataaac----------------------------------------
>USA_CC-A10.1_7
-------------------------------aagggttcaaaccttcatctccggtcccc
aaaaccggaatcttccaattaaactaccctttgacgcaaaagaagcgccaacatgtaaat
ttacctatattctctgccgtgcccaacagaataatatccataatacctatctatgtatta
tcgtacatcaacttatttaccactagcatatgatcagtaatgttgtcgattaatctgacc
ttaaacataaaaacta--ttaattttgcataaactgttttagttacatgactattataca
ggtaataggaatgaaatgatataggacataaaattaaaccattattctcaaccatgaata
tcgttacagtaataggttatttcttagttcagctcatcacgagaaataagcaatccttgt
tagtaagatacaatattaccagtttcaagtccattaagtcatgtcgtacataactgatct
attctggcctctggttggttttttcaggcacattaaggcagtaaagttcattcgttcctc
tttaaaaggcctctggttgcaggtaaatgagttctatacattaaatttataatctggcat
acgttggttttacttgcatgtggtagtcttttttttctctttgtgttctcaggcccacat
aactgatacctgccgaattgatgaaactgagcctacgttcaaaatgattggccgtgcaga
atacttaatggtattatttaattaatgcttttaggacatatatttttataaaaactcaca
acagttatttacaagctaaaacccattacaaccatactttttagttaaacccccccaccc
ccataaac----------------------------------------
>USA_CC-A10.1_8
-------------------------------aagggttcaaaccttcatctccggtcccc
aaaaccggaatcttccaattaaactaccctttgacgcaaaagaagcgccaacatgtaaat
ttacctatattctctgccgtgcccaacagaataatatccataatacctatctatgtatta
tcgtacatcaacttatttaccactagcatatgatcagtaatgttgtcgattaatctgacc
ttaaacataaaaacta--ttaattttgcataaactgttttagttacatgactattataca
ggtaataggaatgaaatgatataggacataaaattaaaccattattctcaaccatgaata
tcgttacagtaataggttatttcttagttcagctcatcacgagaaataagcaatccttgt
tagtaagatacaatattaccagtttcaagtccattaagtcatgtcgtacataactgatct
attctggcctctggttggttttttcaggcacattaaggcagtaaagttcattcgttcctc
tttaaaaggcctctggttgcaggtaaatgagttctatacattaaatttataatctggcat
acgttggttttacttgcatgtggtagtcttttttttctctttgtgttctcaggcccacat
aactgatacctgccgaattgatgaaactgagcctacgttcaaaatgattggccgtgcaga
atacttaatggtattatttaattaatgcttttaggacatatatttttataaaaactcaca
acagttatttacaagctaaaacccattacaaccatactttttagttaaacccccccaccc
ccataaac----------------------------------------
>MEX_CC-A36.2_1
-------------------------------aagggttcaaaccttcatctccggtcccc
aaaaccggaatcttccaattaaactaccctttgacgcaaaagaagcgccaacatgtaaat
ttacctatattctctgccgtgcccaacagaataatatccataatacctatctatgtatta
tcgtacatcaacttatttaccactagcatatgatcagtaatgttgtcgattaatctgacc
ttaaacataaaaacta--ttaattttgcataaactgttttagttacatgactattataca
ggtaataggaatgaaatgatataggacataaaattaaaccattattctcaaccatgaata
tcgttacagtaataggttatttcttagttcaactcatcacgagaaataagcaatccttgt
tagtaagatacaatattaccagtttcaagtccattaagtcatgtcgtacataactgatct
attctggcctctggttggttttttcaggcacattaaggcagtaaagttcattcgttcctc
tttaaaaggcctctggttgcaggtaaatgagttctatacattaaatttataatctggcat
acgttggttttacttgcatgtggtagtcttttttttctctttgtgttctcaggcccacat
aactgatacctgccgaattgatgaaactgagcctacgttcaaaatgattggccgtgcaga
atacttaatggtattatttaattaatgcttttaggacatatatttttataaaaactcaca
acagttatttacaagctaaaacccattacaaccatactttttagttaaacccccccaccc
c-----------------------------------------------
>USA_CC-A36.2_1
-------------------------------aagggttcaaaccttcatctccggtcccc
aaaaccggaatcttccaattaaactaccctttgacgcaaaagaagcgccaacatgtaaat
ttacctatattctctgccgtgcccaacagaataatatccataatacctatctatgtatta
tcgtacatcaacttatttaccactagcatatgatcagtaatgttgtcgattaatctgacc
ttaaacataaaaacta--ttaattttgcataaactgttttagttacatgactattataca
ggtaataggaatgaaatgatataggacataaaattaaaccattattctcaaccatgaata
tcgttacagtaataggttatttcttagttcaactcatcacgagaaataagcaatccttgt
tagtaagatacaatattaccagtttcaagtccattaagtcatgtcgtacataactgatct
attctggcctctggttggttttttcaggcacattaaggcagtaaagttcattcgttcctc
tttaaaaggcctctggttgcaggtaaatgagttctatacattaaatttataatctggcat
acgttggttttacttgcatgtggtagtcttttttttctctttgtgttctcaggcccacat
aactgatacctgccgaattgatgaaactgagcctacgttcaaaatgattggccgtgcaga
atacttaatggtattatttaattaatgcttttaggacatatatttttataaaaactcaca
acagttatttacaagctaaaacccattacaaccatactttttagttaaacccccccaccc
ccataaactaaca-----------------------------------
>MED_CC-A2.1_CC-A43.1_1
-------------------------------aagggttcaaaccttcatctccggtcccc
aaaaccggaatcttccaattaaactaccctttgacgcaaaagaagcgccaacatgtaaat
ttacctatattctctgccgtgcccaacagaataatatccataatacctatctatgtatta
tcgtacatcaacttatttaccactagcatatgatcagtaatgttgtcgattaatctgacc
ttaaacataaaaacta--ttaattttgcataaactgttttagttacatgactattataca
ggtaataggaatgaaatgatatgggacataaaattaaaccattattctcaaccatgaata
tcgttacagtaataggttatttcttagttcagctcatcacgagaaataagcaatccttgt
tagtaagatacaatattaccagtttcaagtccattaagtcatgtcgtacataactgatct
attctggcctctggttggttttttcaggcacattaaggcagtaaagttcattcgttcctc
tttaaaaggcctctggttgcaagtaaatgagttctatacattaaatttataacctggcat
acggtggttttacttgcatgtggtagtcttttttttctctttgtgttctcaggcccacat
aactgatacctgccgaattgatgaaactgagcctacgttcaaaatgattggccgtgcaga
atacttaatggtattatttaattaatgcttttaggacatatatttttataaaaactcaca
acagttatttacaagctaaaacccattacaaccatactttttagttaaacccccccaccc
ccataaac----------------------------------------
>USA_CC-A43.1_1
-------------------------------aagggttcaaaccttcatctccggtcccc
aaaaccggaatcttccaattaaactaccctttgacgcaaaagaagcgccaacatgtaaat
ttacctatattctctgccgtgcccaacagaataatatccataatacctatctatgtatta
tcgtacatcaacttatttaccactagcatatgatcagtaatgttgtcgattaatctgacc
ttaaacataaaaacta--ttaattttgcataaactgttttagttacatgactattataca
ggtaataggaatgaaatgatatgggacataaaattaaaccattattctcaaccatgaata
tcgttacagtaataggttatttcttagttcagctcatcacgagaaataagcaatccttgt
tagtaagatacaatattaccagtttcaagtccattaagtcatgtcgtacataactgatct
attctggcctctggttggttttttcaggcacattaaggcagtaaagttcattcgttcctc
tttaaaaggcctctggttgcaagtaaatgagttctatacattaaatttataacctggcat
acggtggttttacttgcatgtggtagtcttttttttctctttgtgttctcaggcccacat
aactgatacctgccgaattgatgaaactgagcctacgttcaaaatgattggccgtgcaga
atacttaatggtattatttaattaatgcttttaggacatatatttttataaaaactcaca
acagttatttacaagctaaaacccattacaaccatactttttagttaaacccccccaccc
ccataaac----------------------------------------
>USA_Cc-A51.1_1
-------------------------------aagggttcaaaccttcatctccggtcccc
aaaaccggaatcttccaattaaactaccctttgacgcaaaagaagcgccaacatgtaaat
ttacctatattctctgccgtgcccaacagaataatatccataatacctatctatgtatta
tcgtacatcaacttatttaccactagcatatgatcagtaatgttgtcgattaatctgacc
ttaaacataaaaacta--ttaattttgcataaactgttttagttacatgactattataca
ggtaataggaatgaaatgatatgggacataaaattaaaccattattctcaaccatgaata
tcgttacagtaataggttatttcttagttcaactcatcacgagaaataagcaatccttgt
tagtaagatacaatattaccagtttcaagtccattaagtcatgtcgtacataactgatct
attctggcctctggttggttttttcaggcacattaaggcagtaaagttcattcgttcctc
tttaaaaggcctctggttgcaagtaaatgagttctatacattaaatttataacctggcat
acggtggttttacttgcatgtggtagtcttttttttctctttgtgttctcaggcccacat
aactgatacctgccgaattgatgaaactgagcctacgttcaaaatgattggccgtgcaga
atacttaatggtattatttaattaatgcttttaggacatatatttttataaaaactcaca
acagttatttacaagctaaaacccattacaaccatactttttagttaaacccccccaccc
ccataaactaacattatgcccgaatagct-------------------
>USA_Cc-A51.1_2
-------------------------------aagggttcaaaccttcatctccggtcccc
aaaaccggaatcttccaattaaactaccctttgacgcaaaagaagcgccaacatgtaaat
ttacctatattctctgccgtgcccaacagaataatatccataatacctatctatgtatta
tcgtacatcaacttatttaccactagcatatgatcagtaatgttgtcgattaatctgacc
ttaaacataaaaacta--ttaattttgcataaactgttttagttacatgactattataca
ggtaataggaatgaaatgatatgggacataaaattaaaccattattctcaaccatgaata
tcgttacagtaataggttatttcttagttcaactcatcacgagaaataagcaatccttgt
tagtaagatacaatattaccagtttcaagtccattaagtcatgtcgtacataactgatct
attctggcctctggttggttttttcaggcacattaaggcagtaaagttcattcgttcctc
tttaaaaggcctctggttgcaagtaaatgagttctatacattaaatttataacctggcat
acggtggttttacttgcatgtggtagtcttttttttctctttgtgttctcaggcccacat
aactgatacctgccgaattgatgaaactgagcctacgttcaaaatgattggccgtgcaga
atacttaatggtattatttaattaatgcttttaggacatatatttttataaaaactcaca
acagttatttacaagctaaaacccattacaaccatactttttagttaaacccccccaccc
ccataaactaacattatgcccgaatagct-------------------
>MED_CC-A52.1_1
aactacaactttcctagaataatcaaaagagaagggttcaaaccttcatctccggtcccc
aaaaccggaatcttccaattaaactaccctttgacgcaaaagaagcgccaacatgtaaat
ttacctatattctctgccgtgcccaacagaataatatccataatacctatctatgtatta
tcgtacatcaacttatttaccactagcatatgatcagtaatgttgtcgattaatctgacc
ttaaacataaaaacta--ttaattttgcataaaatgttttagttacatgactattataca
ggtaataggaatgaaatgatataggacataaaattaaaccattattctcaaccatgaata
tcgttacagtaataggttatttcttagttcaactcatcacgagaaataagcaatccttgt
tagtaagatacaatattaccagtttcaagtccattaagtcatgtcgtacataactgatct
attctggcctctggttggttttttcaggcacattaaggcagtaaagttcattcgttcctc
tttaaaaggcctctggttgcaagtaaatgagttctatacattaaatttataacctggcat
acggtggttttacttgcatgtggtagtcttttttttctctttgtgttctcaggcccacat
aactgatacctgccgaattgatgaaactgagcctacgttcaaaatgattggccgtgcaga
atacttaatggtattatttaattaatgcttttaggacatatatttttataaaaactcaca
acagttatttacaagctaaaacccattacaaccatactttttagttaaacccccccaccc
ccataaactaacattatgcc----------------------------
>MED_CC-A3.2_1
aactacaactttcctagaataatcaaaagagaagggttcaaaccttcatctccggtcccc
aaaaccggaatcttccaattaaactaccctttgacgcaaaagaagcgccaacatgtaaat
ttacctatattctctgccgtgcccaacagaataatatccataatacctatctatgtatta
ttgtacatcaacttatttaccactagcatatgatcagtaatgttgtcgattaatctgacc
ttaaacataaaaacta--ttaattttgcataaactgttttagttacatgactattataca
ggtaataggaatgaaatgatataggacataaaattaaaccattattctcaaccatgaata
tcgttacagtaataggttatttcttagttcaactcatcacgagaaataagcaatccttgt
tagtaagatacaatattaccagtttcaagtccattaagtcatgtcgtacataactgatct
attctggcctctggttggttttttcaggcacattaaggcagtaaagttcattcgttcctc
tttaaaaggcctctggttgcaagtaaatgagttctatacattaaatttataacctggcat
acggtggttttacttgcatgtggtagtcttttttttctctttgtgttctcaggcccacat
aactgatacctgccgaattgatgaaactgagcctacgttcaaaatgattggccgtgcaga
atacttaatggtattatttaattaatgcttttaggacatatatttttataaaaactcaca
acagttatttacaagctaaaacccattacaaccatactttttagttaaacccccccaccc
ccataaactaacattatgcc----------------------------
>>USA_CC-A36.1_1
-------------------------------aagggttcaaaccttcatctccggtcccc
aaaaccggaatcttccaattaaactaccctttgacgcaaaagaagcgccaacatgtaaat
ttacctatattctctgccgtgcccaacagaataatatccataatacctatctatgtatta
tcgtacatcaacttatttaccactagcatatgatcagtaatgttgtcgattaatctgacc
ttaaacataaaaacta--ttaattttgcataaactgttttagttacatgactattataca
ggtaataggaatgaaatgatataggacataaaattaaaccattattctcaaccatgaata
tcgttacagtaataggttatttcttagttcaactcatcacgagaaataagcaatccttgt
tagtaagatacaatattaccagtttcaagtccattaagtcatgtcgtacataactgatct
attctggcctctggttggttttttcaggcacattaaggcagtaaagttcattcgttcctc
tttaaaaggcctctggttgcaggtaaatgagttctatacattaaatttataacctggcat
acggtggttttacttgcatgtggtagtcttttttttctctttgtgttctcaggcccacat
aactgatacctgccgaattgatgaaactgagcctacgttcaaaatgattggccgtgcaga
atacttaatggtattatttaattaatgcttttaggacatatatttttataaaaactcaca
acagttatttacaagctaaaacccattacaaccatactttttagttaaacccccccaccc
ccataaac----------------------------------------
>MED_CC-A3.1_1
-------------------------------aagggttcaaaccttcatctccggtcccc
aaaaccggaatcttccaattaaactaccctttgacgcaaaagaagcgccaacatgtaaat
ttacctatattctctgccgtgcccaacagaataatatccataatacctatctatgtatta
tcgtacatcaacttatttaccactagcatatgatcagtaatgttgtcgattaatctgacc
ttaaacataaaaacta--ttaattttgcataaactgttttagttacatgactattataca
ggtaataggaatgaaatgatataggacataaaattaaaccattattctcaaccatgaata
tcgttacagtaataggttatttcttagttcaactcatcacgagaaataagcaatccttgt
tagtaagatacaatattaccagtttcaagtccattaagtcatgtcgtacataactgatct
attctggcctctggttggttttttcaggcacattaaggcagtaaagttcattcgttcctc
tttaaaaggcctctggttgcaagtaaatgagttctatacattaaatttataacctggcat
acggtggttttacttgcatgtggtagtcttttttttctctttgtgttctcaggcccacat
aactgatacctgccgaattgatgaaactgagcctacgttcaaaatgattggccgtgcaga
atacttaatggtattatttaattaatgcttttaggacatatatttttataaaaactcaca
acagttatttacaagctaaaacccattacaaccatactttttagttaaacccccccaccc
ccataaac----------------------------------------
>MED_CC-A3.1_2
-------------------------------aagggttcaaaccttcatctccggtcccc
aaaaccggaatcttccaattaaactaccctttgacgcaaaagaagcgccaacatgtaaat
ttacctatattctctgccgtgcccaacagaataatatccataatacctatctatgtatta
tcgtacatcaacttatttaccactagcatatgatcagtaatgttgtcgattaatctgacc
ttaaacataaaaacta--ttaattttgcataaactgttttagttacatgactattataca
ggtaataggaatgaaatgatataggacataaaattaaaccattattctcaaccatgaata
tcgttacagtaataggttatttcttagttcaactcatcacgagaaataagcaatccttgt
tagtaagatacaatattaccagtttcaagtccattaagtcatgtcgtacataactgatct
attctggcctctggttggttttttcaggcacattaaggcagtaaagttcattcgttcctc
tttaaaaggcctctggttgcaagtaaatgagttctatacattaaatttataacctggcat
acggtggttttacttgcatgtggtagtcttttttttctctttgtgttctcaggcccacat
aactgatacctgccgaattgatgaaactgagcctacgttcaaaatgattggccgtgcaga
atacttaatggtattatttaattaatgcttttaggacatatatttttataaaaactcaca
acagttatttacaagctaaaacccattacaaccatactttttagttaaacccccccaccc
ccataaac----------------------------------------
>MED_CC-A3.1_1
-------------------------------aagggttcaaaccttcatctccggtcccc
aaaaccggaatcttccaattaaactaccctttgacgcaaaagaagcgccaacatgtaaat
ttacctatattctctgccgtgcccaacagaataatatccataatacctatctatgtatta
tcgtacatcaacttatttaccactagcatatgatcagtaatgttgtcgattaatctgacc
ttaaacataaaaacta--ttaattttgcataaactgttttagttacatgactattataca
ggtaataggaatgaaatgatataggacataaaattaaaccattattctcaaccatgaata
tcgttacagtaataggttatttcttagttcaactcatcacgagaaataagcaatccttgt
tagtaagatacaatattaccagtttcaagtccattaagtcatgtcgtacataactgatct
attctggcctctggttggttttttcaggcacattaaggcagtaaagttcattcgttcctc
tttaaaaggcctctggttgcaagtaaatgagttctatacattaaatttataacctggcat
acggtggttttacttgcatgtggtagtcttttttttctctttgtgttctcaggcccacat
aactgatacctgccgaattgatgaaactgagcctacgttcaaaatgattggccgtgcaga
atacttaatggtattatttaattaatgcttttaggacatatatttttataaaaactcaca
acagttatttacaagctaaaacccattacaaccatactttttagttaaacccccccaccc
ccataaac----------------------------------------
>MED_CC-A3.1_1
-------------------------------aagggttcaaaccttcatctccggtcccc
aaaaccggaatcttccaattaaactaccctttgacgcaaaagaagcgccaacatgtaaat
ttacctatattctctgccgtgcccaacagaataatatccataatacctatctatgtatta
tcgtacatcaacttatttaccactagcatatgatcagtaatgttgtcgattaatctgacc
ttaaacataaaaacta--ttaattttgcataaactgttttagttacatgactattataca
ggtaataggaatgaaatgatataggacataaaattaaaccattattctcaaccatgaata
tcgttacagtaataggttatttcttagttcaactcatcacgagaaataagcaatccttgt
tagtaagatacaatattaccagtttcaagtccattaagtcatgtcgtacataactgatct
attctggcctctggttggttttttcaggcacattaaggcagtaaagttcattcgttcctc
tttaaaaggcctctggttgcaagtaaatgagttctatacattaaatttataacctggcat
acggtggttttacttgcatgtggtagtcttttttttctctttgtgttctcaggcccacat
aactgatacctgccgaattgatgaaactgagcctacgttcaaaatgattggccgtgcaga
atacttaatggtattatttaattaatgcttttaggacatatatttttataaaaactcaca
acagttatttacaagctaaaacccattacaaccatactttttagttaaacccccccaccc
ccataaac----------------------------------------
>MED_CC-A3.1_2
-------------------------------aagggttcaaaccttcatctccggtcccc
aaaaccggaatcttccaattaaactaccctttgacgcaaaagaagcgccaacatgtaaat
ttacctatattctctgccgtgcccaacagaataatatccataatacctatctatgtatta
tcgtacatcaacttatttaccactagcatatgatcagtaatgttgtcgattaatctgacc
ttaaacataaaaacta--ttaattttgcataaactgttttagttacatgactattataca
ggtaataggaatgaaatgatataggacataaaattaaaccattattctcaaccatgaata
tcgttacagtaataggttatttcttagttcaactcatcacgagaaataagcaatccttgt
tagtaagatacaatattaccagtttcaagtccattaagtcatgtcgtacataactgatct
attctggcctctggttggttttttcaggcacattaaggcagtaaagttcattcgttcctc
tttaaaaggcctctggttgcaagtaaatgagttctatacattaaatttataacctggcat
acggtggttttacttgcatgtggtagtcttttttttctctttgtgttctcaggcccacat
aactgatacctgccgaattgatgaaactgagcctacgttcaaaatgattggccgtgcaga
atacttaatggtattatttaattaatgcttttaggacatatatttttataaaaactcaca
acagttatttacaagctaaaacccattacaaccatactttttagttaaacccccccaccc
ccataaac----------------------------------------
>TR_ALL_CC-A3.1_1
-------------------------------aagggttcaaaccttcatctccggtcccc
aaaaccggaatcttccaattaaactaccctttgacgcaaaagaagcgccaacatgtaaat
ttacctatattctctgccgtgcccaacagaataatatccataatacctatctatgtatta
tcgtacatcaacttatttaccactagcatatgatcagtaatgttgtcgattaatctgacc
ttaaacataaaaacta--ttaattttgcataaactgttttagttacatgactattataca
ggtaataggaatgaaatgatataggacataaaattaaaccattattctcaaccatgaata
tcgttacagtaataggttatttcttagttcaactcatcacgagaaataagcaatccttgt
tagtaagatacaatattaccagtttcaagtccattaagtcatgtcgtacataactgatct
attctggcctctggttggttttttcaggcacattaaggcagtaaagttcattcgttcctc
tttaaaaggcctctggttgcaagtaaatgagttctatacattaaatttataacctggcat
acggtggttttacttgcatgtggtagtcttttttttctctttgtgttctcaggcccacat
aactgatacctgccgaattgatgaaactgagcctacgttcaaaatgattggccgtgcaga
atacttaatggtattatttaattaatgcttttaggacatatatttttataaaaactcaca
acagttatttacaagctaaaacccattacaaccatactttttagttaaacccccccaccc
ccataaac----------------------------------------
>MED_ALL_CC-A3.1_2
-------------------------------aagggttcaaaccttcatctccggtcccc
aaaaccggaatcttccaattaaactaccctttgacgcaaaagaagcgccaacatgtaaat
ttacctatattctctgccgtgcccaacagaataatatccataatacctatctatgtatta
tcgtacatcaacttatttaccactagcatatgatcagtaatgttgtcgattaatctgacc
ttaaacataaaaacta--ttaattttgcataaactgttttagttacatgactattataca
ggtaataggaatgaaatgatataggacataaaattaaaccattattctcaaccatgaata
tcgttacagtaataggttatttcttagttcaactcatcacgagaaataagcaatccttgt
tagtaagatacaatattaccagtttcaagtccattaagtcatgtcgtacataactgatct
attctggcctctggttggttttttcaggcacattaaggcagtaaagttcattcgttcctc
tttaaaaggcctctggttgcaagtaaatgagttctatacattaaatttataacctggcat
acggtggttttacttgcatgtggtagtcttttttttctctttgtgttctcaggcccacat
aactgatacctgccgaattgatgaaactgagcctacgttcaaaatgattggccgtgcaga
atacttaatggtattatttaattaatgcttttaggacatatatttttataaaaactcaca
acagttatttacaagctaaaacccattacaaccatactttttagttaaacccccccaccc
ccataaac----------------------------------------
>MED_ALL_CC-A3.1_3
-------------------------------aagggttcaaaccttcatctccggtcccc
aaaaccggaatcttccaattaaactaccctttgacgcaaaagaagcgccaacatgtaaat
ttacctatattctctgccgtgcccaacagaataatatccataatacctatctatgtatta
tcgtacatcaacttatttaccactagcatatgatcagtaatgttgtcgattaatctgacc
ttaaacataaaaacta--ttaattttgcataaactgttttagttacatgactattataca
ggtaataggaatgaaatgatataggacataaaattaaaccattattctcaaccatgaata
tcgttacagtaataggttatttcttagttcaactcatcacgagaaataagcaatccttgt
tagtaagatacaatattaccagtttcaagtccattaagtcatgtcgtacataactgatct
attctggcctctggttggttttttcaggcacattaaggcagtaaagttcattcgttcctc
tttaaaaggcctctggttgcaagtaaatgagttctatacattaaatttataacctggcat
acggtggttttacttgcatgtggtagtcttttttttctctttgtgttctcaggcccacat
aactgatacctgccgaattgatgaaactgagcctacgttcaaaatgattggccgtgcaga
atacttaatggtattatttaattaatgcttttaggacatatatttttataaaaactcaca
acagttatttacaagctaaaacccattacaaccatactttttagttaaacccccccaccc
ccataaac----------------------------------------
>MED_ALL_CC-A3.1_4
-------------------------------aagggttcaaaccttcatctccggtcccc
aaaaccggaatcttccaattaaactaccctttgacgcaaaagaagcgccaacatgtaaat
ttacctatattctctgccgtgcccaacagaataatatccataatacctatctatgtatta
tcgtacatcaacttatttaccactagcatatgatcagtaatgttgtcgattaatctgacc
ttaaacataaaaacta--ttaattttgcataaactgttttagttacatgactattataca
ggtaataggaatgaaatgatataggacataaaattaaaccattattctcaaccatgaata
tcgttacagtaataggttatttcttagttcaactcatcacgagaaataagcaatccttgt
tagtaagatacaatattaccagtttcaagtccattaagtcatgtcgtacataactgatct
attctggcctctggttggttttttcaggcacattaaggcagtaaagttcattcgttcctc
tttaaaaggcctctggttgcaagtaaatgagttctatacattaaatttataacctggcat
acggtggttttacttgcatgtggtagtcttttttttctctttgtgttctcaggcccacat
aactgatacctgccgaattgatgaaactgagcctacgttcaaaatgattggccgtgcaga
atacttaatggtattatttaattaatgcttttaggacatatatttttataaaaactcaca
acagttatttacaagctaaaacccattacaaccatactttttagttaaacccccccaccc
ccataaac----------------------------------------
>MED_ALL_CC-A3.1_5
-------------------------------aagggttcaaaccttcatctccggtcccc
aaaaccggaatcttccaattaaactaccctttgacgcaaaagaagcgccaacatgtaaat
ttacctatattctctgccgtgcccaacagaataatatccataatacctatctatgtatta
tcgtacatcaacttatttaccactagcatatgatcagtaatgttgtcgattaatctgacc
ttaaacataaaaacta--ttaattttgcataaactgttttagttacatgactattataca
ggtaataggaatgaaatgatataggacataaaattaaaccattattctcaaccatgaata
tcgttacagtaataggttatttcttagttcaactcatcacgagaaataagcaatccttgt
tagtaagatacaatattaccagtttcaagtccattaagtcatgtcgtacataactgatct
attctggcctctggttggttttttcaggcacattaaggcagtaaagttcattcgttcctc
tttaaaaggcctctggttgcaagtaaatgagttctatacattaaatttataacctggcat
acggtggttttacttgcatgtggtagtcttttttttctctttgtgttctcaggcccacat
aactgatacctgccgaattgatgaaactgagcctacgttcaaaatgattggccgtgcaga
atacttaatggtattatttaattaatgcttttaggacatatatttttataaaaactcaca
acagttatttacaagctaaaacccattacaaccatactttttagttaaacccccccaccc
ccataaac----------------------------------------
>MED_ALL_CC-A3.1_6
-------------------------------aagggttcaaaccttcatctccggtcccc
aaaaccggaatcttccaattaaactaccctttgacgcaaaagaagcgccaacatgtaaat
ttacctatattctctgccgtgcccaacagaataatatccataatacctatctatgtatta
tcgtacatcaacttatttaccactagcatatgatcagtaatgttgtcgattaatctgacc
ttaaacataaaaacta--ttaattttgcataaactgttttagttacatgactattataca
ggtaataggaatgaaatgatataggacataaaattaaaccattattctcaaccatgaata
tcgttacagtaataggttatttcttagttcaactcatcacgagaaataagcaatccttgt
tagtaagatacaatattaccagtttcaagtccattaagtcatgtcgtacataactgatct
attctggcctctggttggttttttcaggcacattaaggcagtaaagttcattcgttcctc
tttaaaaggcctctggttgcaagtaaatgagttctatacattaaatttataacctggcat
acggtggttttacttgcatgtggtagtcttttttttctctttgtgttctcaggcccacat
aactgatacctgccgaattgatgaaactgagcctacgttcaaaatgattggccgtgcaga
atacttaatggtattatttaattaatgcttttaggacatatatttttataaaaactcaca
acagttatttacaagctaaaacccattacaaccatactttttagttaaacccccccaccc
ccataaac----------------------------------------
>MED_ALL_CC-A3.1_7
-------------------------------aagggttcaaaccttcatctccggtcccc
aaaaccggaatcttccaattaaactaccctttgacgcaaaagaagcgccaacatgtaaat
ttacctatattctctgccgtgcccaacagaataatatccataatacctatctatgtatta
tcgtacatcaacttatttaccactagcatatgatcagtaatgttgtcgattaatctgacc
ttaaacataaaaacta--ttaattttgcataaactgttttagttacatgactattataca
ggtaataggaatgaaatgatataggacataaaattaaaccattattctcaaccatgaata
tcgttacagtaataggttatttcttagttcaactcatcacgagaaataagcaatccttgt
tagtaagatacaatattaccagtttcaagtccattaagtcatgtcgtacataactgatct
attctggcctctggttggttttttcaggcacattaaggcagtaaagttcattcgttcctc
tttaaaaggcctctggttgcaagtaaatgagttctatacattaaatttataacctggcat
acggtggttttacttgcatgtggtagtcttttttttctctttgtgttctcaggcccacat
aactgatacctgccgaattgatgaaactgagcctacgttcaaaatgattggccgtgcaga
atacttaatggtattatttaattaatgcttttaggacatatatttttataaaaactcaca
acagttatttacaagctaaaacccattacaaccatactttttagttaaacccccccaccc
ccataaac----------------------------------------
>MED_ALL_CC-A3.1_8
-------------------------------aagggttcaaaccttcatctccggtcccc
aaaaccggaatcttccaattaaactaccctttgacgcaaaagaagcgccaacatgtaaat
ttacctatattctctgccgtgcccaacagaataatatccataatacctatctatgtatta
tcgtacatcaacttatttaccactagcatatgatcagtaatgttgtcgattaatctgacc
ttaaacataaaaacta--ttaattttgcataaactgttttagttacatgactattataca
ggtaataggaatgaaatgatataggacataaaattaaaccattattctcaaccatgaata
tcgttacagtaataggttatttcttagttcaactcatcacgagaaataagcaatccttgt
tagtaagatacaatattaccagtttcaagtccattaagtcatgtcgtacataactgatct
attctggcctctggttggttttttcaggcacattaaggcagtaaagttcattcgttcctc
tttaaaaggcctctggttgcaagtaaatgagttctatacattaaatttataacctggcat
acggtggttttacttgcatgtggtagtcttttttttctctttgtgttctcaggcccacat
aactgatacctgccgaattgatgaaactgagcctacgttcaaaatgattggccgtgcaga
atacttaatggtattatttaattaatgcttttaggacatatatttttataaaaactcaca
acagttatttacaagctaaaacccattacaaccatactttttagttaaacccccccaccc
ccataaac----------------------------------------
>MED_ALL_CC-A3.1_9
-------------------------------aagggttcaaaccttcatctccggtcccc
aaaaccggaatcttccaattaaactaccctttgacgcaaaagaagcgccaacatgtaaat
ttacctatattctctgccgtgcccaacagaataatatccataatacctatctatgtatta
tcgtacatcaacttatttaccactagcatatgatcagtaatgttgtcgattaatctgacc
ttaaacataaaaacta--ttaattttgcataaactgttttagttacatgactattataca
ggtaataggaatgaaatgatataggacataaaattaaaccattattctcaaccatgaata
tcgttacagtaataggttatttcttagttcaactcatcacgagaaataagcaatccttgt
tagtaagatacaatattaccagtttcaagtccattaagtcatgtcgtacataactgatct
attctggcctctggttggttttttcaggcacattaaggcagtaaagttcattcgttcctc
tttaaaaggcctctggttgcaagtaaatgagttctatacattaaatttataacctggcat
acggtggttttacttgcatgtggtagtcttttttttctctttgtgttctcaggcccacat
aactgatacctgccgaattgatgaaactgagcctacgttcaaaatgattggccgtgcaga
atacttaatggtattatttaattaatgcttttaggacatatatttttataaaaactcaca
acagttatttacaagctaaaacccattacaaccatactttttagttaaacccccccaccc
ccataaac----------------------------------------
>MED_ALL_CC-A3.1_10
-------------------------------aagggttcaaaccttcatctccggtcccc
aaaaccggaatcttccaattaaactaccctttgacgcaaaagaagcgccaacatgtaaat
ttacctatattctctgccgtgcccaacagaataatatccataatacctatctatgtatta
tcgtacatcaacttatttaccactagcatatgatcagtaatgttgtcgattaatctgacc
ttaaacataaaaacta--ttaattttgcataaactgttttagttacatgactattataca
ggtaataggaatgaaatgatataggacataaaattaaaccattattctcaaccatgaata
tcgttacagtaataggttatttcttagttcaactcatcacgagaaataagcaatccttgt
tagtaagatacaatattaccagtttcaagtccattaagtcatgtcgtacataactgatct
attctggcctctggttggttttttcaggcacattaaggcagtaaagttcattcgttcctc
tttaaaaggcctctggttgcaagtaaatgagttctatacattaaatttataacctggcat
acggtggttttacttgcatgtggtagtcttttttttctctttgtgttctcaggcccacat
aactgatacctgccgaattgatgaaactgagcctacgttcaaaatgattggccgtgcaga
atacttaatggtattatttaattaatgcttttaggacatatatttttataaaaactcaca
acagttatttacaagctaaaacccattacaaccatactttttagttaaacccccccaccc
ccataaac----------------------------------------
>MED_ALL_CC-A3.1_11
-------------------------------aagggttcaaaccttcatctccggtcccc
aaaaccggaatcttccaattaaactaccctttgacgcaaaagaagcgccaacatgtaaat
ttacctatattctctgccgtgcccaacagaataatatccataatacctatctatgtatta
tcgtacatcaacttatttaccactagcatatgatcagtaatgttgtcgattaatctgacc
ttaaacataaaaacta--ttaattttgcataaactgttttagttacatgactattataca
ggtaataggaatgaaatgatataggacataaaattaaaccattattctcaaccatgaata
tcgttacagtaataggttatttcttagttcaactcatcacgagaaataagcaatccttgt
tagtaagatacaatattaccagtttcaagtccattaagtcatgtcgtacataactgatct
attctggcctctggttggttttttcaggcacattaaggcagtaaagttcattcgttcctc
tttaaaaggcctctggttgcaagtaaatgagttctatacattaaatttataacctggcat
acggtggttttacttgcatgtggtagtcttttttttctctttgtgttctcaggcccacat
aactgatacctgccgaattgatgaaactgagcctacgttcaaaatgattggccgtgcaga
atacttaatggtattatttaattaatgcttttaggacatatatttttataaaaactcaca
acagttatttacaagctaaaacccattacaaccatactttttagttaaacccccccaccc
ccataaac----------------------------------------
>MED_ALL_CC-A3.1_12
-------------------------------aagggttcaaaccttcatctccggtcccc
aaaaccggaatcttccaattaaactaccctttgacgcaaaagaagcgccaacatgtaaat
ttacctatattctctgccgtgcccaacagaataatatccataatacctatctatgtatta
tcgtacatcaacttatttaccactagcatatgatcagtaatgttgtcgattaatctgacc
ttaaacataaaaacta--ttaattttgcataaactgttttagttacatgactattataca
ggtaataggaatgaaatgatataggacataaaattaaaccattattctcaaccatgaata
tcgttacagtaataggttatttcttagttcaactcatcacgagaaataagcaatccttgt
tagtaagatacaatattaccagtttcaagtccattaagtcatgtcgtacataactgatct
attctggcctctggttggttttttcaggcacattaaggcagtaaagttcattcgttcctc
tttaaaaggcctctggttgcaagtaaatgagttctatacattaaatttataacctggcat
acggtggttttacttgcatgtggtagtcttttttttctctttgtgttctcaggcccacat
aactgatacctgccgaattgatgaaactgagcctacgttcaaaatgattggccgtgcaga
atacttaatggtattatttaattaatgcttttaggacatatatttttataaaaactcaca
acagttatttacaagctaaaacccattacaaccatactttttagttaaacccccccaccc
ccataaac----------------------------------------
>MED_ALL_CC-A3.1_13
-------------------------------aagggttcaaaccttcatctccggtcccc
aaaaccggaatcttccaattaaactaccctttgacgcaaaagaagcgccaacatgtaaat
ttacctatattctctgccgtgcccaacagaataatatccataatacctatctatgtatta
tcgtacatcaacttatttaccactagcatatgatcagtaatgttgtcgattaatctgacc
ttaaacataaaaacta--ttaattttgcataaactgttttagttacatgactattataca
ggtaataggaatgaaatgatataggacataaaattaaaccattattctcaaccatgaata
tcgttacagtaataggttatttcttagttcaactcatcacgagaaataagcaatccttgt
tagtaagatacaatattaccagtttcaagtccattaagtcatgtcgtacataactgatct
attctggcctctggttggttttttcaggcacattaaggcagtaaagttcattcgttcctc
tttaaaaggcctctggttgcaagtaaatgagttctatacattaaatttataacctggcat
acggtggttttacttgcatgtggtagtcttttttttctctttgtgttctcaggcccacat
aactgatacctgccgaattgatgaaactgagcctacgttcaaaatgattggccgtgcaga
atacttaatggtattatttaattaatgcttttaggacatatatttttataaaaactcaca
acagttatttacaagctaaaacccattacaaccatactttttagttaaacccccccaccc
ccataaac----------------------------------------
>MED_ALL_CC-A3.1_14
-------------------------------aagggttcaaaccttcatctccggtcccc
aaaaccggaatcttccaattaaactaccctttgacgcaaaagaagcgccaacatgtaaat
ttacctatattctctgccgtgcccaacagaataatatccataatacctatctatgtatta
tcgtacatcaacttatttaccactagcatatgatcagtaatgttgtcgattaatctgacc
ttaaacataaaaacta--ttaattttgcataaactgttttagttacatgactattataca
ggtaataggaatgaaatgatataggacataaaattaaaccattattctcaaccatgaata
tcgttacagtaataggttatttcttagttcaactcatcacgagaaataagcaatccttgt
tagtaagatacaatattaccagtttcaagtccattaagtcatgtcgtacataactgatct
attctggcctctggttggttttttcaggcacattaaggcagtaaagttcattcgttcctc
tttaaaaggcctctggttgcaagtaaatgagttctatacattaaatttataacctggcat
acggtggttttacttgcatgtggtagtcttttttttctctttgtgttctcaggcccacat
aactgatacctgccgaattgatgaaactgagcctacgttcaaaatgattggccgtgcaga
atacttaatggtattatttaattaatgcttttaggacatatatttttataaaaactcaca
acagttatttacaagctaaaacccattacaaccatactttttagttaaacccccccaccc
ccataaac----------------------------------------
>MED_ALL_CC-A3.1_15
-------------------------------aagggttcaaaccttcatctccggtcccc
aaaaccggaatcttccaattaaactaccctttgacgcaaaagaagcgccaacatgtaaat
ttacctatattctctgccgtgcccaacagaataatatccataatacctatctatgtatta
tcgtacatcaacttatttaccactagcatatgatcagtaatgttgtcgattaatctgacc
ttaaacataaaaacta--ttaattttgcataaactgttttagttacatgactattataca
ggtaataggaatgaaatgatataggacataaaattaaaccattattctcaaccatgaata
tcgttacagtaataggttatttcttagttcaactcatcacgagaaataagcaatccttgt
tagtaagatacaatattaccagtttcaagtccattaagtcatgtcgtacataactgatct
attctggcctctggttggttttttcaggcacattaaggcagtaaagttcattcgttcctc
tttaaaaggcctctggttgcaagtaaatgagttctatacattaaatttataacctggcat
acggtggttttacttgcatgtggtagtcttttttttctctttgtgttctcaggcccacat
aactgatacctgccgaattgatgaaactgagcctacgttcaaaatgattggccgtgcaga
atacttaatggtattatttaattaatgcttttaggacatatatttttataaaaactcaca
acagttatttacaagctaaaacccattacaaccatactttttagttaaacccccccaccc
ccataaac----------------------------------------
>MED_ALL_CC-A3.1_16
-------------------------------aagggttcaaaccttcatctccggtcccc
aaaaccggaatcttccaattaaactaccctttgacgcaaaagaagcgccaacatgtaaat
ttacctatattctctgccgtgcccaacagaataatatccataatacctatctatgtatta
tcgtacatcaacttatttaccactagcatatgatcagtaatgttgtcgattaatctgacc
ttaaacataaaaacta--ttaattttgcataaactgttttagttacatgactattataca
ggtaataggaatgaaatgatataggacataaaattaaaccattattctcaaccatgaata
tcgttacagtaataggttatttcttagttcaactcatcacgagaaataagcaatccttgt
tagtaagatacaatattaccagtttcaagtccattaagtcatgtcgtacataactgatct
attctggcctctggttggttttttcaggcacattaaggcagtaaagttcattcgttcctc
tttaaaaggcctctggttgcaagtaaatgagttctatacattaaatttataacctggcat
acggtggttttacttgcatgtggtagtcttttttttctctttgtgttctcaggcccacat
aactgatacctgccgaattgatgaaactgagcctacgttcaaaatgattggccgtgcaga
atacttaatggtattatttaattaatgcttttaggacatatatttttataaaaactcaca
acagttatttacaagctaaaacccattacaaccatactttttagttaaacccccccaccc
ccataaac----------------------------------------
>MED_ALL_CC-A3.1_17
-------------------------------aagggttcaaaccttcatctccggtcccc
aaaaccggaatcttccaattaaactaccctttgacgcaaaagaagcgccaacatgtaaat
ttacctatattctctgccgtgcccaacagaataatatccataatacctatctatgtatta
tcgtacatcaacttatttaccactagcatatgatcagtaatgttgtcgattaatctgacc
ttaaacataaaaacta--ttaattttgcataaactgttttagttacatgactattataca
ggtaataggaatgaaatgatataggacataaaattaaaccattattctcaaccatgaata
tcgttacagtaataggttatttcttagttcaactcatcacgagaaataagcaatccttgt
tagtaagatacaatattaccagtttcaagtccattaagtcatgtcgtacataactgatct
attctggcctctggttggttttttcaggcacattaaggcagtaaagttcattcgttcctc
tttaaaaggcctctggttgcaagtaaatgagttctatacattaaatttataacctggcat
acggtggttttacttgcatgtggtagtcttttttttctctttgtgttctcaggcccacat
aactgatacctgccgaattgatgaaactgagcctacgttcaaaatgattggccgtgcaga
atacttaatggtattatttaattaatgcttttaggacatatatttttataaaaactcaca
acagttatttacaagctaaaacccattacaaccatactttttagttaaacccccccaccc
ccataaac----------------------------------------
>MED_ALL_CC-A3.1_18
-------------------------------aagggttcaaaccttcatctccggtcccc
aaaaccggaatcttccaattaaactaccctttgacgcaaaagaagcgccaacatgtaaat
ttacctatattctctgccgtgcccaacagaataatatccataatacctatctatgtatta
tcgtacatcaacttatttaccactagcatatgatcagtaatgttgtcgattaatctgacc
ttaaacataaaaacta--ttaattttgcataaactgttttagttacatgactattataca
ggtaataggaatgaaatgatataggacataaaattaaaccattattctcaaccatgaata
tcgttacagtaataggttatttcttagttcaactcatcacgagaaataagcaatccttgt
tagtaagatacaatattaccagtttcaagtccattaagtcatgtcgtacataactgatct
attctggcctctggttggttttttcaggcacattaaggcagtaaagttcattcgttcctc
tttaaaaggcctctggttgcaagtaaatgagttctatacattaaatttataacctggcat
acggtggttttacttgcatgtggtagtcttttttttctctttgtgttctcaggcccacat
aactgatacctgccgaattgatgaaactgagcctacgttcaaaatgattggccgtgcaga
atacttaatggtattatttaattaatgcttttaggacatatatttttataaaaactcaca
acagttatttacaagctaaaacccattacaaccatactttttagttaaacccccccaccc
ccataaac----------------------------------------
>MED_ALL_CC-A3.1_19
-------------------------------aagggttcaaaccttcatctccggtcccc
aaaaccggaatcttccaattaaactaccctttgacgcaaaagaagcgccaacatgtaaat
ttacctatattctctgccgtgcccaacagaataatatccataatacctatctatgtatta
tcgtacatcaacttatttaccactagcatatgatcagtaatgttgtcgattaatctgacc
ttaaacataaaaacta--ttaattttgcataaactgttttagttacatgactattataca
ggtaataggaatgaaatgatataggacataaaattaaaccattattctcaaccatgaata
tcgttacagtaataggttatttcttagttcaactcatcacgagaaataagcaatccttgt
tagtaagatacaatattaccagtttcaagtccattaagtcatgtcgtacataactgatct
attctggcctctggttggttttttcaggcacattaaggcagtaaagttcattcgttcctc
tttaaaaggcctctggttgcaagtaaatgagttctatacattaaatttataacctggcat
acggtggttttacttgcatgtggtagtcttttttttctctttgtgttctcaggcccacat
aactgatacctgccgaattgatgaaactgagcctacgttcaaaatgattggccgtgcaga
atacttaatggtattatttaattaatgcttttaggacatatatttttataaaaactcaca
acagttatttacaagctaaaacccattacaaccatactttttagttaaacccccccaccc
ccataaac----------------------------------------
>MED_ALL_CC-A3.1_20
-------------------------------aagggttcaaaccttcatctccggtcccc
aaaaccggaatcttccaattaaactaccctttgacgcaaaagaagcgccaacatgtaaat
ttacctatattctctgccgtgcccaacagaataatatccataatacctatctatgtatta
tcgtacatcaacttatttaccactagcatatgatcagtaatgttgtcgattaatctgacc
ttaaacataaaaacta--ttaattttgcataaactgttttagttacatgactattataca
ggtaataggaatgaaatgatataggacataaaattaaaccattattctcaaccatgaata
tcgttacagtaataggttatttcttagttcaactcatcacgagaaataagcaatccttgt
tagtaagatacaatattaccagtttcaagtccattaagtcatgtcgtacataactgatct
attctggcctctggttggttttttcaggcacattaaggcagtaaagttcattcgttcctc
tttaaaaggcctctggttgcaagtaaatgagttctatacattaaatttataacctggcat
acggtggttttacttgcatgtggtagtcttttttttctctttgtgttctcaggcccacat
aactgatacctgccgaattgatgaaactgagcctacgttcaaaatgattggccgtgcaga
atacttaatggtattatttaattaatgcttttaggacatatatttttataaaaactcaca
acagttatttacaagctaaaacccattacaaccatactttttagttaaacccccccaccc
ccataaac----------------------------------------
>MED_ALL_CC-A3.1_21
-------------------------------aagggttcaaaccttcatctccggtcccc
aaaaccggaatcttccaattaaactaccctttgacgcaaaagaagcgccaacatgtaaat
ttacctatattctctgccgtgcccaacagaataatatccataatacctatctatgtatta
tcgtacatcaacttatttaccactagcatatgatcagtaatgttgtcgattaatctgacc
ttaaacataaaaacta--ttaattttgcataaactgttttagttacatgactattataca
ggtaataggaatgaaatgatataggacataaaattaaaccattattctcaaccatgaata
tcgttacagtaataggttatttcttagttcaactcatcacgagaaataagcaatccttgt
tagtaagatacaatattaccagtttcaagtccattaagtcatgtcgtacataactgatct
attctggcctctggttggttttttcaggcacattaaggcagtaaagttcattcgttcctc
tttaaaaggcctctggttgcaagtaaatgagttctatacattaaatttataacctggcat
acggtggttttacttgcatgtggtagtcttttttttctctttgtgttctcaggcccacat
aactgatacctgccgaattgatgaaactgagcctacgttcaaaatgattggccgtgcaga
atacttaatggtattatttaattaatgcttttaggacatatatttttataaaaactcaca
acagttatttacaagctaaaacccattacaaccatactttttagttaaacccccccaccc
ccataaac----------------------------------------
>MED_ALL_CC-A3.1_22
-------------------------------aagggttcaaaccttcatctccggtcccc
aaaaccggaatcttccaattaaactaccctttgacgcaaaagaagcgccaacatgtaaat
ttacctatattctctgccgtgcccaacagaataatatccataatacctatctatgtatta
tcgtacatcaacttatttaccactagcatatgatcagtaatgttgtcgattaatctgacc
ttaaacataaaaacta--ttaattttgcataaactgttttagttacatgactattataca
ggtaataggaatgaaatgatataggacataaaattaaaccattattctcaaccatgaata
tcgttacagtaataggttatttcttagttcaactcatcacgagaaataagcaatccttgt
tagtaagatacaatattaccagtttcaagtccattaagtcatgtcgtacataactgatct
attctggcctctggttggttttttcaggcacattaaggcagtaaagttcattcgttcctc
tttaaaaggcctctggttgcaagtaaatgagttctatacattaaatttataacctggcat
acggtggttttacttgcatgtggtagtcttttttttctctttgtgttctcaggcccacat
aactgatacctgccgaattgatgaaactgagcctacgttcaaaatgattggccgtgcaga
atacttaatggtattatttaattaatgcttttaggacatatatttttataaaaactcaca
acagttatttacaagctaaaacccattacaaccatactttttagttaaacccccccaccc
ccataaac----------------------------------------
>MED_ALL_CC-A3.1_23
-------------------------------aagggttcaaaccttcatctccggtcccc
aaaaccggaatcttccaattaaactaccctttgacgcaaaagaagcgccaacatgtaaat
ttacctatattctctgccgtgcccaacagaataatatccataatacctatctatgtatta
tcgtacatcaacttatttaccactagcatatgatcagtaatgttgtcgattaatctgacc
ttaaacataaaaacta--ttaattttgcataaactgttttagttacatgactattataca
ggtaataggaatgaaatgatataggacataaaattaaaccattattctcaaccatgaata
tcgttacagtaataggttatttcttagttcaactcatcacgagaaataagcaatccttgt
tagtaagatacaatattaccagtttcaagtccattaagtcatgtcgtacataactgatct
attctggcctctggttggttttttcaggcacattaaggcagtaaagttcattcgttcctc
tttaaaaggcctctggttgcaagtaaatgagttctatacattaaatttataacctggcat
acggtggttttacttgcatgtggtagtcttttttttctctttgtgttctcaggcccacat
aactgatacctgccgaattgatgaaactgagcctacgttcaaaatgattggccgtgcaga
atacttaatggtattatttaattaatgcttttaggacatatatttttataaaaactcaca
acagttatttacaagctaaaacccattacaaccatactttttagttaaacccccccaccc
ccataaac----------------------------------------
>MED_ALL_CC-A3.1_24
-------------------------------aagggttcaaaccttcatctccggtcccc
aaaaccggaatcttccaattaaactaccctttgacgcaaaagaagcgccaacatgtaaat
ttacctatattctctgccgtgcccaacagaataatatccataatacctatctatgtatta
tcgtacatcaacttatttaccactagcatatgatcagtaatgttgtcgattaatctgacc
ttaaacataaaaacta--ttaattttgcataaactgttttagttacatgactattataca
ggtaataggaatgaaatgatataggacataaaattaaaccattattctcaaccatgaata
tcgttacagtaataggttatttcttagttcaactcatcacgagaaataagcaatccttgt
tagtaagatacaatattaccagtttcaagtccattaagtcatgtcgtacataactgatct
attctggcctctggttggttttttcaggcacattaaggcagtaaagttcattcgttcctc
tttaaaaggcctctggttgcaagtaaatgagttctatacattaaatttataacctggcat
acggtggttttacttgcatgtggtagtcttttttttctctttgtgttctcaggcccacat
aactgatacctgccgaattgatgaaactgagcctacgttcaaaatgattggccgtgcaga
atacttaatggtattatttaattaatgcttttaggacatatatttttataaaaactcaca
acagttatttacaagctaaaacccattacaaccatactttttagttaaacccccccaccc
ccataaac----------------------------------------
>MED_ALL_CC-A3.1_25
-------------------------------aagggttcaaaccttcatctccggtcccc
aaaaccggaatcttccaattaaactaccctttgacgcaaaagaagcgccaacatgtaaat
ttacctatattctctgccgtgcccaacagaataatatccataatacctatctatgtatta
tcgtacatcaacttatttaccactagcatatgatcagtaatgttgtcgattaatctgacc
ttaaacataaaaacta--ttaattttgcataaactgttttagttacatgactattataca
ggtaataggaatgaaatgatataggacataaaattaaaccattattctcaaccatgaata
tcgttacagtaataggttatttcttagttcaactcatcacgagaaataagcaatccttgt
tagtaagatacaatattaccagtttcaagtccattaagtcatgtcgtacataactgatct
attctggcctctggttggttttttcaggcacattaaggcagtaaagttcattcgttcctc
tttaaaaggcctctggttgcaagtaaatgagttctatacattaaatttataacctggcat
acggtggttttacttgcatgtggtagtcttttttttctctttgtgttctcaggcccacat
aactgatacctgccgaattgatgaaactgagcctacgttcaaaatgattggccgtgcaga
atacttaatggtattatttaattaatgcttttaggacatatatttttataaaaactcaca
acagttatttacaagctaaaacccattacaaccatactttttagttaaacccccccaccc
ccataaac----------------------------------------
>MED_ALL_CC-A3.1_26
-------------------------------aagggttcaaaccttcatctccggtcccc
aaaaccggaatcttccaattaaactaccctttgacgcaaaagaagcgccaacatgtaaat
ttacctatattctctgccgtgcccaacagaataatatccataatacctatctatgtatta
tcgtacatcaacttatttaccactagcatatgatcagtaatgttgtcgattaatctgacc
ttaaacataaaaacta--ttaattttgcataaactgttttagttacatgactattataca
ggtaataggaatgaaatgatataggacataaaattaaaccattattctcaaccatgaata
tcgttacagtaataggttatttcttagttcaactcatcacgagaaataagcaatccttgt
tagtaagatacaatattaccagtttcaagtccattaagtcatgtcgtacataactgatct
attctggcctctggttggttttttcaggcacattaaggcagtaaagttcattcgttcctc
tttaaaaggcctctggttgcaagtaaatgagttctatacattaaatttataacctggcat
acggtggttttacttgcatgtggtagtcttttttttctctttgtgttctcaggcccacat
aactgatacctgccgaattgatgaaactgagcctacgttcaaaatgattggccgtgcaga
atacttaatggtattatttaattaatgcttttaggacatatatttttataaaaactcaca
acagttatttacaagctaaaacccattacaaccatactttttagttaaacccccccaccc
ccataaac----------------------------------------
>MED_ALL_CC-A3.1_27
-------------------------------aagggttcaaaccttcatctccggtcccc
aaaaccggaatcttccaattaaactaccctttgacgcaaaagaagcgccaacatgtaaat
ttacctatattctctgccgtgcccaacagaataatatccataatacctatctatgtatta
tcgtacatcaacttatttaccactagcatatgatcagtaatgttgtcgattaatctgacc
ttaaacataaaaacta--ttaattttgcataaactgttttagttacatgactattataca
ggtaataggaatgaaatgatataggacataaaattaaaccattattctcaaccatgaata
tcgttacagtaataggttatttcttagttcaactcatcacgagaaataagcaatccttgt
tagtaagatacaatattaccagtttcaagtccattaagtcatgtcgtacataactgatct
attctggcctctggttggttttttcaggcacattaaggcagtaaagttcattcgttcctc
tttaaaaggcctctggttgcaagtaaatgagttctatacattaaatttataacctggcat
acggtggttttacttgcatgtggtagtcttttttttctctttgtgttctcaggcccacat
aactgatacctgccgaattgatgaaactgagcctacgttcaaaatgattggccgtgcaga
atacttaatggtattatttaattaatgcttttaggacatatatttttataaaaactcaca
acagttatttacaagctaaaacccattacaaccatactttttagttaaacccccccaccc
ccataaac----------------------------------------
>MED_ALL_CC-A3.1_28
-------------------------------aagggttcaaaccttcatctccggtcccc
aaaaccggaatcttccaattaaactaccctttgacgcaaaagaagcgccaacatgtaaat
ttacctatattctctgccgtgcccaacagaataatatccataatacctatctatgtatta
tcgtacatcaacttatttaccactagcatatgatcagtaatgttgtcgattaatctgacc
ttaaacataaaaacta--ttaattttgcataaactgttttagttacatgactattataca
ggtaataggaatgaaatgatataggacataaaattaaaccattattctcaaccatgaata
tcgttacagtaataggttatttcttagttcaactcatcacgagaaataagcaatccttgt
tagtaagatacaatattaccagtttcaagtccattaagtcatgtcgtacataactgatct
attctggcctctggttggttttttcaggcacattaaggcagtaaagttcattcgttcctc
tttaaaaggcctctggttgcaagtaaatgagttctatacattaaatttataacctggcat
acggtggttttacttgcatgtggtagtcttttttttctctttgtgttctcaggcccacat
aactgatacctgccgaattgatgaaactgagcctacgttcaaaatgattggccgtgcaga
atacttaatggtattatttaattaatgcttttaggacatatatttttataaaaactcaca
acagttatttacaagctaaaacccattacaaccatactttttagttaaacccccccaccc
ccataaac----------------------------------------
>MED_ALL_CC-A3.1_29
-------------------------------aagggttcaaaccttcatctccggtcccc
aaaaccggaatcttccaattaaactaccctttgacgcaaaagaagcgccaacatgtaaat
ttacctatattctctgccgtgcccaacagaataatatccataatacctatctatgtatta
tcgtacatcaacttatttaccactagcatatgatcagtaatgttgtcgattaatctgacc
ttaaacataaaaacta--ttaattttgcataaactgttttagttacatgactattataca
ggtaataggaatgaaatgatataggacataaaattaaaccattattctcaaccatgaata
tcgttacagtaataggttatttcttagttcaactcatcacgagaaataagcaatccttgt
tagtaagatacaatattaccagtttcaagtccattaagtcatgtcgtacataactgatct
attctggcctctggttggttttttcaggcacattaaggcagtaaagttcattcgttcctc
tttaaaaggcctctggttgcaagtaaatgagttctatacattaaatttataacctggcat
acggtggttttacttgcatgtggtagtcttttttttctctttgtgttctcaggcccacat
aactgatacctgccgaattgatgaaactgagcctacgttcaaaatgattggccgtgcaga
atacttaatggtattatttaattaatgcttttaggacatatatttttataaaaactcaca
acagttatttacaagctaaaacccattacaaccatactttttagttaaacccccccaccc
ccataaac----------------------------------------
>MED_ALL_CC-A3.1_30
-------------------------------aagggttcaaaccttcatctccggtcccc
aaaaccggaatcttccaattaaactaccctttgacgcaaaagaagcgccaacatgtaaat
ttacctatattctctgccgtgcccaacagaataatatccataatacctatctatgtatta
tcgtacatcaacttatttaccactagcatatgatcagtaatgttgtcgattaatctgacc
ttaaacataaaaacta--ttaattttgcataaactgttttagttacatgactattataca
ggtaataggaatgaaatgatataggacataaaattaaaccattattctcaaccatgaata
tcgttacagtaataggttatttcttagttcaactcatcacgagaaataagcaatccttgt
tagtaagatacaatattaccagtttcaagtccattaagtcatgtcgtacataactgatct
attctggcctctggttggttttttcaggcacattaaggcagtaaagttcattcgttcctc
tttaaaaggcctctggttgcaagtaaatgagttctatacattaaatttataacctggcat
acggtggttttacttgcatgtggtagtcttttttttctctttgtgttctcaggcccacat
aactgatacctgccgaattgatgaaactgagcctacgttcaaaatgattggccgtgcaga
atacttaatggtattatttaattaatgcttttaggacatatatttttataaaaactcaca
acagttatttacaagctaaaacccattacaaccatactttttagttaaacccccccaccc
ccataaac----------------------------------------
>MED_CC-A3.1_31
-------------------------------aagggttcaaaccttcatctccggtcccc
aaaaccggaatcttccaattaaactaccctttgacgcaaaagaagcgccaacatgtaaat
ttacctatattctctgccgtgcccaacagaataatatccataatacctatctatgtatta
tcgtacatcaacttatttaccactagcatatgatcagtaatgttgtcgattaatctgacc
ttaaacataaaaacta--ttaattttgcataaactgttttagttacatgactattataca
ggtaataggaatgaaatgatataggacataaaattaaaccattattctcaaccatgaata
tcgttacagtaataggttatttcttagttcaactcatcacgagaaataagcaatccttgt
tagtaagatacaatattaccagtttcaagtccattaagtcatgtcgtacataactgatct
attctggcctctggttggttttttcaggcacattaaggcagtaaagttcattcgttcctc
tttaaaaggcctctggttgcaagtaaatgagttctatacattaaatttataacctggcat
acggtggttttacttgcatgtggtagtcttttttttctctttgtgttctcaggcccacat
aactgatacctgccgaattgatgaaactgagcctacgttcaaaatgattggccgtgcaga
atacttaatggtattatttaattaatgcttttaggacatatatttttataaaaactcaca
acagttatttacaagctaaaacccattacaaccatactttttagttaaacccccccaccc
ccataaac----------------------------------------
>MED_CC-A3.1_32
-------------------------------aagggttcaaaccttcatctccggtcccc
aaaaccggaatcttccaattaaactaccctttgacgcaaaagaagcgccaacatgtaaat
ttacctatattctctgccgtgcccaacagaataatatccataatacctatctatgtatta
tcgtacatcaacttatttaccactagcatatgatcagtaatgttgtcgattaatctgacc
ttaaacataaaaacta--ttaattttgcataaactgttttagttacatgactattataca
ggtaataggaatgaaatgatataggacataaaattaaaccattattctcaaccatgaata
tcgttacagtaataggttatttcttagttcaactcatcacgagaaataagcaatccttgt
tagtaagatacaatattaccagtttcaagtccattaagtcatgtcgtacataactgatct
attctggcctctggttggttttttcaggcacattaaggcagtaaagttcattcgttcctc
tttaaaaggcctctggttgcaagtaaatgagttctatacattaaatttataacctggcat
acggtggttttacttgcatgtggtagtcttttttttctctttgtgttctcaggcccacat
aactgatacctgccgaattgatgaaactgagcctacgttcaaaatgattggccgtgcaga
atacttaatggtattatttaattaatgcttttaggacatatatttttataaaaactcaca
acagttatttacaagctaaaacccattacaaccatactttttagttaaacccccccaccc
ccataaac----------------------------------------
>MED_CC-A3.1_33
-------------------------------aagggttcaaaccttcatctccggtcccc
aaaaccggaatcttccaattaaactaccctttgacgcaaaagaagcgccaacatgtaaat
ttacctatattctctgccgtgcccaacagaataatatccataatacctatctatgtatta
tcgtacatcaacttatttaccactagcatatgatcagtaatgttgtcgattaatctgacc
ttaaacataaaaacta--ttaattttgcataaactgttttagttacatgactattataca
ggtaataggaatgaaatgatataggacataaaattaaaccattattctcaaccatgaata
tcgttacagtaataggttatttcttagttcaactcatcacgagaaataagcaatccttgt
tagtaagatacaatattaccagtttcaagtccattaagtcatgtcgtacataactgatct
attctggcctctggttggttttttcaggcacattaaggcagtaaagttcattcgttcctc
tttaaaaggcctctggttgcaagtaaatgagttctatacattaaatttataacctggcat
acggtggttttacttgcatgtggtagtcttttttttctctttgtgttctcaggcccacat
aactgatacctgccgaattgatgaaactgagcctacgttcaaaatgattggccgtgcaga
atacttaatggtattatttaattaatgcttttaggacatatatttttataaaaactcaca
acagttatttacaagctaaaacccattacaaccatactttttagttaaacccccccaccc
ccataaac----------------------------------------
>MED_CC-A3.1_34
-------------------------------aagggttcaaaccttcatctccggtcccc
aaaaccggaatcttccaattaaactaccctttgacgcaaaagaagcgccaacatgtaaat
ttacctatattctctgccgtgcccaacagaataatatccataatacctatctatgtatta
tcgtacatcaacttatttaccactagcatatgatcagtaatgttgtcgattaatctgacc
ttaaacataaaaacta--ttaattttgcataaactgttttagttacatgactattataca
ggtaataggaatgaaatgatataggacataaaattaaaccattattctcaaccatgaata
tcgttacagtaataggttatttcttagttcaactcatcacgagaaataagcaatccttgt
tagtaagatacaatattaccagtttcaagtccattaagtcatgtcgtacataactgatct
attctggcctctggttggttttttcaggcacattaaggcagtaaagttcattcgttcctc
tttaaaaggcctctggttgcaagtaaatgagttctatacattaaatttataacctggcat
acggtggttttacttgcatgtggtagtcttttttttctctttgtgttctcaggcccacat
aactgatacctgccgaattgatgaaactgagcctacgttcaaaatgattggccgtgcaga
atacttaatggtattatttaattaatgcttttaggacatatatttttataaaaactcaca
acagttatttacaagctaaaacccattacaaccatactttttagttaaacccccccaccc
ccataaac----------------------------------------
>MED_CC-A3.1_35
-------------------------------aagggttcaaaccttcatctccggtcccc
aaaaccggaatcttccaattaaactaccctttgacgcaaaagaagcgccaacatgtaaat
ttacctatattctctgccgtgcccaacagaataatatccataatacctatctatgtatta
tcgtacatcaacttatttaccactagcatatgatcagtaatgttgtcgattaatctgacc
ttaaacataaaaacta--ttaattttgcataaactgttttagttacatgactattataca
ggtaataggaatgaaatgatataggacataaaattaaaccattattctcaaccatgaata
tcgttacagtaataggttatttcttagttcaactcatcacgagaaataagcaatccttgt
tagtaagatacaatattaccagtttcaagtccattaagtcatgtcgtacataactgatct
attctggcctctggttggttttttcaggcacattaaggcagtaaagttcattcgttcctc
tttaaaaggcctctggttgcaagtaaatgagttctatacattaaatttataacctggcat
acggtggttttacttgcatgtggtagtcttttttttctctttgtgttctcaggcccacat
aactgatacctgccgaattgatgaaactgagcctacgttcaaaatgattggccgtgcaga
atacttaatggtattatttaattaatgcttttaggacatatatttttataaaaactcaca
acagttatttacaagctaaaacccattacaaccatactttttagttaaacccccccaccc
ccataaac----------------------------------------
>MED_CC-A3.1_36
-------------------------------aagggttcaaaccttcatctccggtcccc
aaaaccggaatcttccaattaaactaccctttgacgcaaaagaagcgccaacatgtaaat
ttacctatattctctgccgtgcccaacagaataatatccataatacctatctatgtatta
tcgtacatcaacttatttaccactagcatatgatcagtaatgttgtcgattaatctgacc
ttaaacataaaaacta--ttaattttgcataaactgttttagttacatgactattataca
ggtaataggaatgaaatgatataggacataaaattaaaccattattctcaaccatgaata
tcgttacagtaataggttatttcttagttcaactcatcacgagaaataagcaatccttgt
tagtaagatacaatattaccagtttcaagtccattaagtcatgtcgtacataactgatct
attctggcctctggttggttttttcaggcacattaaggcagtaaagttcattcgttcctc
tttaaaaggcctctggttgcaagtaaatgagttctatacattaaatttataacctggcat
acggtggttttacttgcatgtggtagtcttttttttctctttgtgttctcaggcccacat
aactgatacctgccgaattgatgaaactgagcctacgttcaaaatgattggccgtgcaga
atacttaatggtattatttaattaatgcttttaggacatatatttttataaaaactcaca
acagttatttacaagctaaaacccattacaaccatactttttagttaaacccccccaccc
ccataaac----------------------------------------
>MED_CC-A3.1_37
-------------------------------aagggttcaaaccttcatctccggtcccc
aaaaccggaatcttccaattaaactaccctttgacgcaaaagaagcgccaacatgtaaat
ttacctatattctctgccgtgcccaacagaataatatccataatacctatctatgtatta
tcgtacatcaacttatttaccactagcatatgatcagtaatgttgtcgattaatctgacc
ttaaacataaaaacta--ttaattttgcataaactgttttagttacatgactattataca
ggtaataggaatgaaatgatataggacataaaattaaaccattattctcaaccatgaata
tcgttacagtaataggttatttcttagttcaactcatcacgagaaataagcaatccttgt
tagtaagatacaatattaccagtttcaagtccattaagtcatgtcgtacataactgatct
attctggcctctggttggttttttcaggcacattaaggcagtaaagttcattcgttcctc
tttaaaaggcctctggttgcaagtaaatgagttctatacattaaatttataacctggcat
acggtggttttacttgcatgtggtagtcttttttttctctttgtgttctcaggcccacat
aactgatacctgccgaattgatgaaactgagcctacgttcaaaatgattggccgtgcaga
atacttaatggtattatttaattaatgcttttaggacatatatttttataaaaactcaca
acagttatttacaagctaaaacccattacaaccatactttttagttaaacccccccaccc
ccataaac----------------------------------------
>MED_CC-A3.1_38
-------------------------------aagggttcaaaccttcatctccggtcccc
aaaaccggaatcttccaattaaactaccctttgacgcaaaagaagcgccaacatgtaaat
ttacctatattctctgccgtgcccaacagaataatatccataatacctatctatgtatta
tcgtacatcaacttatttaccactagcatatgatcagtaatgttgtcgattaatctgacc
ttaaacataaaaacta--ttaattttgcataaactgttttagttacatgactattataca
ggtaataggaatgaaatgatataggacataaaattaaaccattattctcaaccatgaata
tcgttacagtaataggttatttcttagttcaactcatcacgagaaataagcaatccttgt
tagtaagatacaatattaccagtttcaagtccattaagtcatgtcgtacataactgatct
attctggcctctggttggttttttcaggcacattaaggcagtaaagttcattcgttcctc
tttaaaaggcctctggttgcaagtaaatgagttctatacattaaatttataacctggcat
acggtggttttacttgcatgtggtagtcttttttttctctttgtgttctcaggcccacat
aactgatacctgccgaattgatgaaactgagcctacgttcaaaatgattggccgtgcaga
atacttaatggtattatttaattaatgcttttaggacatatatttttataaaaactcaca
acagttatttacaagctaaaacccattacaaccatactttttagttaaacccccccaccc
ccataaac----------------------------------------
>MED_CC-A3.1_39
-------------------------------aagggttcaaaccttcatctccggtcccc
aaaaccggaatcttccaattaaactaccctttgacgcaaaagaagcgccaacatgtaaat
ttacctatattctctgccgtgcccaacagaataatatccataatacctatctatgtatta
tcgtacatcaacttatttaccactagcatatgatcagtaatgttgtcgattaatctgacc
ttaaacataaaaacta--ttaattttgcataaactgttttagttacatgactattataca
ggtaataggaatgaaatgatataggacataaaattaaaccattattctcaaccatgaata
tcgttacagtaataggttatttcttagttcaactcatcacgagaaataagcaatccttgt
tagtaagatacaatattaccagtttcaagtccattaagtcatgtcgtacataactgatct
attctggcctctggttggttttttcaggcacattaaggcagtaaagttcattcgttcctc
tttaaaaggcctctggttgcaagtaaatgagttctatacattaaatttataacctggcat
acggtggttttacttgcatgtggtagtcttttttttctctttgtgttctcaggcccacat
aactgatacctgccgaattgatgaaactgagcctacgttcaaaatgattggccgtgcaga
atacttaatggtattatttaattaatgcttttaggacatatatttttataaaaactcaca
acagttatttacaagctaaaacccattacaaccatactttttagttaaacccccccaccc
ccataaac----------------------------------------
>MED_CC-A3.1_40
-------------------------------aagggttcaaaccttcatctccggtcccc
aaaaccggaatcttccaattaaactaccctttgacgcaaaagaagcgccaacatgtaaat
ttacctatattctctgccgtgcccaacagaataatatccataatacctatctatgtatta
tcgtacatcaacttatttaccactagcatatgatcagtaatgttgtcgattaatctgacc
ttaaacataaaaacta--ttaattttgcataaactgttttagttacatgactattataca
ggtaataggaatgaaatgatataggacataaaattaaaccattattctcaaccatgaata
tcgttacagtaataggttatttcttagttcaactcatcacgagaaataagcaatccttgt
tagtaagatacaatattaccagtttcaagtccattaagtcatgtcgtacataactgatct
attctggcctctggttggttttttcaggcacattaaggcagtaaagttcattcgttcctc
tttaaaaggcctctggttgcaagtaaatgagttctatacattaaatttataacctggcat
acggtggttttacttgcatgtggtagtcttttttttctctttgtgttctcaggcccacat
aactgatacctgccgaattgatgaaactgagcctacgttcaaaatgattggccgtgcaga
atacttaatggtattatttaattaatgcttttaggacatatatttttataaaaactcaca
acagttatttacaagctaaaacccattacaaccatactttttagttaaacccccccaccc
ccataaac----------------------------------------
>MED_CC-A3.1_41
-------------------------------aagggttcaaaccttcatctccggtcccc
aaaaccggaatcttccaattaaactaccctttgacgcaaaagaagcgccaacatgtaaat
ttacctatattctctgccgtgcccaacagaataatatccataatacctatctatgtatta
tcgtacatcaacttatttaccactagcatatgatcagtaatgttgtcgattaatctgacc
ttaaacataaaaacta--ttaattttgcataaactgttttagttacatgactattataca
ggtaataggaatgaaatgatataggacataaaattaaaccattattctcaaccatgaata
tcgttacagtaataggttatttcttagttcaactcatcacgagaaataagcaatccttgt
tagtaagatacaatattaccagtttcaagtccattaagtcatgtcgtacataactgatct
attctggcctctggttggttttttcaggcacattaaggcagtaaagttcattcgttcctc
tttaaaaggcctctggttgcaagtaaatgagttctatacattaaatttataacctggcat
acggtggttttacttgcatgtggtagtcttttttttctctttgtgttctcaggcccacat
aactgatacctgccgaattgatgaaactgagcctacgttcaaaatgattggccgtgcaga
atacttaatggtattatttaattaatgcttttaggacatatatttttataaaaactcaca
acagttatttacaagctaaaacccattacaaccatactttttagttaaacccccccaccc
ccataaac----------------------------------------
>MED_CC-A3.1_42
-------------------------------aagggttcaaaccttcatctccggtcccc
aaaaccggaatcttccaattaaactaccctttgacgcaaaagaagcgccaacatgtaaat
ttacctatattctctgccgtgcccaacagaataatatccataatacctatctatgtatta
tcgtacatcaacttatttaccactagcatatgatcagtaatgttgtcgattaatctgacc
ttaaacataaaaacta--ttaattttgcataaactgttttagttacatgactattataca
ggtaataggaatgaaatgatataggacataaaattaaaccattattctcaaccatgaata
tcgttacagtaataggttatttcttagttcaactcatcacgagaaataagcaatccttgt
tagtaagatacaatattaccagtttcaagtccattaagtcatgtcgtacataactgatct
attctggcctctggttggttttttcaggcacattaaggcagtaaagttcattcgttcctc
tttaaaaggcctctggttgcaagtaaatgagttctatacattaaatttataacctggcat
acggtggttttacttgcatgtggtagtcttttttttctctttgtgttctcaggcccacat
aactgatacctgccgaattgatgaaactgagcctacgttcaaaatgattggccgtgcaga
atacttaatggtattatttaattaatgcttttaggacatatatttttataaaaactcaca
acagttatttacaagctaaaacccattacaaccatactttttagttaaacccccccaccc
ccataaac----------------------------------------
>MED_CC-A3.1_43
-------------------------------aagggttcaaaccttcatctccggtcccc
aaaaccggaatcttccaattaaactaccctttgacgcaaaagaagcgccaacatgtaaat
ttacctatattctctgccgtgcccaacagaataatatccataatacctatctatgtatta
tcgtacatcaacttatttaccactagcatatgatcagtaatgttgtcgattaatctgacc
ttaaacataaaaacta--ttaattttgcataaactgttttagttacatgactattataca
ggtaataggaatgaaatgatataggacataaaattaaaccattattctcaaccatgaata
tcgttacagtaataggttatttcttagttcaactcatcacgagaaataagcaatccttgt
tagtaagatacaatattaccagtttcaagtccattaagtcatgtcgtacataactgatct
attctggcctctggttggttttttcaggcacattaaggcagtaaagttcattcgttcctc
tttaaaaggcctctggttgcaagtaaatgagttctatacattaaatttataacctggcat
acggtggttttacttgcatgtggtagtcttttttttctctttgtgttctcaggcccacat
aactgatacctgccgaattgatgaaactgagcctacgttcaaaatgattggccgtgcaga
atacttaatggtattatttaattaatgcttttaggacatatatttttataaaaactcaca
acagttatttacaagctaaaacccattacaaccatactttttagttaaacccccccaccc
ccataaac----------------------------------------
>MED_CC-A3.1_44
-------------------------------aagggttcaaaccttcatctccggtcccc
aaaaccggaatcttccaattaaactaccctttgacgcaaaagaagcgccaacatgtaaat
ttacctatattctctgccgtgcccaacagaataatatccataatacctatctatgtatta
tcgtacatcaacttatttaccactagcatatgatcagtaatgttgtcgattaatctgacc
ttaaacataaaaacta--ttaattttgcataaactgttttagttacatgactattataca
ggtaataggaatgaaatgatataggacataaaattaaaccattattctcaaccatgaata
tcgttacagtaataggttatttcttagttcaactcatcacgagaaataagcaatccttgt
tagtaagatacaatattaccagtttcaagtccattaagtcatgtcgtacataactgatct
attctggcctctggttggttttttcaggcacattaaggcagtaaagttcattcgttcctc
tttaaaaggcctctggttgcaagtaaatgagttctatacattaaatttataacctggcat
acggtggttttacttgcatgtggtagtcttttttttctctttgtgttctcaggcccacat
aactgatacctgccgaattgatgaaactgagcctacgttcaaaatgattggccgtgcaga
atacttaatggtattatttaattaatgcttttaggacatatatttttataaaaactcaca
acagttatttacaagctaaaacccattacaaccatactttttagttaaacccccccaccc
ccataaac----------------------------------------
>MED_CC-A3.1_45
-------------------------------aagggttcaaaccttcatctccggtcccc
aaaaccggaatcttccaattaaactaccctttgacgcaaaagaagcgccaacatgtaaat
ttacctatattctctgccgtgcccaacagaataatatccataatacctatctatgtatta
tcgtacatcaacttatttaccactagcatatgatcagtaatgttgtcgattaatctgacc
ttaaacataaaaacta--ttaattttgcataaactgttttagttacatgactattataca
ggtaataggaatgaaatgatataggacataaaattaaaccattattctcaaccatgaata
tcgttacagtaataggttatttcttagttcaactcatcacgagaaataagcaatccttgt
tagtaagatacaatattaccagtttcaagtccattaagtcatgtcgtacataactgatct
attctggcctctggttggttttttcaggcacattaaggcagtaaagttcattcgttcctc
tttaaaaggcctctggttgcaagtaaatgagttctatacattaaatttataacctggcat
acggtggttttacttgcatgtggtagtcttttttttctctttgtgttctcaggcccacat
aactgatacctgccgaattgatgaaactgagcctacgttcaaaatgattggccgtgcaga
atacttaatggtattatttaattaatgcttttaggacatatatttttataaaaactcaca
acagttatttacaagctaaaacccattacaaccatactttttagttaaacccccccaccc
ccataaac----------------------------------------
>MED_CC-A3.1_46
-------------------------------aagggttcaaaccttcatctccggtcccc
aaaaccggaatcttccaattaaactaccctttgacgcaaaagaagcgccaacatgtaaat
ttacctatattctctgccgtgcccaacagaataatatccataatacctatctatgtatta
tcgtacatcaacttatttaccactagcatatgatcagtaatgttgtcgattaatctgacc
ttaaacataaaaacta--ttaattttgcataaactgttttagttacatgactattataca
ggtaataggaatgaaatgatataggacataaaattaaaccattattctcaaccatgaata
tcgttacagtaataggttatttcttagttcaactcatcacgagaaataagcaatccttgt
tagtaagatacaatattaccagtttcaagtccattaagtcatgtcgtacataactgatct
attctggcctctggttggttttttcaggcacattaaggcagtaaagttcattcgttcctc
tttaaaaggcctctggttgcaagtaaatgagttctatacattaaatttataacctggcat
acggtggttttacttgcatgtggtagtcttttttttctctttgtgttctcaggcccacat
aactgatacctgccgaattgatgaaactgagcctacgttcaaaatgattggccgtgcaga
atacttaatggtattatttaattaatgcttttaggacatatatttttataaaaactcaca
acagttatttacaagctaaaacccattacaaccatactttttagttaaacccccccaccc
ccataaac----------------------------------------
>MED_CC-A3.1_47
-------------------------------aagggttcaaaccttcatctccggtcccc
aaaaccggaatcttccaattaaactaccctttgacgcaaaagaagcgccaacatgtaaat
ttacctatattctctgccgtgcccaacagaataatatccataatacctatctatgtatta
tcgtacatcaacttatttaccactagcatatgatcagtaatgttgtcgattaatctgacc
ttaaacataaaaacta--ttaattttgcataaactgttttagttacatgactattataca
ggtaataggaatgaaatgatataggacataaaattaaaccattattctcaaccatgaata
tcgttacagtaataggttatttcttagttcaactcatcacgagaaataagcaatccttgt
tagtaagatacaatattaccagtttcaagtccattaagtcatgtcgtacataactgatct
attctggcctctggttggttttttcaggcacattaaggcagtaaagttcattcgttcctc
tttaaaaggcctctggttgcaagtaaatgagttctatacattaaatttataacctggcat
acggtggttttacttgcatgtggtagtcttttttttctctttgtgttctcaggcccacat
aactgatacctgccgaattgatgaaactgagcctacgttcaaaatgattggccgtgcaga
atacttaatggtattatttaattaatgcttttaggacatatatttttataaaaactcaca
acagttatttacaagctaaaacccattacaaccatactttttagttaaacccccccaccc
ccataaac----------------------------------------
>MED_CC-A3.1_48
-------------------------------aagggttcaaaccttcatctccggtcccc
aaaaccggaatcttccaattaaactaccctttgacgcaaaagaagcgccaacatgtaaat
ttacctatattctctgccgtgcccaacagaataatatccataatacctatctatgtatta
tcgtacatcaacttatttaccactagcatatgatcagtaatgttgtcgattaatctgacc
ttaaacataaaaacta--ttaattttgcataaactgttttagttacatgactattataca
ggtaataggaatgaaatgatataggacataaaattaaaccattattctcaaccatgaata
tcgttacagtaataggttatttcttagttcaactcatcacgagaaataagcaatccttgt
tagtaagatacaatattaccagtttcaagtccattaagtcatgtcgtacataactgatct
attctggcctctggttggttttttcaggcacattaaggcagtaaagttcattcgttcctc
tttaaaaggcctctggttgcaagtaaatgagttctatacattaaatttataacctggcat
acggtggttttacttgcatgtggtagtcttttttttctctttgtgttctcaggcccacat
aactgatacctgccgaattgatgaaactgagcctacgttcaaaatgattggccgtgcaga
atacttaatggtattatttaattaatgcttttaggacatatatttttataaaaactcaca
acagttatttacaagctaaaacccattacaaccatactttttagttaaacccccccaccc
ccataaac----------------------------------------
>MED_CC-A3.1_49
-------------------------------aagggttcaaaccttcatctccggtcccc
aaaaccggaatcttccaattaaactaccctttgacgcaaaagaagcgccaacatgtaaat
ttacctatattctctgccgtgcccaacagaataatatccataatacctatctatgtatta
tcgtacatcaacttatttaccactagcatatgatcagtaatgttgtcgattaatctgacc
ttaaacataaaaacta--ttaattttgcataaactgttttagttacatgactattataca
ggtaataggaatgaaatgatataggacataaaattaaaccattattctcaaccatgaata
tcgttacagtaataggttatttcttagttcaactcatcacgagaaataagcaatccttgt
tagtaagatacaatattaccagtttcaagtccattaagtcatgtcgtacataactgatct
attctggcctctggttggttttttcaggcacattaaggcagtaaagttcattcgttcctc
tttaaaaggcctctggttgcaagtaaatgagttctatacattaaatttataacctggcat
acggtggttttacttgcatgtggtagtcttttttttctctttgtgttctcaggcccacat
aactgatacctgccgaattgatgaaactgagcctacgttcaaaatgattggccgtgcaga
atacttaatggtattatttaattaatgcttttaggacatatatttttataaaaactcaca
acagttatttacaagctaaaacccattacaaccatactttttagttaaacccccccaccc
ccataaac----------------------------------------
>MED_CC-A3.1_50
-------------------------------aagggttcaaaccttcatctccggtcccc
aaaaccggaatcttccaattaaactaccctttgacgcaaaagaagcgccaacatgtaaat
ttacctatattctctgccgtgcccaacagaataatatccataatacctatctatgtatta
tcgtacatcaacttatttaccactagcatatgatcagtaatgttgtcgattaatctgacc
ttaaacataaaaacta--ttaattttgcataaactgttttagttacatgactattataca
ggtaataggaatgaaatgatataggacataaaattaaaccattattctcaaccatgaata
tcgttacagtaataggttatttcttagttcaactcatcacgagaaataagcaatccttgt
tagtaagatacaatattaccagtttcaagtccattaagtcatgtcgtacataactgatct
attctggcctctggttggttttttcaggcacattaaggcagtaaagttcattcgttcctc
tttaaaaggcctctggttgcaagtaaatgagttctatacattaaatttataacctggcat
acggtggttttacttgcatgtggtagtcttttttttctctttgtgttctcaggcccacat
aactgatacctgccgaattgatgaaactgagcctacgttcaaaatgattggccgtgcaga
atacttaatggtattatttaattaatgcttttaggacatatatttttataaaaactcaca
acagttatttacaagctaaaacccattacaaccatactttttagttaaacccccccaccc
ccataaac----------------------------------------
>MED_CC-A3.1_51
-------------------------------aagggttcaaaccttcatctccggtcccc
aaaaccggaatcttccaattaaactaccctttgacgcaaaagaagcgccaacatgtaaat
ttacctatattctctgccgtgcccaacagaataatatccataatacctatctatgtatta
tcgtacatcaacttatttaccactagcatatgatcagtaatgttgtcgattaatctgacc
ttaaacataaaaacta--ttaattttgcataaactgttttagttacatgactattataca
ggtaataggaatgaaatgatataggacataaaattaaaccattattctcaaccatgaata
tcgttacagtaataggttatttcttagttcaactcatcacgagaaataagcaatccttgt
tagtaagatacaatattaccagtttcaagtccattaagtcatgtcgtacataactgatct
attctggcctctggttggttttttcaggcacattaaggcagtaaagttcattcgttcctc
tttaaaaggcctctggttgcaagtaaatgagttctatacattaaatttataacctggcat
acggtggttttacttgcatgtggtagtcttttttttctctttgtgttctcaggcccacat
aactgatacctgccgaattgatgaaactgagcctacgttcaaaatgattggccgtgcaga
atacttaatggtattatttaattaatgcttttaggacatatatttttataaaaactcaca
acagttatttacaagctaaaacccattacaaccatactttttagttaaacccccccaccc
ccataaac----------------------------------------
>MED_CC-A3.1_52
-------------------------------aagggttcaaaccttcatctccggtcccc
aaaaccggaatcttccaattaaactaccctttgacgcaaaagaagcgccaacatgtaaat
ttacctatattctctgccgtgcccaacagaataatatccataatacctatctatgtatta
tcgtacatcaacttatttaccactagcatatgatcagtaatgttgtcgattaatctgacc
ttaaacataaaaacta--ttaattttgcataaactgttttagttacatgactattataca
ggtaataggaatgaaatgatataggacataaaattaaaccattattctcaaccatgaata
tcgttacagtaataggttatttcttagttcaactcatcacgagaaataagcaatccttgt
tagtaagatacaatattaccagtttcaagtccattaagtcatgtcgtacataactgatct
attctggcctctggttggttttttcaggcacattaaggcagtaaagttcattcgttcctc
tttaaaaggcctctggttgcaagtaaatgagttctatacattaaatttataacctggcat
acggtggttttacttgcatgtggtagtcttttttttctctttgtgttctcaggcccacat
aactgatacctgccgaattgatgaaactgagcctacgttcaaaatgattggccgtgcaga
atacttaatggtattatttaattaatgcttttaggacatatatttttataaaaactcaca
acagttatttacaagctaaaacccattacaaccatactttttagttaaacccccccaccc
ccataaac----------------------------------------
>MED_CC-A3.1_53
-------------------------------aagggttcaaaccttcatctccggtcccc
aaaaccggaatcttccaattaaactaccctttgacgcaaaagaagcgccaacatgtaaat
ttacctatattctctgccgtgcccaacagaataatatccataatacctatctatgtatta
tcgtacatcaacttatttaccactagcatatgatcagtaatgttgtcgattaatctgacc
ttaaacataaaaacta--ttaattttgcataaactgttttagttacatgactattataca
ggtaataggaatgaaatgatataggacataaaattaaaccattattctcaaccatgaata
tcgttacagtaataggttatttcttagttcaactcatcacgagaaataagcaatccttgt
tagtaagatacaatattaccagtttcaagtccattaagtcatgtcgtacataactgatct
attctggcctctggttggttttttcaggcacattaaggcagtaaagttcattcgttcctc
tttaaaaggcctctggttgcaagtaaatgagttctatacattaaatttataacctggcat
acggtggttttacttgcatgtggtagtcttttttttctctttgtgttctcaggcccacat
aactgatacctgccgaattgatgaaactgagcctacgttcaaaatgattggccgtgcaga
atacttaatggtattatttaattaatgcttttaggacatatatttttataaaaactcaca
acagttatttacaagctaaaacccattacaaccatactttttagttaaacccccccaccc
ccataaac----------------------------------------
>MED_CC-A3.1_54
-------------------------------aagggttcaaaccttcatctccggtcccc
aaaaccggaatcttccaattaaactaccctttgacgcaaaagaagcgccaacatgtaaat
ttacctatattctctgccgtgcccaacagaataatatccataatacctatctatgtatta
tcgtacatcaacttatttaccactagcatatgatcagtaatgttgtcgattaatctgacc
ttaaacataaaaacta--ttaattttgcataaactgttttagttacatgactattataca
ggtaataggaatgaaatgatataggacataaaattaaaccattattctcaaccatgaata
tcgttacagtaataggttatttcttagttcaactcatcacgagaaataagcaatccttgt
tagtaagatacaatattaccagtttcaagtccattaagtcatgtcgtacataactgatct
attctggcctctggttggttttttcaggcacattaaggcagtaaagttcattcgttcctc
tttaaaaggcctctggttgcaagtaaatgagttctatacattaaatttataacctggcat
acggtggttttacttgcatgtggtagtcttttttttctctttgtgttctcaggcccacat
aactgatacctgccgaattgatgaaactgagcctacgttcaaaatgattggccgtgcaga
atacttaatggtattatttaattaatgcttttaggacatatatttttataaaaactcaca
acagttatttacaagctaaaacccattacaaccatactttttagttaaacccccccaccc
ccataaac----------------------------------------
>MEX_CC-A3.1_1
-------------------------------aagggttcaaaccttcatctccggtcccc
aaaaccggaatcttccaattaaactaccctttgacgcaaaagaagcgccaacatgtaaat
ttacctatattctctgccgtgcccaacagaataatatccataatacctatctatgtatta
tcgtacatcaacttatttaccactagcatatgatcagtaatgttgtcgattaatctgacc
ttaaacataaaaacta--ttaattttgcataaactgttttagttacatgactattataca
ggtaataggaatgaaatgatataggacataaaattaaaccattattctcaaccatgaata
tcgttacagtaataggttatttcttagttcaactcatcacgagaaataagcaatccttgt
tagtaagatacaatattaccagtttcaagtccattaagtcatgtcgtacataactgatct
attctggcctctggttggttttttcaggcacattaaggcagtaaagttcattcgttcctc
tttaaaaggcctctggttgcaagtaaatgagttctatacattaaatttataacctggcat
acggtggttttacttgcatgtggtagtcttttttttctctttgtgttctcaggcccacat
aactgatacctgccgaattgatgaaactgagcctacgttcaaaatgattggccgtgcaga
atacttaatggtattatttaattaatgcttttaggacatatatttttataaaaactcaca
acagttatttacaagctaaaacccattacaaccatactttttagttaaacccccccaccc
c-----------------------------------------------
>MEX_CC-A3.1_2
-------------------------------aagggttcaaaccttcatctccggtcccc
aaaaccggaatcttccaattaaactaccctttgacgcaaaagaagcgccaacatgtaaat
ttacctatattctctgccgtgcccaacagaataatatccataatacctatctatgtatta
tcgtacatcaacttatttaccactagcatatgatcagtaatgttgtcgattaatctgacc
ttaaacataaaaacta--ttaattttgcataaactgttttagttacatgactattataca
ggtaataggaatgaaatgatataggacataaaattaaaccattattctcaaccatgaata
tcgttacagtaataggttatttcttagttcaactcatcacgagaaataagcaatccttgt
tagtaagatacaatattaccagtttcaagtccattaagtcatgtcgtacataactgatct
attctggcctctggttggttttttcaggcacattaaggcagtaaagttcattcgttcctc
tttaaaaggcctctggttgcaagtaaatgagttctatacattaaatttataacctggcat
acggtggttttacttgcatgtggtagtcttttttttctctttgtgttctcaggcccacat
aactgatacctgccgaattgatgaaactgagcctacgttcaaaatgattggccgtgcaga
atacttaatggtattatttaattaatgcttttaggacatatatttttataaaaactcaca
acagttatttacaagctaaaacccattacaaccatactttttagttaaacccccccaccc
c-----------------------------------------------
>MEX_CC-A3.1_3
-------------------------------aagggttcaaaccttcatctccggtcccc
aaaaccggaatcttccaattaaactaccctttgacgcaaaagaagcgccaacatgtaaat
ttacctatattctctgccgtgcccaacagaataatatccataatacctatctatgtatta
tcgtacatcaacttatttaccactagcatatgatcagtaatgttgtcgattaatctgacc
ttaaacataaaaacta--ttaattttgcataaactgttttagttacatgactattataca
ggtaataggaatgaaatgatataggacataaaattaaaccattattctcaaccatgaata
tcgttacagtaataggttatttcttagttcaactcatcacgagaaataagcaatccttgt
tagtaagatacaatattaccagtttcaagtccattaagtcatgtcgtacataactgatct
attctggcctctggttggttttttcaggcacattaaggcagtaaagttcattcgttcctc
tttaaaaggcctctggttgcaagtaaatgagttctatacattaaatttataacctggcat
acggtggttttacttgcatgtggtagtcttttttttctctttgtgttctcaggcccacat
aactgatacctgccgaattgatgaaactgagcctacgttcaaaatgattggccgtgcaga
atacttaatggtattatttaattaatgcttttaggacatatatttttataaaaactcaca
acagttatttacaagctaaaacccattacaaccatactttttagttaaacccccccaccc
c-----------------------------------------------
>USA_CC-A3.1_1
-------------------------------aagggttcaaaccttcatctccggtcccc
aaaaccggaatcttccaattaaactaccctttgacgcaaaagaagcgccaacatgtaaat
ttacctatattctctgccgtgcccaacagaataatatccataatacctatctatgtatta
tcgtacatcaacttatttaccactagcatatgatcagtaatgttgtcgattaatctgacc
ttaaacataaaaacta--ttaattttgcataaactgttttagttacatgactattataca
ggtaataggaatgaaatgatataggacataaaattaaaccattattctcaaccatgaata
tcgttacagtaataggttatttcttagttcaactcatcacgagaaataagcaatccttgt
tagtaagatacaatattaccagtttcaagtccattaagtcatgtcgtacataactgatct
attctggcctctggttggttttttcaggcacattaaggcagtaaagttcattcgttcctc
tttaaaaggcctctggttgcaagtaaatgagttctatacattaaatttataacctggcat
acggtggttttacttgcatgtggtagtcttttttttctctttgtgttctcaggcccacat
aactgatacctgccgaattgatgaaactgagcctacgttcaaaatgattggccgtgcaga
atacttaatggtattatttaattaatgcttttaggacatatatttttataaaaactcaca
acagttatttacaagctaaaacccattacaaccatactttttagttaaacccccccaccc
ccataaac----------------------------------------
>USA_CC-A3.1_2
-------------------------------aagggttcaaaccttcatctccggtcccc
aaaaccggaatcttccaattaaactaccctttgacgcaaaagaagcgccaacatgtaaat
ttacctatattctctgccgtgcccaacagaataatatccataatacctatctatgtatta
tcgtacatcaacttatttaccactagcatatgatcagtaatgttgtcgattaatctgacc
ttaaacataaaaacta--ttaattttgcataaactgttttagttacatgactattataca
ggtaataggaatgaaatgatataggacataaaattaaaccattattctcaaccatgaata
tcgttacagtaataggttatttcttagttcaactcatcacgagaaataagcaatccttgt
tagtaagatacaatattaccagtttcaagtccattaagtcatgtcgtacataactgatct
attctggcctctggttggttttttcaggcacattaaggcagtaaagttcattcgttcctc
tttaaaaggcctctggttgcaagtaaatgagttctatacattaaatttataacctggcat
acggtggttttacttgcatgtggtagtcttttttttctctttgtgttctcaggcccacat
aactgatacctgccgaattgatgaaactgagcctacgttcaaaatgattggccgtgcaga
atacttaatggtattatttaattaatgcttttaggacatatatttttataaaaactcaca
acagttatttacaagctaaaacccattacaaccatactttttagttaaacccccccaccc
ccataaac----------------------------------------
>USA_CC-A3.1_3
-------------------------------aagggttcaaaccttcatctccggtcccc
aaaaccggaatcttccaattaaactaccctttgacgcaaaagaagcgccaacatgtaaat
ttacctatattctctgccgtgcccaacagaataatatccataatacctatctatgtatta
tcgtacatcaacttatttaccactagcatatgatcagtaatgttgtcgattaatctgacc
ttaaacataaaaacta--ttaattttgcataaactgttttagttacatgactattataca
ggtaataggaatgaaatgatataggacataaaattaaaccattattctcaaccatgaata
tcgttacagtaataggttatttcttagttcaactcatcacgagaaataagcaatccttgt
tagtaagatacaatattaccagtttcaagtccattaagtcatgtcgtacataactgatct
attctggcctctggttggttttttcaggcacattaaggcagtaaagttcattcgttcctc
tttaaaaggcctctggttgcaagtaaatgagttctatacattaaatttataacctggcat
acggtggttttacttgcatgtggtagtcttttttttctctttgtgttctcaggcccacat
aactgatacctgccgaattgatgaaactgagcctacgttcaaaatgattggccgtgcaga
atacttaatggtattatttaattaatgcttttaggacatatatttttataaaaactcaca
acagttatttacaagctaaaacccattacaaccatactttttagttaaacccccccaccc
ccataaac----------------------------------------
>USA_CC-A3.1_4
-------------------------------aagggttcaaaccttcatctccggtcccc
aaaaccggaatcttccaattaaactaccctttgacgcaaaagaagcgccaacatgtaaat
ttacctatattctctgccgtgcccaacagaataatatccataatacctatctatgtatta
tcgtacatcaacttatttaccactagcatatgatcagtaatgttgtcgattaatctgacc
ttaaacataaaaacta--ttaattttgcataaactgttttagttacatgactattataca
ggtaataggaatgaaatgatataggacataaaattaaaccattattctcaaccatgaata
tcgttacagtaataggttatttcttagttcaactcatcacgagaaataagcaatccttgt
tagtaagatacaatattaccagtttcaagtccattaagtcatgtcgtacataactgatct
attctggcctctggttggttttttcaggcacattaaggcagtaaagttcattcgttcctc
tttaaaaggcctctggttgcaagtaaatgagttctatacattaaatttataacctggcat
acggtggttttacttgcatgtggtagtcttttttttctctttgtgttctcaggcccacat
aactgatacctgccgaattgatgaaactgagcctacgttcaaaatgattggccgtgcaga
atacttaatggtattatttaattaatgcttttaggacatatatttttataaaaactcaca
acagttatttacaagctaaaacccattacaaccatactttttagttaaacccccccaccc
ccataaac----------------------------------------
>USA_CC-A3.1_5
-------------------------------aagggttcaaaccttcatctccggtcccc
aaaaccggaatcttccaattaaactaccctttgacgcaaaagaagcgccaacatgtaaat
ttacctatattctctgccgtgcccaacagaataatatccataatacctatctatgtatta
tcgtacatcaacttatttaccactagcatatgatcagtaatgttgtcgattaatctgacc
ttaaacataaaaacta--ttaattttgcataaactgttttagttacatgactattataca
ggtaataggaatgaaatgatataggacataaaattaaaccattattctcaaccatgaata
tcgttacagtaataggttatttcttagttcaactcatcacgagaaataagcaatccttgt
tagtaagatacaatattaccagtttcaagtccattaagtcatgtcgtacataactgatct
attctggcctctggttggttttttcaggcacattaaggcagtaaagttcattcgttcctc
tttaaaaggcctctggttgcaagtaaatgagttctatacattaaatttataacctggcat
acggtggttttacttgcatgtggtagtcttttttttctctttgtgttctcaggcccacat
aactgatacctgccgaattgatgaaactgagcctacgttcaaaatgattggccgtgcaga
atacttaatggtattatttaattaatgcttttaggacatatatttttataaaaactcaca
acagttatttacaagctaaaacccattacaaccatactttttagttaaacccccccaccc
ccataaac----------------------------------------
>USA_CC-A3.1_6
-------------------------------aagggttcaaaccttcatctccggtcccc
aaaaccggaatcttccaattaaactaccctttgacgcaaaagaagcgccaacatgtaaat
ttacctatattctctgccgtgcccaacagaataatatccataatacctatctatgtatta
tcgtacatcaacttatttaccactagcatatgatcagtaatgttgtcgattaatctgacc
ttaaacataaaaacta--ttaattttgcataaactgttttagttacatgactattataca
ggtaataggaatgaaatgatataggacataaaattaaaccattattctcaaccatgaata
tcgttacagtaataggttatttcttagttcaactcatcacgagaaataagcaatccttgt
tagtaagatacaatattaccagtttcaagtccattaagtcatgtcgtacataactgatct
attctggcctctggttggttttttcaggcacattaaggcagtaaagttcattcgttcctc
tttaaaaggcctctggttgcaagtaaatgagttctatacattaaatttataacctggcat
acggtggttttacttgcatgtggtagtcttttttttctctttgtgttctcaggcccacat
aactgatacctgccgaattgatgaaactgagcctacgttcaaaatgattggccgtgcaga
atacttaatggtattatttaattaatgcttttaggacatatatttttataaaaactcaca
acagttatttacaagctaaaacccattacaaccatactttttagttaaacccccccaccc
ccataaac----------------------------------------
>USA_CC-A3.1_7
-------------------------------aagggttcaaaccttcatctccggtcccc
aaaaccggaatcttccaattaaactaccctttgacgcaaaagaagcgccaacatgtaaat
ttacctatattctctgccgtgcccaacagaataatatccataatacctatctatgtatta
tcgtacatcaacttatttaccactagcatatgatcagtaatgttgtcgattaatctgacc
ttaaacataaaaacta--ttaattttgcataaactgttttagttacatgactattataca
ggtaataggaatgaaatgatataggacataaaattaaaccattattctcaaccatgaata
tcgttacagtaataggttatttcttagttcaactcatcacgagaaataagcaatccttgt
tagtaagatacaatattaccagtttcaagtccattaagtcatgtcgtacataactgatct
attctggcctctggttggttttttcaggcacattaaggcagtaaagttcattcgttcctc
tttaaaaggcctctggttgcaagtaaatgagttctatacattaaatttataacctggcat
acggtggttttacttgcatgtggtagtcttttttttctctttgtgttctcaggcccacat
aactgatacctgccgaattgatgaaactgagcctacgttcaaaatgattggccgtgcaga
atacttaatggtattatttaattaatgcttttaggacatatatttttataaaaactcaca
acagttatttacaagctaaaacccattacaaccatactttttagttaaacccccccaccc
ccataaac----------------------------------------
>USA_CC-A3.1_1
-------------------------------aagggttcaaaccttcatctccggtcccc
aaaaccggaatcttccaattaaactaccctttgacgcaaaagaagcgccaacatgtaaat
ttacctatattctctgccgtgcccaacagaataatatccataatacctatctatgtatta
tcgtacatcaacttatttaccactagcatatgatcagtaatgttgtcgattaatctgacc
ttaaacataaaaacta--ttaattttgcataaactgttttagttacatgactattataca
ggtaataggaatgaaatgatataggacataaaattaaaccattattctcaaccatgaata
tcgttacagtaataggttatttcttagttcaactcatcacgagaaataagcaatccttgt
tagtaagatacaatattaccagtttcaagtccattaagtcatgtcgtacataactgatct
attctggcctctggttggttttttcaggcacattaaggcagtaaagttcattcgttcctc
tttaaaaggcctctggttgcaagtaaatgagttctatacattaaatttataacctggcat
acggtggttttacttgcatgtggtagtcttttttttctctttgtgttctcaggcccacat
aactgatacctgccgaattgatgaaactgagcctacgttcaaaatgattggccgtgcaga
atacttaatggtattatttaattaatgcttttaggacatatatttttataaaaactcaca
acagttatttacaagctaaaacccattacaaccatactttttagttaaacccccccaccc
ccataaac----------------------------------------
>USA_CC-A3.1_1
-------------------------------aagggttcaaaccttcatctccggtcccc
aaaaccggaatcttccaattaaactaccctttgacgcaaaagaagcgccaacatgtaaat
ttacctatattctctgccgtgcccaacagaataatatccataatacctatctatgtatta
tcgtacatcaacttatttaccactagcatatgatcagtaatgttgtcgattaatctgacc
ttaaacataaaaacta--ttaattttgcataaactgttttagttacatgactattataca
ggtaataggaatgaaatgatataggacataaaattaaaccattattctcaaccatgaata
tcgttacagtaataggttatttcttagttcaactcatcacgagaaataagcaatccttgt
tagtaagatacaatattaccagtttcaagtccattaagtcatgtcgtacataactgatct
attctggcctctggttggttttttcaggcacattaaggcagtaaagttcattcgttcctc
tttaaaaggcctctggttgcaagtaaatgagttctatacattaaatttataacctggcat
acggtggttttacttgcatgtggtagtcttttttttctctttgtgttctcaggcccacat
aactgatacctgccgaattgatgaaactgagcctacgttcaaaatgattggccgtgcaga
atacttaatggtattatttaattaatgcttttaggacatatatttttataaaaactcaca
acagttatttacaagctaaaacccattacaaccatactttttagttaaacccccccaccc
ccataaac----------------------------------------
>USA_CC-A3.1_2
-------------------------------aagggttcaaaccttcatctccggtcccc
aaaaccggaatcttccaattaaactaccctttgacgcaaaagaagcgccaacatgtaaat
ttacctatattctctgccgtgcccaacagaataatatccataatacctatctatgtatta
tcgtacatcaacttatttaccactagcatatgatcagtaatgttgtcgattaatctgacc
ttaaacataaaaacta--ttaattttgcataaactgttttagttacatgactattataca
ggtaataggaatgaaatgatataggacataaaattaaaccattattctcaaccatgaata
tcgttacagtaataggttatttcttagttcaactcatcacgagaaataagcaatccttgt
tagtaagatacaatattaccagtttcaagtccattaagtcatgtcgtacataactgatct
attctggcctctggttggttttttcaggcacattaaggcagtaaagttcattcgttcctc
tttaaaaggcctctggttgcaagtaaatgagttctatacattaaatttataacctggcat
acggtggttttacttgcatgtggtagtcttttttttctctttgtgttctcaggcccacat
aactgatacctgccgaattgatgaaactgagcctacgttcaaaatgattggccgtgcaga
atacttaatggtattatttaattaatgcttttaggacatatatttttataaaaactcaca
acagttatttacaagctaaaacccattacaaccatactttttagttaaacccccccaccc
ccataaac----------------------------------------
>USA_CC-A3.1_3
-------------------------------aagggttcaaaccttcatctccggtcccc
aaaaccggaatcttccaattaaactaccctttgacgcaaaagaagcgccaacatgtaaat
ttacctatattctctgccgtgcccaacagaataatatccataatacctatctatgtatta
tcgtacatcaacttatttaccactagcatatgatcagtaatgttgtcgattaatctgacc
ttaaacataaaaacta--ttaattttgcataaactgttttagttacatgactattataca
ggtaataggaatgaaatgatataggacataaaattaaaccattattctcaaccatgaata
tcgttacagtaataggttatttcttagttcaactcatcacgagaaataagcaatccttgt
tagtaagatacaatattaccagtttcaagtccattaagtcatgtcgtacataactgatct
attctggcctctggttggttttttcaggcacattaaggcagtaaagttcattcgttcctc
tttaaaaggcctctggttgcaagtaaatgagttctatacattaaatttataacctggcat
acggtggttttacttgcatgtggtagtcttttttttctctttgtgttctcaggcccacat
aactgatacctgccgaattgatgaaactgagcctacgttcaaaatgattggccgtgcaga
atacttaatggtattatttaattaatgcttttaggacatatatttttataaaaactcaca
acagttatttacaagctaaaacccattacaaccatactttttagttaaacccccccaccc
ccataaac----------------------------------------
>USA_CC-A3.1_4
-------------------------------aagggttcaaaccttcatctccggtcccc
aaaaccggaatcttccaattaaactaccctttgacgcaaaagaagcgccaacatgtaaat
ttacctatattctctgccgtgcccaacagaataatatccataatacctatctatgtatta
tcgtacatcaacttatttaccactagcatatgatcagtaatgttgtcgattaatctgacc
ttaaacataaaaacta--ttaattttgcataaactgttttagttacatgactattataca
ggtaataggaatgaaatgatataggacataaaattaaaccattattctcaaccatgaata
tcgttacagtaataggttatttcttagttcaactcatcacgagaaataagcaatccttgt
tagtaagatacaatattaccagtttcaagtccattaagtcatgtcgtacataactgatct
attctggcctctggttggttttttcaggcacattaaggcagtaaagttcattcgttcctc
tttaaaaggcctctggttgcaagtaaatgagttctatacattaaatttataacctggcat
acggtggttttacttgcatgtggtagtcttttttttctctttgtgttctcaggcccacat
aactgatacctgccgaattgatgaaactgagcctacgttcaaaatgattggccgtgcaga
atacttaatggtattatttaattaatgcttttaggacatatatttttataaaaactcaca
acagttatttacaagctaaaacccattacaaccatactttttagttaaacccccccaccc
ccataaac----------------------------------------
>USA_CC-A3.1_5
-------------------------------aagggttcaaaccttcatctccggtcccc
aaaaccggaatcttccaattaaactaccctttgacgcaaaagaagcgccaacatgtaaat
ttacctatattctctgccgtgcccaacagaataatatccataatacctatctatgtatta
tcgtacatcaacttatttaccactagcatatgatcagtaatgttgtcgattaatctgacc
ttaaacataaaaacta--ttaattttgcataaactgttttagttacatgactattataca
ggtaataggaatgaaatgatataggacataaaattaaaccattattctcaaccatgaata
tcgttacagtaataggttatttcttagttcaactcatcacgagaaataagcaatccttgt
tagtaagatacaatattaccagtttcaagtccattaagtcatgtcgtacataactgatct
attctggcctctggttggttttttcaggcacattaaggcagtaaagttcattcgttcctc
tttaaaaggcctctggttgcaagtaaatgagttctatacattaaatttataacctggcat
acggtggttttacttgcatgtggtagtcttttttttctctttgtgttctcaggcccacat
aactgatacctgccgaattgatgaaactgagcctacgttcaaaatgattggccgtgcaga
atacttaatggtattatttaattaatgcttttaggacatatatttttataaaaactcaca
acagttatttacaagctaaaacccattacaaccatactttttagttaaacccccccaccc
ccataaac----------------------------------------
>USA_CC-A3.1_6
-------------------------------aagggttcaaaccttcatctccggtcccc
aaaaccggaatcttccaattaaactaccctttgacgcaaaagaagcgccaacatgtaaat
ttacctatattctctgccgtgcccaacagaataatatccataatacctatctatgtatta
tcgtacatcaacttatttaccactagcatatgatcagtaatgttgtcgattaatctgacc
ttaaacataaaaacta--ttaattttgcataaactgttttagttacatgactattataca
ggtaataggaatgaaatgatataggacataaaattaaaccattattctcaaccatgaata
tcgttacagtaataggttatttcttagttcaactcatcacgagaaataagcaatccttgt
tagtaagatacaatattaccagtttcaagtccattaagtcatgtcgtacataactgatct
attctggcctctggttggttttttcaggcacattaaggcagtaaagttcattcgttcctc
tttaaaaggcctctggttgcaagtaaatgagttctatacattaaatttataacctggcat
acggtggttttacttgcatgtggtagtcttttttttctctttgtgttctcaggcccacat
aactgatacctgccgaattgatgaaactgagcctacgttcaaaatgattggccgtgcaga
atacttaatggtattatttaattaatgcttttaggacatatatttttataaaaactcaca
acagttatttacaagctaaaacccattacaaccatactttttagttaaacccccccaccc
ccataaac----------------------------------------
>USA_CC-A3.1_7
-------------------------------aagggttcaaaccttcatctccggtcccc
aaaaccggaatcttccaattaaactaccctttgacgcaaaagaagcgccaacatgtaaat
ttacctatattctctgccgtgcccaacagaataatatccataatacctatctatgtatta
tcgtacatcaacttatttaccactagcatatgatcagtaatgttgtcgattaatctgacc
ttaaacataaaaacta--ttaattttgcataaactgttttagttacatgactattataca
ggtaataggaatgaaatgatataggacataaaattaaaccattattctcaaccatgaata
tcgttacagtaataggttatttcttagttcaactcatcacgagaaataagcaatccttgt
tagtaagatacaatattaccagtttcaagtccattaagtcatgtcgtacataactgatct
attctggcctctggttggttttttcaggcacattaaggcagtaaagttcattcgttcctc
tttaaaaggcctctggttgcaagtaaatgagttctatacattaaatttataacctggcat
acggtggttttacttgcatgtggtagtcttttttttctctttgtgttctcaggcccacat
aactgatacctgccgaattgatgaaactgagcctacgttcaaaatgattggccgtgcaga
atacttaatggtattatttaattaatgcttttaggacatatatttttataaaaactcaca
acagttatttacaagctaaaacccattacaaccatactttttagttaaacccccccaccc
ccataaac----------------------------------------
>USA_CC-A3.1_8
-------------------------------aagggttcaaaccttcatctccggtcccc
aaaaccggaatcttccaattaaactaccctttgacgcaaaagaagcgccaacatgtaaat
ttacctatattctctgccgtgcccaacagaataatatccataatacctatctatgtatta
tcgtacatcaacttatttaccactagcatatgatcagtaatgttgtcgattaatctgacc
ttaaacataaaaacta--ttaattttgcataaactgttttagttacatgactattataca
ggtaataggaatgaaatgatataggacataaaattaaaccattattctcaaccatgaata
tcgttacagtaataggttatttcttagttcaactcatcacgagaaataagcaatccttgt
tagtaagatacaatattaccagtttcaagtccattaagtcatgtcgtacataactgatct
attctggcctctggttggttttttcaggcacattaaggcagtaaagttcattcgttcctc
tttaaaaggcctctggttgcaagtaaatgagttctatacattaaatttataacctggcat
acggtggttttacttgcatgtggtagtcttttttttctctttgtgttctcaggcccacat
aactgatacctgccgaattgatgaaactgagcctacgttcaaaatgattggccgtgcaga
atacttaatggtattatttaattaatgcttttaggacatatatttttataaaaactcaca
acagttatttacaagctaaaacccattacaaccatactttttagttaaacccccccaccc
ccataaac----------------------------------------
>USA_CC-A3.1_9
-------------------------------aagggttcaaaccttcatctccggtcccc
aaaaccggaatcttccaattaaactaccctttgacgcaaaagaagcgccaacatgtaaat
ttacctatattctctgccgtgcccaacagaataatatccataatacctatctatgtatta
tcgtacatcaacttatttaccactagcatatgatcagtaatgttgtcgattaatctgacc
ttaaacataaaaacta--ttaattttgcataaactgttttagttacatgactattataca
ggtaataggaatgaaatgatataggacataaaattaaaccattattctcaaccatgaata
tcgttacagtaataggttatttcttagttcaactcatcacgagaaataagcaatccttgt
tagtaagatacaatattaccagtttcaagtccattaagtcatgtcgtacataactgatct
attctggcctctggttggttttttcaggcacattaaggcagtaaagttcattcgttcctc
tttaaaaggcctctggttgcaagtaaatgagttctatacattaaatttataacctggcat
acggtggttttacttgcatgtggtagtcttttttttctctttgtgttctcaggcccacat
aactgatacctgccgaattgatgaaactgagcctacgttcaaaatgattggccgtgcaga
atacttaatggtattatttaattaatgcttttaggacatatatttttataaaaactcaca
acagttatttacaagctaaaacccattacaaccatactttttagttaaacccccccaccc
ccataaac----------------------------------------
>USA_CC-A3.1_10
-------------------------------aagggttcaaaccttcatctccggtcccc
aaaaccggaatcttccaattaaactaccctttgacgcaaaagaagcgccaacatgtaaat
ttacctatattctctgccgtgcccaacagaataatatccataatacctatctatgtatta
tcgtacatcaacttatttaccactagcatatgatcagtaatgttgtcgattaatctgacc
ttaaacataaaaacta--ttaattttgcataaactgttttagttacatgactattataca
ggtaataggaatgaaatgatataggacataaaattaaaccattattctcaaccatgaata
tcgttacagtaataggttatttcttagttcaactcatcacgagaaataagcaatccttgt
tagtaagatacaatattaccagtttcaagtccattaagtcatgtcgtacataactgatct
attctggcctctggttggttttttcaggcacattaaggcagtaaagttcattcgttcctc
tttaaaaggcctctggttgcaagtaaatgagttctatacattaaatttataacctggcat
acggtggttttacttgcatgtggtagtcttttttttctctttgtgttctcaggcccacat
aactgatacctgccgaattgatgaaactgagcctacgttcaaaatgattggccgtgcaga
atacttaatggtattatttaattaatgcttttaggacatatatttttataaaaactcaca
acagttatttacaagctaaaacccattacaaccatactttttagttaaacccccccaccc
ccataaac----------------------------------------
>USA_CC-A3.1_11
-------------------------------aagggttcaaaccttcatctccggtcccc
aaaaccggaatcttccaattaaactaccctttgacgcaaaagaagcgccaacatgtaaat
ttacctatattctctgccgtgcccaacagaataatatccataatacctatctatgtatta
tcgtacatcaacttatttaccactagcatatgatcagtaatgttgtcgattaatctgacc
ttaaacataaaaacta--ttaattttgcataaactgttttagttacatgactattataca
ggtaataggaatgaaatgatataggacataaaattaaaccattattctcaaccatgaata
tcgttacagtaataggttatttcttagttcaactcatcacgagaaataagcaatccttgt
tagtaagatacaatattaccagtttcaagtccattaagtcatgtcgtacataactgatct
attctggcctctggttggttttttcaggcacattaaggcagtaaagttcattcgttcctc
tttaaaaggcctctggttgcaagtaaatgagttctatacattaaatttataacctggcat
acggtggttttacttgcatgtggtagtcttttttttctctttgtgttctcaggcccacat
aactgatacctgccgaattgatgaaactgagcctacgttcaaaatgattggccgtgcaga
atacttaatggtattatttaattaatgcttttaggacatatatttttataaaaactcaca
acagttatttacaagctaaaacccattacaaccatactttttagttaaacccccccaccc
ccataaac----------------------------------------
>USA_CC-A3.1_12
-------------------------------aagggttcaaaccttcatctccggtcccc
aaaaccggaatcttccaattaaactaccctttgacgcaaaagaagcgccaacatgtaaat
ttacctatattctctgccgtgcccaacagaataatatccataatacctatctatgtatta
tcgtacatcaacttatttaccactagcatatgatcagtaatgttgtcgattaatctgacc
ttaaacataaaaacta--ttaattttgcataaactgttttagttacatgactattataca
ggtaataggaatgaaatgatataggacataaaattaaaccattattctcaaccatgaata
tcgttacagtaataggttatttcttagttcaactcatcacgagaaataagcaatccttgt
tagtaagatacaatattaccagtttcaagtccattaagtcatgtcgtacataactgatct
attctggcctctggttggttttttcaggcacattaaggcagtaaagttcattcgttcctc
tttaaaaggcctctggttgcaagtaaatgagttctatacattaaatttataacctggcat
acggtggttttacttgcatgtggtagtcttttttttctctttgtgttctcaggcccacat
aactgatacctgccgaattgatgaaactgagcctacgttcaaaatgattggccgtgcaga
atacttaatggtattatttaattaatgcttttaggacatatatttttataaaaactcaca
acagttatttacaagctaaaacccattacaaccatactttttagttaaacccccccaccc
ccataaac----------------------------------------
>USA_CC-A3.1_13
-------------------------------aagggttcaaaccttcatctccggtcccc
aaaaccggaatcttccaattaaactaccctttgacgcaaaagaagcgccaacatgtaaat
ttacctatattctctgccgtgcccaacagaataatatccataatacctatctatgtatta
tcgtacatcaacttatttaccactagcatatgatcagtaatgttgtcgattaatctgacc
ttaaacataaaaacta--ttaattttgcataaactgttttagttacatgactattataca
ggtaataggaatgaaatgatataggacataaaattaaaccattattctcaaccatgaata
tcgttacagtaataggttatttcttagttcaactcatcacgagaaataagcaatccttgt
tagtaagatacaatattaccagtttcaagtccattaagtcatgtcgtacataactgatct
attctggcctctggttggttttttcaggcacattaaggcagtaaagttcattcgttcctc
tttaaaaggcctctggttgcaagtaaatgagttctatacattaaatttataacctggcat
acggtggttttacttgcatgtggtagtcttttttttctctttgtgttctcaggcccacat
aactgatacctgccgaattgatgaaactgagcctacgttcaaaatgattggccgtgcaga
atacttaatggtattatttaattaatgcttttaggacatatatttttataaaaactcaca
acagttatttacaagctaaaacccattacaaccatactttttagttaaacccccccaccc
ccataaac----------------------------------------
>USA_CC-A3.1_14
-------------------------------aagggttcaaaccttcatctccggtcccc
aaaaccggaatcttccaattaaactaccctttgacgcaaaagaagcgccaacatgtaaat
ttacctatattctctgccgtgcccaacagaataatatccataatacctatctatgtatta
tcgtacatcaacttatttaccactagcatatgatcagtaatgttgtcgattaatctgacc
ttaaacataaaaacta--ttaattttgcataaactgttttagttacatgactattataca
ggtaataggaatgaaatgatataggacataaaattaaaccattattctcaaccatgaata
tcgttacagtaataggttatttcttagttcaactcatcacgagaaataagcaatccttgt
tagtaagatacaatattaccagtttcaagtccattaagtcatgtcgtacataactgatct
attctggcctctggttggttttttcaggcacattaaggcagtaaagttcattcgttcctc
tttaaaaggcctctggttgcaagtaaatgagttctatacattaaatttataacctggcat
acggtggttttacttgcatgtggtagtcttttttttctctttgtgttctcaggcccacat
aactgatacctgccgaattgatgaaactgagcctacgttcaaaatgattggccgtgcaga
atacttaatggtattatttaattaatgcttttaggacatatatttttataaaaactcaca
acagttatttacaagctaaaacccattacaaccatactttttagttaaacccccccaccc
ccataaac----------------------------------------
>USA_CC-A3.1_15
-------------------------------aagggttcaaaccttcatctccggtcccc
aaaaccggaatcttccaattaaactaccctttgacgcaaaagaagcgccaacatgtaaat
ttacctatattctctgccgtgcccaacagaataatatccataatacctatctatgtatta
tcgtacatcaacttatttaccactagcatatgatcagtaatgttgtcgattaatctgacc
ttaaacataaaaacta--ttaattttgcataaactgttttagttacatgactattataca
ggtaataggaatgaaatgatataggacataaaattaaaccattattctcaaccatgaata
tcgttacagtaataggttatttcttagttcaactcatcacgagaaataagcaatccttgt
tagtaagatacaatattaccagtttcaagtccattaagtcatgtcgtacataactgatct
attctggcctctggttggttttttcaggcacattaaggcagtaaagttcattcgttcctc
tttaaaaggcctctggttgcaagtaaatgagttctatacattaaatttataacctggcat
acggtggttttacttgcatgtggtagtcttttttttctctttgtgttctcaggcccacat
aactgatacctgccgaattgatgaaactgagcctacgttcaaaatgattggccgtgcaga
atacttaatggtattatttaattaatgcttttaggacatatatttttataaaaactcaca
acagttatttacaagctaaaacccattacaaccatactttttagttaaacccccccaccc
ccataaac----------------------------------------
>USA_CC-A3.1_16
-------------------------------aagggttcaaaccttcatctccggtcccc
aaaaccggaatcttccaattaaactaccctttgacgcaaaagaagcgccaacatgtaaat
ttacctatattctctgccgtgcccaacagaataatatccataatacctatctatgtatta
tcgtacatcaacttatttaccactagcatatgatcagtaatgttgtcgattaatctgacc
ttaaacataaaaacta--ttaattttgcataaactgttttagttacatgactattataca
ggtaataggaatgaaatgatataggacataaaattaaaccattattctcaaccatgaata
tcgttacagtaataggttatttcttagttcaactcatcacgagaaataagcaatccttgt
tagtaagatacaatattaccagtttcaagtccattaagtcatgtcgtacataactgatct
attctggcctctggttggttttttcaggcacattaaggcagtaaagttcattcgttcctc
tttaaaaggcctctggttgcaagtaaatgagttctatacattaaatttataacctggcat
acggtggttttacttgcatgtggtagtcttttttttctctttgtgttctcaggcccacat
aactgatacctgccgaattgatgaaactgagcctacgttcaaaatgattggccgtgcaga
atacttaatggtattatttaattaatgcttttaggacatatatttttataaaaactcaca
acagttatttacaagctaaaacccattacaaccatactttttagttaaacccccccaccc
ccataaac----------------------------------------
>USA_CC-A3.1_17
-------------------------------aagggttcaaaccttcatctccggtcccc
aaaaccggaatcttccaattaaactaccctttgacgcaaaagaagcgccaacatgtaaat
ttacctatattctctgccgtgcccaacagaataatatccataatacctatctatgtatta
tcgtacatcaacttatttaccactagcatatgatcagtaatgttgtcgattaatctgacc
ttaaacataaaaacta--ttaattttgcataaactgttttagttacatgactattataca
ggtaataggaatgaaatgatataggacataaaattaaaccattattctcaaccatgaata
tcgttacagtaataggttatttcttagttcaactcatcacgagaaataagcaatccttgt
tagtaagatacaatattaccagtttcaagtccattaagtcatgtcgtacataactgatct
attctggcctctggttggttttttcaggcacattaaggcagtaaagttcattcgttcctc
tttaaaaggcctctggttgcaagtaaatgagttctatacattaaatttataacctggcat
acggtggttttacttgcatgtggtagtcttttttttctctttgtgttctcaggcccacat
aactgatacctgccgaattgatgaaactgagcctacgttcaaaatgattggccgtgcaga
atacttaatggtattatttaattaatgcttttaggacatatatttttataaaaactcaca
acagttatttacaagctaaaacccattacaaccatactttttagttaaacccccccaccc
ccataaac----------------------------------------
>USA_CC-A3.1_18
-------------------------------aagggttcaaaccttcatctccggtcccc
aaaaccggaatcttccaattaaactaccctttgacgcaaaagaagcgccaacatgtaaat
ttacctatattctctgccgtgcccaacagaataatatccataatacctatctatgtatta
tcgtacatcaacttatttaccactagcatatgatcagtaatgttgtcgattaatctgacc
ttaaacataaaaacta--ttaattttgcataaactgttttagttacatgactattataca
ggtaataggaatgaaatgatataggacataaaattaaaccattattctcaaccatgaata
tcgttacagtaataggttatttcttagttcaactcatcacgagaaataagcaatccttgt
tagtaagatacaatattaccagtttcaagtccattaagtcatgtcgtacataactgatct
attctggcctctggttggttttttcaggcacattaaggcagtaaagttcattcgttcctc
tttaaaaggcctctggttgcaagtaaatgagttctatacattaaatttataacctggcat
acggtggttttacttgcatgtggtagtcttttttttctctttgtgttctcaggcccacat
aactgatacctgccgaattgatgaaactgagcctacgttcaaaatgattggccgtgcaga
atacttaatggtattatttaattaatgcttttaggacatatatttttataaaaactcaca
acagttatttacaagctaaaacccattacaaccatactttttagttaaacccccccaccc
ccataaac----------------------------------------
>USA_CC-A3.1_19
-------------------------------aagggttcaaaccttcatctccggtcccc
aaaaccggaatcttccaattaaactaccctttgacgcaaaagaagcgccaacatgtaaat
ttacctatattctctgccgtgcccaacagaataatatccataatacctatctatgtatta
tcgtacatcaacttatttaccactagcatatgatcagtaatgttgtcgattaatctgacc
ttaaacataaaaacta--ttaattttgcataaactgttttagttacatgactattataca
ggtaataggaatgaaatgatataggacataaaattaaaccattattctcaaccatgaata
tcgttacagtaataggttatttcttagttcaactcatcacgagaaataagcaatccttgt
tagtaagatacaatattaccagtttcaagtccattaagtcatgtcgtacataactgatct
attctggcctctggttggttttttcaggcacattaaggcagtaaagttcattcgttcctc
tttaaaaggcctctggttgcaagtaaatgagttctatacattaaatttataacctggcat
acggtggttttacttgcatgtggtagtcttttttttctctttgtgttctcaggcccacat
aactgatacctgccgaattgatgaaactgagcctacgttcaaaatgattggccgtgcaga
atacttaatggtattatttaattaatgcttttaggacatatatttttataaaaactcaca
acagttatttacaagctaaaacccattacaaccatactttttagttaaacccccccaccc
ccataaac----------------------------------------
>USA_CC-A3.1_20
-------------------------------aagggttcaaaccttcatctccggtcccc
aaaaccggaatcttccaattaaactaccctttgacgcaaaagaagcgccaacatgtaaat
ttacctatattctctgccgtgcccaacagaataatatccataatacctatctatgtatta
tcgtacatcaacttatttaccactagcatatgatcagtaatgttgtcgattaatctgacc
ttaaacataaaaacta--ttaattttgcataaactgttttagttacatgactattataca
ggtaataggaatgaaatgatataggacataaaattaaaccattattctcaaccatgaata
tcgttacagtaataggttatttcttagttcaactcatcacgagaaataagcaatccttgt
tagtaagatacaatattaccagtttcaagtccattaagtcatgtcgtacataactgatct
attctggcctctggttggttttttcaggcacattaaggcagtaaagttcattcgttcctc
tttaaaaggcctctggttgcaagtaaatgagttctatacattaaatttataacctggcat
acggtggttttacttgcatgtggtagtcttttttttctctttgtgttctcaggcccacat
aactgatacctgccgaattgatgaaactgagcctacgttcaaaatgattggccgtgcaga
atacttaatggtattatttaattaatgcttttaggacatatatttttataaaaactcaca
acagttatttacaagctaaaacccattacaaccatactttttagttaaacccccccaccc
ccataaac----------------------------------------
>USA_CC-A3.1_21
-------------------------------aagggttcaaaccttcatctccggtcccc
aaaaccggaatcttccaattaaactaccctttgacgcaaaagaagcgccaacatgtaaat
ttacctatattctctgccgtgcccaacagaataatatccataatacctatctatgtatta
tcgtacatcaacttatttaccactagcatatgatcagtaatgttgtcgattaatctgacc
ttaaacataaaaacta--ttaattttgcataaactgttttagttacatgactattataca
ggtaataggaatgaaatgatataggacataaaattaaaccattattctcaaccatgaata
tcgttacagtaataggttatttcttagttcaactcatcacgagaaataagcaatccttgt
tagtaagatacaatattaccagtttcaagtccattaagtcatgtcgtacataactgatct
attctggcctctggttggttttttcaggcacattaaggcagtaaagttcattcgttcctc
tttaaaaggcctctggttgcaagtaaatgagttctatacattaaatttataacctggcat
acggtggttttacttgcatgtggtagtcttttttttctctttgtgttctcaggcccacat
aactgatacctgccgaattgatgaaactgagcctacgttcaaaatgattggccgtgcaga
atacttaatggtattatttaattaatgcttttaggacatatatttttataaaaactcaca
acagttatttacaagctaaaacccattacaaccatactttttagttaaacccccccaccc
ccataaac----------------------------------------
>USA_CC-A3.1_22
-------------------------------aagggttcaaaccttcatctccggtcccc
aaaaccggaatcttccaattaaactaccctttgacgcaaaagaagcgccaacatgtaaat
ttacctatattctctgccgtgcccaacagaataatatccataatacctatctatgtatta
tcgtacatcaacttatttaccactagcatatgatcagtaatgttgtcgattaatctgacc
ttaaacataaaaacta--ttaattttgcataaactgttttagttacatgactattataca
ggtaataggaatgaaatgatataggacataaaattaaaccattattctcaaccatgaata
tcgttacagtaataggttatttcttagttcaactcatcacgagaaataagcaatccttgt
tagtaagatacaatattaccagtttcaagtccattaagtcatgtcgtacataactgatct
attctggcctctggttggttttttcaggcacattaaggcagtaaagttcattcgttcctc
tttaaaaggcctctggttgcaagtaaatgagttctatacattaaatttataacctggcat
acggtggttttacttgcatgtggtagtcttttttttctctttgtgttctcaggcccacat
aactgatacctgccgaattgatgaaactgagcctacgttcaaaatgattggccgtgcaga
atacttaatggtattatttaattaatgcttttaggacatatatttttataaaaactcaca
acagttatttacaagctaaaacccattacaaccatactttttagttaaacccccccaccc
ccataaac----------------------------------------
>USA_CC-A3.1_23
-------------------------------aagggttcaaaccttcatctccggtcccc
aaaaccggaatcttccaattaaactaccctttgacgcaaaagaagcgccaacatgtaaat
ttacctatattctctgccgtgcccaacagaataatatccataatacctatctatgtatta
tcgtacatcaacttatttaccactagcatatgatcagtaatgttgtcgattaatctgacc
ttaaacataaaaacta--ttaattttgcataaactgttttagttacatgactattataca
ggtaataggaatgaaatgatataggacataaaattaaaccattattctcaaccatgaata
tcgttacagtaataggttatttcttagttcaactcatcacgagaaataagcaatccttgt
tagtaagatacaatattaccagtttcaagtccattaagtcatgtcgtacataactgatct
attctggcctctggttggttttttcaggcacattaaggcagtaaagttcattcgttcctc
tttaaaaggcctctggttgcaagtaaatgagttctatacattaaatttataacctggcat
acggtggttttacttgcatgtggtagtcttttttttctctttgtgttctcaggcccacat
aactgatacctgccgaattgatgaaactgagcctacgttcaaaatgattggccgtgcaga
atacttaatggtattatttaattaatgcttttaggacatatatttttataaaaactcaca
acagttatttacaagctaaaacccattacaaccatactttttagttaaacccccccaccc
ccataaac----------------------------------------
>USA_CC-A3.1_24
-------------------------------aagggttcaaaccttcatctccggtcccc
aaaaccggaatcttccaattaaactaccctttgacgcaaaagaagcgccaacatgtaaat
ttacctatattctctgccgtgcccaacagaataatatccataatacctatctatgtatta
tcgtacatcaacttatttaccactagcatatgatcagtaatgttgtcgattaatctgacc
ttaaacataaaaacta--ttaattttgcataaactgttttagttacatgactattataca
ggtaataggaatgaaatgatataggacataaaattaaaccattattctcaaccatgaata
tcgttacagtaataggttatttcttagttcaactcatcacgagaaataagcaatccttgt
tagtaagatacaatattaccagtttcaagtccattaagtcatgtcgtacataactgatct
attctggcctctggttggttttttcaggcacattaaggcagtaaagttcattcgttcctc
tttaaaaggcctctggttgcaagtaaatgagttctatacattaaatttataacctggcat
acggtggttttacttgcatgtggtagtcttttttttctctttgtgttctcaggcccacat
aactgatacctgccgaattgatgaaactgagcctacgttcaaaatgattggccgtgcaga
atacttaatggtattatttaattaatgcttttaggacatatatttttataaaaactcaca
acagttatttacaagctaaaacccattacaaccatactttttagttaaacccccccaccc
ccataaac----------------------------------------
>USA_CC-A3.1_25
-------------------------------aagggttcaaaccttcatctccggtcccc
aaaaccggaatcttccaattaaactaccctttgacgcaaaagaagcgccaacatgtaaat
ttacctatattctctgccgtgcccaacagaataatatccataatacctatctatgtatta
tcgtacatcaacttatttaccactagcatatgatcagtaatgttgtcgattaatctgacc
ttaaacataaaaacta--ttaattttgcataaactgttttagttacatgactattataca
ggtaataggaatgaaatgatataggacataaaattaaaccattattctcaaccatgaata
tcgttacagtaataggttatttcttagttcaactcatcacgagaaataagcaatccttgt
tagtaagatacaatattaccagtttcaagtccattaagtcatgtcgtacataactgatct
attctggcctctggttggttttttcaggcacattaaggcagtaaagttcattcgttcctc
tttaaaaggcctctggttgcaagtaaatgagttctatacattaaatttataacctggcat
acggtggttttacttgcatgtggtagtcttttttttctctttgtgttctcaggcccacat
aactgatacctgccgaattgatgaaactgagcctacgttcaaaatgattggccgtgcaga
atacttaatggtattatttaattaatgcttttaggacatatatttttataaaaactcaca
acagttatttacaagctaaaacccattacaaccatactttttagttaaacccccccaccc
ccataaac----------------------------------------
>USA_CC-A3.1_26
-------------------------------aagggttcaaaccttcatctccggtcccc
aaaaccggaatcttccaattaaactaccctttgacgcaaaagaagcgccaacatgtaaat
ttacctatattctctgccgtgcccaacagaataatatccataatacctatctatgtatta
tcgtacatcaacttatttaccactagcatatgatcagtaatgttgtcgattaatctgacc
ttaaacataaaaacta--ttaattttgcataaactgttttagttacatgactattataca
ggtaataggaatgaaatgatataggacataaaattaaaccattattctcaaccatgaata
tcgttacagtaataggttatttcttagttcaactcatcacgagaaataagcaatccttgt
tagtaagatacaatattaccagtttcaagtccattaagtcatgtcgtacataactgatct
attctggcctctggttggttttttcaggcacattaaggcagtaaagttcattcgttcctc
tttaaaaggcctctggttgcaagtaaatgagttctatacattaaatttataacctggcat
acggtggttttacttgcatgtggtagtcttttttttctctttgtgttctcaggcccacat
aactgatacctgccgaattgatgaaactgagcctacgttcaaaatgattggccgtgcaga
atacttaatggtattatttaattaatgcttttaggacatatatttttataaaaactcaca
acagttatttacaagctaaaacccattacaaccatactttttagttaaacccccccaccc
ccataaac----------------------------------------
>USA_CC-A3.1_27
-------------------------------aagggttcaaaccttcatctccggtcccc
aaaaccggaatcttccaattaaactaccctttgacgcaaaagaagcgccaacatgtaaat
ttacctatattctctgccgtgcccaacagaataatatccataatacctatctatgtatta
tcgtacatcaacttatttaccactagcatatgatcagtaatgttgtcgattaatctgacc
ttaaacataaaaacta--ttaattttgcataaactgttttagttacatgactattataca
ggtaataggaatgaaatgatataggacataaaattaaaccattattctcaaccatgaata
tcgttacagtaataggttatttcttagttcaactcatcacgagaaataagcaatccttgt
tagtaagatacaatattaccagtttcaagtccattaagtcatgtcgtacataactgatct
attctggcctctggttggttttttcaggcacattaaggcagtaaagttcattcgttcctc
tttaaaaggcctctggttgcaagtaaatgagttctatacattaaatttataacctggcat
acggtggttttacttgcatgtggtagtcttttttttctctttgtgttctcaggcccacat
aactgatacctgccgaattgatgaaactgagcctacgttcaaaatgattggccgtgcaga
atacttaatggtattatttaattaatgcttttaggacatatatttttataaaaactcaca
acagttatttacaagctaaaacccattacaaccatactttttagttaaacccccccaccc
ccataaac----------------------------------------
>USA_CC-A3.1_28
-------------------------------aagggttcaaaccttcatctccggtcccc
aaaaccggaatcttccaattaaactaccctttgacgcaaaagaagcgccaacatgtaaat
ttacctatattctctgccgtgcccaacagaataatatccataatacctatctatgtatta
tcgtacatcaacttatttaccactagcatatgatcagtaatgttgtcgattaatctgacc
ttaaacataaaaacta--ttaattttgcataaactgttttagttacatgactattataca
ggtaataggaatgaaatgatataggacataaaattaaaccattattctcaaccatgaata
tcgttacagtaataggttatttcttagttcaactcatcacgagaaataagcaatccttgt
tagtaagatacaatattaccagtttcaagtccattaagtcatgtcgtacataactgatct
attctggcctctggttggttttttcaggcacattaaggcagtaaagttcattcgttcctc
tttaaaaggcctctggttgcaagtaaatgagttctatacattaaatttataacctggcat
acggtggttttacttgcatgtggtagtcttttttttctctttgtgttctcaggcccacat
aactgatacctgccgaattgatgaaactgagcctacgttcaaaatgattggccgtgcaga
atacttaatggtattatttaattaatgcttttaggacatatatttttataaaaactcaca
acagttatttacaagctaaaacccattacaaccatactttttagttaaacccccccaccc
ccataaac----------------------------------------
>USA_CC-A3.1_29
-------------------------------aagggttcaaaccttcatctccggtcccc
aaaaccggaatcttccaattaaactaccctttgacgcaaaagaagcgccaacatgtaaat
ttacctatattctctgccgtgcccaacagaataatatccataatacctatctatgtatta
tcgtacatcaacttatttaccactagcatatgatcagtaatgttgtcgattaatctgacc
ttaaacataaaaacta--ttaattttgcataaactgttttagttacatgactattataca
ggtaataggaatgaaatgatataggacataaaattaaaccattattctcaaccatgaata
tcgttacagtaataggttatttcttagttcaactcatcacgagaaataagcaatccttgt
tagtaagatacaatattaccagtttcaagtccattaagtcatgtcgtacataactgatct
attctggcctctggttggttttttcaggcacattaaggcagtaaagttcattcgttcctc
tttaaaaggcctctggttgcaagtaaatgagttctatacattaaatttataacctggcat
acggtggttttacttgcatgtggtagtcttttttttctctttgtgttctcaggcccacat
aactgatacctgccgaattgatgaaactgagcctacgttcaaaatgattggccgtgcaga
atacttaatggtattatttaattaatgcttttaggacatatatttttataaaaactcaca
acagttatttacaagctaaaacccattacaaccatactttttagttaaacccccccaccc
ccataaac----------------------------------------
>USA_CC-A3.1_30
-------------------------------aagggttcaaaccttcatctccggtcccc
aaaaccggaatcttccaattaaactaccctttgacgcaaaagaagcgccaacatgtaaat
ttacctatattctctgccgtgcccaacagaataatatccataatacctatctatgtatta
tcgtacatcaacttatttaccactagcatatgatcagtaatgttgtcgattaatctgacc
ttaaacataaaaacta--ttaattttgcataaactgttttagttacatgactattataca
ggtaataggaatgaaatgatataggacataaaattaaaccattattctcaaccatgaata
tcgttacagtaataggttatttcttagttcaactcatcacgagaaataagcaatccttgt
tagtaagatacaatattaccagtttcaagtccattaagtcatgtcgtacataactgatct
attctggcctctggttggttttttcaggcacattaaggcagtaaagttcattcgttcctc
tttaaaaggcctctggttgcaagtaaatgagttctatacattaaatttataacctggcat
acggtggttttacttgcatgtggtagtcttttttttctctttgtgttctcaggcccacat
aactgatacctgccgaattgatgaaactgagcctacgttcaaaatgattggccgtgcaga
atacttaatggtattatttaattaatgcttttaggacatatatttttataaaaactcaca
acagttatttacaagctaaaacccattacaaccatactttttagttaaacccccccaccc
ccataaac----------------------------------------
>USA_CC-A3.1_31
-------------------------------aagggttcaaaccttcatctccggtcccc
aaaaccggaatcttccaattaaactaccctttgacgcaaaagaagcgccaacatgtaaat
ttacctatattctctgccgtgcccaacagaataatatccataatacctatctatgtatta
tcgtacatcaacttatttaccactagcatatgatcagtaatgttgtcgattaatctgacc
ttaaacataaaaacta--ttaattttgcataaactgttttagttacatgactattataca
ggtaataggaatgaaatgatataggacataaaattaaaccattattctcaaccatgaata
tcgttacagtaataggttatttcttagttcaactcatcacgagaaataagcaatccttgt
tagtaagatacaatattaccagtttcaagtccattaagtcatgtcgtacataactgatct
attctggcctctggttggttttttcaggcacattaaggcagtaaagttcattcgttcctc
tttaaaaggcctctggttgcaagtaaatgagttctatacattaaatttataacctggcat
acggtggttttacttgcatgtggtagtcttttttttctctttgtgttctcaggcccacat
aactgatacctgccgaattgatgaaactgagcctacgttcaaaatgattggccgtgcaga
atacttaatggtattatttaattaatgcttttaggacatatatttttataaaaactcaca
acagttatttacaagctaaaacccattacaaccatactttttagttaaacccccccaccc
ccataaac----------------------------------------
>USA_CC-A3.1_32
-------------------------------aagggttcaaaccttcatctccggtcccc
aaaaccggaatcttccaattaaactaccctttgacgcaaaagaagcgccaacatgtaaat
ttacctatattctctgccgtgcccaacagaataatatccataatacctatctatgtatta
tcgtacatcaacttatttaccactagcatatgatcagtaatgttgtcgattaatctgacc
ttaaacataaaaacta--ttaattttgcataaactgttttagttacatgactattataca
ggtaataggaatgaaatgatataggacataaaattaaaccattattctcaaccatgaata
tcgttacagtaataggttatttcttagttcaactcatcacgagaaataagcaatccttgt
tagtaagatacaatattaccagtttcaagtccattaagtcatgtcgtacataactgatct
attctggcctctggttggttttttcaggcacattaaggcagtaaagttcattcgttcctc
tttaaaaggcctctggttgcaagtaaatgagttctatacattaaatttataacctggcat
acggtggttttacttgcatgtggtagtcttttttttctctttgtgttctcaggcccacat
aactgatacctgccgaattgatgaaactgagcctacgttcaaaatgattggccgtgcaga
atacttaatggtattatttaattaatgcttttaggacatatatttttataaaaactcaca
acagttatttacaagctaaaacccattacaaccatactttttagttaaacccccccaccc
ccataaac----------------------------------------
>USA_CC-A3.1_33
-------------------------------aagggttcaaaccttcatctccggtcccc
aaaaccggaatcttccaattaaactaccctttgacgcaaaagaagcgccaacatgtaaat
ttacctatattctctgccgtgcccaacagaataatatccataatacctatctatgtatta
tcgtacatcaacttatttaccactagcatatgatcagtaatgttgtcgattaatctgacc
ttaaacataaaaacta--ttaattttgcataaactgttttagttacatgactattataca
ggtaataggaatgaaatgatataggacataaaattaaaccattattctcaaccatgaata
tcgttacagtaataggttatttcttagttcaactcatcacgagaaataagcaatccttgt
tagtaagatacaatattaccagtttcaagtccattaagtcatgtcgtacataactgatct
attctggcctctggttggttttttcaggcacattaaggcagtaaagttcattcgttcctc
tttaaaaggcctctggttgcaagtaaatgagttctatacattaaatttataacctggcat
acggtggttttacttgcatgtggtagtcttttttttctctttgtgttctcaggcccacat
aactgatacctgccgaattgatgaaactgagcctacgttcaaaatgattggccgtgcaga
atacttaatggtattatttaattaatgcttttaggacatatatttttataaaaactcaca
acagttatttacaagctaaaacccattacaaccatactttttagttaaacccccccaccc
ccataaac----------------------------------------
>USA_CC-A3.1_34
-------------------------------aagggttcaaaccttcatctccggtcccc
aaaaccggaatcttccaattaaactaccctttgacgcaaaagaagcgccaacatgtaaat
ttacctatattctctgccgtgcccaacagaataatatccataatacctatctatgtatta
tcgtacatcaacttatttaccactagcatatgatcagtaatgttgtcgattaatctgacc
ttaaacataaaaacta--ttaattttgcataaactgttttagttacatgactattataca
ggtaataggaatgaaatgatataggacataaaattaaaccattattctcaaccatgaata
tcgttacagtaataggttatttcttagttcaactcatcacgagaaataagcaatccttgt
tagtaagatacaatattaccagtttcaagtccattaagtcatgtcgtacataactgatct
attctggcctctggttggttttttcaggcacattaaggcagtaaagttcattcgttcctc
tttaaaaggcctctggttgcaagtaaatgagttctatacattaaatttataacctggcat
acggtggttttacttgcatgtggtagtcttttttttctctttgtgttctcaggcccacat
aactgatacctgccgaattgatgaaactgagcctacgttcaaaatgattggccgtgcaga
atacttaatggtattatttaattaatgcttttaggacatatatttttataaaaactcaca
acagttatttacaagctaaaacccattacaaccatactttttagttaaacccccccaccc
ccataaac----------------------------------------
>USA_CC-A3.1_35
-------------------------------aagggttcaaaccttcatctccggtcccc
aaaaccggaatcttccaattaaactaccctttgacgcaaaagaagcgccaacatgtaaat
ttacctatattctctgccgtgcccaacagaataatatccataatacctatctatgtatta
tcgtacatcaacttatttaccactagcatatgatcagtaatgttgtcgattaatctgacc
ttaaacataaaaacta--ttaattttgcataaactgttttagttacatgactattataca
ggtaataggaatgaaatgatataggacataaaattaaaccattattctcaaccatgaata
tcgttacagtaataggttatttcttagttcaactcatcacgagaaataagcaatccttgt
tagtaagatacaatattaccagtttcaagtccattaagtcatgtcgtacataactgatct
attctggcctctggttggttttttcaggcacattaaggcagtaaagttcattcgttcctc
tttaaaaggcctctggttgcaagtaaatgagttctatacattaaatttataacctggcat
acggtggttttacttgcatgtggtagtcttttttttctctttgtgttctcaggcccacat
aactgatacctgccgaattgatgaaactgagcctacgttcaaaatgattggccgtgcaga
atacttaatggtattatttaattaatgcttttaggacatatatttttataaaaactcaca
acagttatttacaagctaaaacccattacaaccatactttttagttaaacccccccaccc
ccataaac----------------------------------------
>USA_CC-A3.1_36
-------------------------------aagggttcaaaccttcatctccggtcccc
aaaaccggaatcttccaattaaactaccctttgacgcaaaagaagcgccaacatgtaaat
ttacctatattctctgccgtgcccaacagaataatatccataatacctatctatgtatta
tcgtacatcaacttatttaccactagcatatgatcagtaatgttgtcgattaatctgacc
ttaaacataaaaacta--ttaattttgcataaactgttttagttacatgactattataca
ggtaataggaatgaaatgatataggacataaaattaaaccattattctcaaccatgaata
tcgttacagtaataggttatttcttagttcaactcatcacgagaaataagcaatccttgt
tagtaagatacaatattaccagtttcaagtccattaagtcatgtcgtacataactgatct
attctggcctctggttggttttttcaggcacattaaggcagtaaagttcattcgttcctc
tttaaaaggcctctggttgcaagtaaatgagttctatacattaaatttataacctggcat
acggtggttttacttgcatgtggtagtcttttttttctctttgtgttctcaggcccacat
aactgatacctgccgaattgatgaaactgagcctacgttcaaaatgattggccgtgcaga
atacttaatggtattatttaattaatgcttttaggacatatatttttataaaaactcaca
acagttatttacaagctaaaacccattacaaccatactttttagttaaacccccccaccc
ccataaac----------------------------------------
>USA_CC-A3.1_37
-------------------------------aagggttcaaaccttcatctccggtcccc
aaaaccggaatcttccaattaaactaccctttgacgcaaaagaagcgccaacatgtaaat
ttacctatattctctgccgtgcccaacagaataatatccataatacctatctatgtatta
tcgtacatcaacttatttaccactagcatatgatcagtaatgttgtcgattaatctgacc
ttaaacataaaaacta--ttaattttgcataaactgttttagttacatgactattataca
ggtaataggaatgaaatgatataggacataaaattaaaccattattctcaaccatgaata
tcgttacagtaataggttatttcttagttcaactcatcacgagaaataagcaatccttgt
tagtaagatacaatattaccagtttcaagtccattaagtcatgtcgtacataactgatct
attctggcctctggttggttttttcaggcacattaaggcagtaaagttcattcgttcctc
tttaaaaggcctctggttgcaagtaaatgagttctatacattaaatttataacctggcat
acggtggttttacttgcatgtggtagtcttttttttctctttgtgttctcaggcccacat
aactgatacctgccgaattgatgaaactgagcctacgttcaaaatgattggccgtgcaga
atacttaatggtattatttaattaatgcttttaggacatatatttttataaaaactcaca
acagttatttacaagctaaaacccattacaaccatactttttagttaaacccccccaccc
ccataaac----------------------------------------
>USA_CC-A3.1_38
-------------------------------aagggttcaaaccttcatctccggtcccc
aaaaccggaatcttccaattaaactaccctttgacgcaaaagaagcgccaacatgtaaat
ttacctatattctctgccgtgcccaacagaataatatccataatacctatctatgtatta
tcgtacatcaacttatttaccactagcatatgatcagtaatgttgtcgattaatctgacc
ttaaacataaaaacta--ttaattttgcataaactgttttagttacatgactattataca
ggtaataggaatgaaatgatataggacataaaattaaaccattattctcaaccatgaata
tcgttacagtaataggttatttcttagttcaactcatcacgagaaataagcaatccttgt
tagtaagatacaatattaccagtttcaagtccattaagtcatgtcgtacataactgatct
attctggcctctggttggttttttcaggcacattaaggcagtaaagttcattcgttcctc
tttaaaaggcctctggttgcaagtaaatgagttctatacattaaatttataacctggcat
acggtggttttacttgcatgtggtagtcttttttttctctttgtgttctcaggcccacat
aactgatacctgccgaattgatgaaactgagcctacgttcaaaatgattggccgtgcaga
atacttaatggtattatttaattaatgcttttaggacatatatttttataaaaactcaca
acagttatttacaagctaaaacccattacaaccatactttttagttaaacccccccaccc
ccataaac----------------------------------------
>USA_CC-A3.1_39
-------------------------------aagggttcaaaccttcatctccggtcccc
aaaaccggaatcttccaattaaactaccctttgacgcaaaagaagcgccaacatgtaaat
ttacctatattctctgccgtgcccaacagaataatatccataatacctatctatgtatta
tcgtacatcaacttatttaccactagcatatgatcagtaatgttgtcgattaatctgacc
ttaaacataaaaacta--ttaattttgcataaactgttttagttacatgactattataca
ggtaataggaatgaaatgatataggacataaaattaaaccattattctcaaccatgaata
tcgttacagtaataggttatttcttagttcaactcatcacgagaaataagcaatccttgt
tagtaagatacaatattaccagtttcaagtccattaagtcatgtcgtacataactgatct
attctggcctctggttggttttttcaggcacattaaggcagtaaagttcattcgttcctc
tttaaaaggcctctggttgcaagtaaatgagttctatacattaaatttataacctggcat
acggtggttttacttgcatgtggtagtcttttttttctctttgtgttctcaggcccacat
aactgatacctgccgaattgatgaaactgagcctacgttcaaaatgattggccgtgcaga
atacttaatggtattatttaattaatgcttttaggacatatatttttataaaaactcaca
acagttatttacaagctaaaacccattacaaccatactttttagttaaacccccccaccc
ccataaac----------------------------------------
>USA_CC-A3.1_40
-------------------------------aagggttcaaaccttcatctccggtcccc
aaaaccggaatcttccaattaaactaccctttgacgcaaaagaagcgccaacatgtaaat
ttacctatattctctgccgtgcccaacagaataatatccataatacctatctatgtatta
tcgtacatcaacttatttaccactagcatatgatcagtaatgttgtcgattaatctgacc
ttaaacataaaaacta--ttaattttgcataaactgttttagttacatgactattataca
ggtaataggaatgaaatgatataggacataaaattaaaccattattctcaaccatgaata
tcgttacagtaataggttatttcttagttcaactcatcacgagaaataagcaatccttgt
tagtaagatacaatattaccagtttcaagtccattaagtcatgtcgtacataactgatct
attctggcctctggttggttttttcaggcacattaaggcagtaaagttcattcgttcctc
tttaaaaggcctctggttgcaagtaaatgagttctatacattaaatttataacctggcat
acggtggttttacttgcatgtggtagtcttttttttctctttgtgttctcaggcccacat
aactgatacctgccgaattgatgaaactgagcctacgttcaaaatgattggccgtgcaga
atacttaatggtattatttaattaatgcttttaggacatatatttttataaaaactcaca
acagttatttacaagctaaaacccattacaaccatactttttagttaaacccccccaccc
ccataaac----------------------------------------
>USA_CC-A3.1_41
-------------------------------aagggttcaaaccttcatctccggtcccc
aaaaccggaatcttccaattaaactaccctttgacgcaaaagaagcgccaacatgtaaat
ttacctatattctctgccgtgcccaacagaataatatccataatacctatctatgtatta
tcgtacatcaacttatttaccactagcatatgatcagtaatgttgtcgattaatctgacc
ttaaacataaaaacta--ttaattttgcataaactgttttagttacatgactattataca
ggtaataggaatgaaatgatataggacataaaattaaaccattattctcaaccatgaata
tcgttacagtaataggttatttcttagttcaactcatcacgagaaataagcaatccttgt
tagtaagatacaatattaccagtttcaagtccattaagtcatgtcgtacataactgatct
attctggcctctggttggttttttcaggcacattaaggcagtaaagttcattcgttcctc
tttaaaaggcctctggttgcaagtaaatgagttctatacattaaatttataacctggcat
acggtggttttacttgcatgtggtagtcttttttttctctttgtgttctcaggcccacat
aactgatacctgccgaattgatgaaactgagcctacgttcaaaatgattggccgtgcaga
atacttaatggtattatttaattaatgcttttaggacatatatttttataaaaactcaca
acagttatttacaagctaaaacccattacaaccatactttttagttaaacccccccaccc
ccataaac----------------------------------------
>USA_CC-A3.1_42
-------------------------------aagggttcaaaccttcatctccggtcccc
aaaaccggaatcttccaattaaactaccctttgacgcaaaagaagcgccaacatgtaaat
ttacctatattctctgccgtgcccaacagaataatatccataatacctatctatgtatta
tcgtacatcaacttatttaccactagcatatgatcagtaatgttgtcgattaatctgacc
ttaaacataaaaacta--ttaattttgcataaactgttttagttacatgactattataca
ggtaataggaatgaaatgatataggacataaaattaaaccattattctcaaccatgaata
tcgttacagtaataggttatttcttagttcaactcatcacgagaaataagcaatccttgt
tagtaagatacaatattaccagtttcaagtccattaagtcatgtcgtacataactgatct
attctggcctctggttggttttttcaggcacattaaggcagtaaagttcattcgttcctc
tttaaaaggcctctggttgcaagtaaatgagttctatacattaaatttataacctggcat
acggtggttttacttgcatgtggtagtcttttttttctctttgtgttctcaggcccacat
aactgatacctgccgaattgatgaaactgagcctacgttcaaaatgattggccgtgcaga
atacttaatggtattatttaattaatgcttttaggacatatatttttataaaaactcaca
acagttatttacaagctaaaacccattacaaccatactttttagttaaacccccccaccc
ccataaac----------------------------------------
>USA_CC-A3.1_43
-------------------------------aagggttcaaaccttcatctccggtcccc
aaaaccggaatcttccaattaaactaccctttgacgcaaaagaagcgccaacatgtaaat
ttacctatattctctgccgtgcccaacagaataatatccataatacctatctatgtatta
tcgtacatcaacttatttaccactagcatatgatcagtaatgttgtcgattaatctgacc
ttaaacataaaaacta--ttaattttgcataaactgttttagttacatgactattataca
ggtaataggaatgaaatgatataggacataaaattaaaccattattctcaaccatgaata
tcgttacagtaataggttatttcttagttcaactcatcacgagaaataagcaatccttgt
tagtaagatacaatattaccagtttcaagtccattaagtcatgtcgtacataactgatct
attctggcctctggttggttttttcaggcacattaaggcagtaaagttcattcgttcctc
tttaaaaggcctctggttgcaagtaaatgagttctatacattaaatttataacctggcat
acggtggttttacttgcatgtggtagtcttttttttctctttgtgttctcaggcccacat
aactgatacctgccgaattgatgaaactgagcctacgttcaaaatgattggccgtgcaga
atacttaatggtattatttaattaatgcttttaggacatatatttttataaaaactcaca
acagttatttacaagctaaaacccattacaaccatactttttagttaaacccccccaccc
ccataaac----------------------------------------
>USA_CC-A3.1_44
-------------------------------aagggttcaaaccttcatctccggtcccc
aaaaccggaatcttccaattaaactaccctttgacgcaaaagaagcgccaacatgtaaat
ttacctatattctctgccgtgcccaacagaataatatccataatacctatctatgtatta
tcgtacatcaacttatttaccactagcatatgatcagtaatgttgtcgattaatctgacc
ttaaacataaaaacta--ttaattttgcataaactgttttagttacatgactattataca
ggtaataggaatgaaatgatataggacataaaattaaaccattattctcaaccatgaata
tcgttacagtaataggttatttcttagttcaactcatcacgagaaataagcaatccttgt
tagtaagatacaatattaccagtttcaagtccattaagtcatgtcgtacataactgatct
attctggcctctggttggttttttcaggcacattaaggcagtaaagttcattcgttcctc
tttaaaaggcctctggttgcaagtaaatgagttctatacattaaatttataacctggcat
acggtggttttacttgcatgtggtagtcttttttttctctttgtgttctcaggcccacat
aactgatacctgccgaattgatgaaactgagcctacgttcaaaatgattggccgtgcaga
atacttaatggtattatttaattaatgcttttaggacatatatttttataaaaactcaca
acagttatttacaagctaaaacccattacaaccatactttttagttaaacccccccaccc
ccataaac----------------------------------------
>USA_CC-A3.1_45
-------------------------------aagggttcaaaccttcatctccggtcccc
aaaaccggaatcttccaattaaactaccctttgacgcaaaagaagcgccaacatgtaaat
ttacctatattctctgccgtgcccaacagaataatatccataatacctatctatgtatta
tcgtacatcaacttatttaccactagcatatgatcagtaatgttgtcgattaatctgacc
ttaaacataaaaacta--ttaattttgcataaactgttttagttacatgactattataca
ggtaataggaatgaaatgatataggacataaaattaaaccattattctcaaccatgaata
tcgttacagtaataggttatttcttagttcaactcatcacgagaaataagcaatccttgt
tagtaagatacaatattaccagtttcaagtccattaagtcatgtcgtacataactgatct
attctggcctctggttggttttttcaggcacattaaggcagtaaagttcattcgttcctc
tttaaaaggcctctggttgcaagtaaatgagttctatacattaaatttataacctggcat
acggtggttttacttgcatgtggtagtcttttttttctctttgtgttctcaggcccacat
aactgatacctgccgaattgatgaaactgagcctacgttcaaaatgattggccgtgcaga
atacttaatggtattatttaattaatgcttttaggacatatatttttataaaaactcaca
acagttatttacaagctaaaacccattacaaccatactttttagttaaacccccccaccc
ccataaac----------------------------------------
>USA_CC-A3.1_46
-------------------------------aagggttcaaaccttcatctccggtcccc
aaaaccggaatcttccaattaaactaccctttgacgcaaaagaagcgccaacatgtaaat
ttacctatattctctgccgtgcccaacagaataatatccataatacctatctatgtatta
tcgtacatcaacttatttaccactagcatatgatcagtaatgttgtcgattaatctgacc
ttaaacataaaaacta--ttaattttgcataaactgttttagttacatgactattataca
ggtaataggaatgaaatgatataggacataaaattaaaccattattctcaaccatgaata
tcgttacagtaataggttatttcttagttcaactcatcacgagaaataagcaatccttgt
tagtaagatacaatattaccagtttcaagtccattaagtcatgtcgtacataactgatct
attctggcctctggttggttttttcaggcacattaaggcagtaaagttcattcgttcctc
tttaaaaggcctctggttgcaagtaaatgagttctatacattaaatttataacctggcat
acggtggttttacttgcatgtggtagtcttttttttctctttgtgttctcaggcccacat
aactgatacctgccgaattgatgaaactgagcctacgttcaaaatgattggccgtgcaga
atacttaatggtattatttaattaatgcttttaggacatatatttttataaaaactcaca
acagttatttacaagctaaaacccattacaaccatactttttagttaaacccccccaccc
ccataaac----------------------------------------
>USA_CC-A3.1_1
-------------------------------aagggttcaaaccttcatctccggtcccc
aaaaccggaatcttccaattaaactaccctttgacgcaaaagaagcgccaacatgtaaat
ttacctatattctctgccgtgcccaacagaataatatccataatacctatctatgtatta
tcgtacatcaacttatttaccactagcatatgatcagtaatgttgtcgattaatctgacc
ttaaacataaaaacta--ttaattttgcataaactgttttagttacatgactattataca
ggtaataggaatgaaatgatataggacataaaattaaaccattattctcaaccatgaata
tcgttacagtaataggttatttcttagttcaactcatcacgagaaataagcaatccttgt
tagtaagatacaatattaccagtttcaagtccattaagtcatgtcgtacataactgatct
attctggcctctggttggttttttcaggcacattaaggcagtaaagttcattcgttcctc
tttaaaaggcctctggttgcaagtaaatgagttctatacattaaatttataacctggcat
acggtggttttacttgcatgtggtagtcttttttttctctttgtgttctcaggcccacat
aactgatacctgccgaattgatgaaactgagcctacgttcaaaatgattggccgtgcaga
atacttaatggtattatttaattaatgcttttaggacatatatttttataaaaactcaca
acagttatttacaagctaaaacccattacaaccatactttttagttaaacccccccaccc
ccataaac----------------------------------------
>USA_CC-A3.1_1
-------------------------------aagggttcaaaccttcatctccggtcccc
aaaaccggaatcttccaattaaactaccctttgacgcaaaagaagcgccaacatgtaaat
ttacctatattctctgccgtgcccaacagaataatatccataatacctatctatgtatta
tcgtacatcaacttatttaccactagcatatgatcagtaatgttgtcgattaatctgacc
ttaaacataaaaacta--ttaattttgcataaactgttttagttacatgactattataca
ggtaataggaatgaaatgatataggacataaaattaaaccattattctcaaccatgaata
tcgttacagtaataggttatttcttagttcaactcatcacgagaaataagcaatccttgt
tagtaagatacaatattaccagtttcaagtccattaagtcatgtcgtacataactgatct
attctggcctctggttggttttttcaggcacattaaggcagtaaagttcattcgttcctc
tttaaaaggcctctggttgcaagtaaatgagttctatacattaaatttataacctggcat
acggtggttttacttgcatgtggtagtcttttttttctctttgtgttctcaggcccacat
aactgatacctgccgaattgatgaaactgagcctacgttcaaaatgattggccgtgcaga
atacttaatggtattatttaattaatgcttttaggacatatatttttataaaaactcaca
acagttatttacaagctaaaacccattacaaccatactttttagttaaacccccccaccc
ccataaac----------------------------------------
>USA_CC-A3.1_2
-------------------------------aagggttcaaaccttcatctccggtcccc
aaaaccggaatcttccaattaaactaccctttgacgcaaaagaagcgccaacatgtaaat
ttacctatattctctgccgtgcccaacagaataatatccataatacctatctatgtatta
tcgtacatcaacttatttaccactagcatatgatcagtaatgttgtcgattaatctgacc
ttaaacataaaaacta--ttaattttgcataaactgttttagttacatgactattataca
ggtaataggaatgaaatgatataggacataaaattaaaccattattctcaaccatgaata
tcgttacagtaataggttatttcttagttcaactcatcacgagaaataagcaatccttgt
tagtaagatacaatattaccagtttcaagtccattaagtcatgtcgtacataactgatct
attctggcctctggttggttttttcaggcacattaaggcagtaaagttcattcgttcctc
tttaaaaggcctctggttgcaagtaaatgagttctatacattaaatttataacctggcat
acggtggttttacttgcatgtggtagtcttttttttctctttgtgttctcaggcccacat
aactgatacctgccgaattgatgaaactgagcctacgttcaaaatgattggccgtgcaga
atacttaatggtattatttaattaatgcttttaggacatatatttttataaaaactcaca
acagttatttacaagctaaaacccattacaaccatactttttagttaaacccccccaccc
ccataaac----------------------------------------
>USA_CC-A3.1_3
-------------------------------aagggttcaaaccttcatctccggtcccc
aaaaccggaatcttccaattaaactaccctttgacgcaaaagaagcgccaacatgtaaat
ttacctatattctctgccgtgcccaacagaataatatccataatacctatctatgtatta
tcgtacatcaacttatttaccactagcatatgatcagtaatgttgtcgattaatctgacc
ttaaacataaaaacta--ttaattttgcataaactgttttagttacatgactattataca
ggtaataggaatgaaatgatataggacataaaattaaaccattattctcaaccatgaata
tcgttacagtaataggttatttcttagttcaactcatcacgagaaataagcaatccttgt
tagtaagatacaatattaccagtttcaagtccattaagtcatgtcgtacataactgatct
attctggcctctggttggttttttcaggcacattaaggcagtaaagttcattcgttcctc
tttaaaaggcctctggttgcaagtaaatgagttctatacattaaatttataacctggcat
acggtggttttacttgcatgtggtagtcttttttttctctttgtgttctcaggcccacat
aactgatacctgccgaattgatgaaactgagcctacgttcaaaatgattggccgtgcaga
atacttaatggtattatttaattaatgcttttaggacatatatttttataaaaactcaca
acagttatttacaagctaaaacccattacaaccatactttttagttaaacccccccaccc
ccataaac----------------------------------------
>USA_CC-A3.1_4
-------------------------------aagggttcaaaccttcatctccggtcccc
aaaaccggaatcttccaattaaactaccctttgacgcaaaagaagcgccaacatgtaaat
ttacctatattctctgccgtgcccaacagaataatatccataatacctatctatgtatta
tcgtacatcaacttatttaccactagcatatgatcagtaatgttgtcgattaatctgacc
ttaaacataaaaacta--ttaattttgcataaactgttttagttacatgactattataca
ggtaataggaatgaaatgatataggacataaaattaaaccattattctcaaccatgaata
tcgttacagtaataggttatttcttagttcaactcatcacgagaaataagcaatccttgt
tagtaagatacaatattaccagtttcaagtccattaagtcatgtcgtacataactgatct
attctggcctctggttggttttttcaggcacattaaggcagtaaagttcattcgttcctc
tttaaaaggcctctggttgcaagtaaatgagttctatacattaaatttataacctggcat
acggtggttttacttgcatgtggtagtcttttttttctctttgtgttctcaggcccacat
aactgatacctgccgaattgatgaaactgagcctacgttcaaaatgattggccgtgcaga
atacttaatggtattatttaattaatgcttttaggacatatatttttataaaaactcaca
acagttatttacaagctaaaacccattacaaccatactttttagttaaacccccccaccc
ccataaac----------------------------------------
>USA_CC-A3.1_1
-------------------------------aagggttcaaaccttcatctccggtcccc
aaaaccggaatcttccaattaaactaccctttgacgcaaaagaagcgccaacatgtaaat
ttacctatattctctgccgtgcccaacagaataatatccataatacctatctatgtatta
tcgtacatcaacttatttaccactagcatatgatcagtaatgttgtcgattaatctgacc
ttaaacataaaaacta--ttaattttgcataaactgttttagttacatgactattataca
ggtaataggaatgaaatgatataggacataaaattaaaccattattctcaaccatgaata
tcgttacagtaataggttatttcttagttcaactcatcacgagaaataagcaatccttgt
tagtaagatacaatattaccagtttcaagtccattaagtcatgtcgtacataactgatct
attctggcctctggttggttttttcaggcacattaaggcagtaaagttcattcgttcctc
tttaaaaggcctctggttgcaagtaaatgagttctatacattaaatttataacctggcat
acggtggttttacttgcatgtggtagtcttttttttctctttgtgttctcaggcccacat
aactgatacctgccgaattgatgaaactgagcctacgttcaaaatgattggccgtgcaga
atacttaatggtattatttaattaatgcttttaggacatatatttttataaaaactcaca
acagttatttacaagctaaaacccattacaaccatactttttagttaaacccccccaccc
ccataaac----------------------------------------
>USA_CC-A3.1_2
-------------------------------aagggttcaaaccttcatctccggtcccc
aaaaccggaatcttccaattaaactaccctttgacgcaaaagaagcgccaacatgtaaat
ttacctatattctctgccgtgcccaacagaataatatccataatacctatctatgtatta
tcgtacatcaacttatttaccactagcatatgatcagtaatgttgtcgattaatctgacc
ttaaacataaaaacta--ttaattttgcataaactgttttagttacatgactattataca
ggtaataggaatgaaatgatataggacataaaattaaaccattattctcaaccatgaata
tcgttacagtaataggttatttcttagttcaactcatcacgagaaataagcaatccttgt
tagtaagatacaatattaccagtttcaagtccattaagtcatgtcgtacataactgatct
attctggcctctggttggttttttcaggcacattaaggcagtaaagttcattcgttcctc
tttaaaaggcctctggttgcaagtaaatgagttctatacattaaatttataacctggcat
acggtggttttacttgcatgtggtagtcttttttttctctttgtgttctcaggcccacat
aactgatacctgccgaattgatgaaactgagcctacgttcaaaatgattggccgtgcaga
atacttaatggtattatttaattaatgcttttaggacatatatttttataaaaactcaca
acagttatttacaagctaaaacccattacaaccatactttttagttaaacccccccaccc
ccataaac----------------------------------------
>USA_CC-A3.1_3
-------------------------------aagggttcaaaccttcatctccggtcccc
aaaaccggaatcttccaattaaactaccctttgacgcaaaagaagcgccaacatgtaaat
ttacctatattctctgccgtgcccaacagaataatatccataatacctatctatgtatta
tcgtacatcaacttatttaccactagcatatgatcagtaatgttgtcgattaatctgacc
ttaaacataaaaacta--ttaattttgcataaactgttttagttacatgactattataca
ggtaataggaatgaaatgatataggacataaaattaaaccattattctcaaccatgaata
tcgttacagtaataggttatttcttagttcaactcatcacgagaaataagcaatccttgt
tagtaagatacaatattaccagtttcaagtccattaagtcatgtcgtacataactgatct
attctggcctctggttggttttttcaggcacattaaggcagtaaagttcattcgttcctc
tttaaaaggcctctggttgcaagtaaatgagttctatacattaaatttataacctggcat
acggtggttttacttgcatgtggtagtcttttttttctctttgtgttctcaggcccacat
aactgatacctgccgaattgatgaaactgagcctacgttcaaaatgattggccgtgcaga
atacttaatggtattatttaattaatgcttttaggacatatatttttataaaaactcaca
acagttatttacaagctaaaacccattacaaccatactttttagttaaacccccccaccc
ccataaac----------------------------------------
>USA_CC-A3.1_4
-------------------------------aagggttcaaaccttcatctccggtcccc
aaaaccggaatcttccaattaaactaccctttgacgcaaaagaagcgccaacatgtaaat
ttacctatattctctgccgtgcccaacagaataatatccataatacctatctatgtatta
tcgtacatcaacttatttaccactagcatatgatcagtaatgttgtcgattaatctgacc
ttaaacataaaaacta--ttaattttgcataaactgttttagttacatgactattataca
ggtaataggaatgaaatgatataggacataaaattaaaccattattctcaaccatgaata
tcgttacagtaataggttatttcttagttcaactcatcacgagaaataagcaatccttgt
tagtaagatacaatattaccagtttcaagtccattaagtcatgtcgtacataactgatct
attctggcctctggttggttttttcaggcacattaaggcagtaaagttcattcgttcctc
tttaaaaggcctctggttgcaagtaaatgagttctatacattaaatttataacctggcat
acggtggttttacttgcatgtggtagtcttttttttctctttgtgttctcaggcccacat
aactgatacctgccgaattgatgaaactgagcctacgttcaaaatgattggccgtgcaga
atacttaatggtattatttaattaatgcttttaggacatatatttttataaaaactcaca
acagttatttacaagctaaaacccattacaaccatactttttagttaaacccccccaccc
ccataaac----------------------------------------
>USA_CC-A3.1_5
-------------------------------aagggttcaaaccttcatctccggtcccc
aaaaccggaatcttccaattaaactaccctttgacgcaaaagaagcgccaacatgtaaat
ttacctatattctctgccgtgcccaacagaataatatccataatacctatctatgtatta
tcgtacatcaacttatttaccactagcatatgatcagtaatgttgtcgattaatctgacc
ttaaacataaaaacta--ttaattttgcataaactgttttagttacatgactattataca
ggtaataggaatgaaatgatataggacataaaattaaaccattattctcaaccatgaata
tcgttacagtaataggttatttcttagttcaactcatcacgagaaataagcaatccttgt
tagtaagatacaatattaccagtttcaagtccattaagtcatgtcgtacataactgatct
attctggcctctggttggttttttcaggcacattaaggcagtaaagttcattcgttcctc
tttaaaaggcctctggttgcaagtaaatgagttctatacattaaatttataacctggcat
acggtggttttacttgcatgtggtagtcttttttttctctttgtgttctcaggcccacat
aactgatacctgccgaattgatgaaactgagcctacgttcaaaatgattggccgtgcaga
atacttaatggtattatttaattaatgcttttaggacatatatttttataaaaactcaca
acagttatttacaagctaaaacccattacaaccatactttttagttaaacccccccaccc
ccataaac----------------------------------------
>USA_CC-A3.1_6
-------------------------------aagggttcaaaccttcatctccggtcccc
aaaaccggaatcttccaattaaactaccctttgacgcaaaagaagcgccaacatgtaaat
ttacctatattctctgccgtgcccaacagaataatatccataatacctatctatgtatta
tcgtacatcaacttatttaccactagcatatgatcagtaatgttgtcgattaatctgacc
ttaaacataaaaacta--ttaattttgcataaactgttttagttacatgactattataca
ggtaataggaatgaaatgatataggacataaaattaaaccattattctcaaccatgaata
tcgttacagtaataggttatttcttagttcaactcatcacgagaaataagcaatccttgt
tagtaagatacaatattaccagtttcaagtccattaagtcatgtcgtacataactgatct
attctggcctctggttggttttttcaggcacattaaggcagtaaagttcattcgttcctc
tttaaaaggcctctggttgcaagtaaatgagttctatacattaaatttataacctggcat
acggtggttttacttgcatgtggtagtcttttttttctctttgtgttctcaggcccacat
aactgatacctgccgaattgatgaaactgagcctacgttcaaaatgattggccgtgcaga
atacttaatggtattatttaattaatgcttttaggacatatatttttataaaaactcaca
acagttatttacaagctaaaacccattacaaccatactttttagttaaacccccccaccc
ccataaac----------------------------------------
>USA_CC-A3.1_7
-------------------------------aagggttcaaaccttcatctccggtcccc
aaaaccggaatcttccaattaaactaccctttgacgcaaaagaagcgccaacatgtaaat
ttacctatattctctgccgtgcccaacagaataatatccataatacctatctatgtatta
tcgtacatcaacttatttaccactagcatatgatcagtaatgttgtcgattaatctgacc
ttaaacataaaaacta--ttaattttgcataaactgttttagttacatgactattataca
ggtaataggaatgaaatgatataggacataaaattaaaccattattctcaaccatgaata
tcgttacagtaataggttatttcttagttcaactcatcacgagaaataagcaatccttgt
tagtaagatacaatattaccagtttcaagtccattaagtcatgtcgtacataactgatct
attctggcctctggttggttttttcaggcacattaaggcagtaaagttcattcgttcctc
tttaaaaggcctctggttgcaagtaaatgagttctatacattaaatttataacctggcat
acggtggttttacttgcatgtggtagtcttttttttctctttgtgttctcaggcccacat
aactgatacctgccgaattgatgaaactgagcctacgttcaaaatgattggccgtgcaga
atacttaatggtattatttaattaatgcttttaggacatatatttttataaaaactcaca
acagttatttacaagctaaaacccattacaaccatactttttagttaaacccccccaccc
ccataaac----------------------------------------
>USA_CC-A3.1_8
-------------------------------aagggttcaaaccttcatctccggtcccc
aaaaccggaatcttccaattaaactaccctttgacgcaaaagaagcgccaacatgtaaat
ttacctatattctctgccgtgcccaacagaataatatccataatacctatctatgtatta
tcgtacatcaacttatttaccactagcatatgatcagtaatgttgtcgattaatctgacc
ttaaacataaaaacta--ttaattttgcataaactgttttagttacatgactattataca
ggtaataggaatgaaatgatataggacataaaattaaaccattattctcaaccatgaata
tcgttacagtaataggttatttcttagttcaactcatcacgagaaataagcaatccttgt
tagtaagatacaatattaccagtttcaagtccattaagtcatgtcgtacataactgatct
attctggcctctggttggttttttcaggcacattaaggcagtaaagttcattcgttcctc
tttaaaaggcctctggttgcaagtaaatgagttctatacattaaatttataacctggcat
acggtggttttacttgcatgtggtagtcttttttttctctttgtgttctcaggcccacat
aactgatacctgccgaattgatgaaactgagcctacgttcaaaatgattggccgtgcaga
atacttaatggtattatttaattaatgcttttaggacatatatttttataaaaactcaca
acagttatttacaagctaaaacccattacaaccatactttttagttaaacccccccaccc
ccataaac----------------------------------------
>USA_CC-A3.1_9
-------------------------------aagggttcaaaccttcatctccggtcccc
aaaaccggaatcttccaattaaactaccctttgacgcaaaagaagcgccaacatgtaaat
ttacctatattctctgccgtgcccaacagaataatatccataatacctatctatgtatta
tcgtacatcaacttatttaccactagcatatgatcagtaatgttgtcgattaatctgacc
ttaaacataaaaacta--ttaattttgcataaactgttttagttacatgactattataca
ggtaataggaatgaaatgatataggacataaaattaaaccattattctcaaccatgaata
tcgttacagtaataggttatttcttagttcaactcatcacgagaaataagcaatccttgt
tagtaagatacaatattaccagtttcaagtccattaagtcatgtcgtacataactgatct
attctggcctctggttggttttttcaggcacattaaggcagtaaagttcattcgttcctc
tttaaaaggcctctggttgcaagtaaatgagttctatacattaaatttataacctggcat
acggtggttttacttgcatgtggtagtcttttttttctctttgtgttctcaggcccacat
aactgatacctgccgaattgatgaaactgagcctacgttcaaaatgattggccgtgcaga
atacttaatggtattatttaattaatgcttttaggacatatatttttataaaaactcaca
acagttatttacaagctaaaacccattacaaccatactttttagttaaacccccccaccc
ccataaac----------------------------------------
>USA_CC-A3.1_10
-------------------------------aagggttcaaaccttcatctccggtcccc
aaaaccggaatcttccaattaaactaccctttgacgcaaaagaagcgccaacatgtaaat
ttacctatattctctgccgtgcccaacagaataatatccataatacctatctatgtatta
tcgtacatcaacttatttaccactagcatatgatcagtaatgttgtcgattaatctgacc
ttaaacataaaaacta--ttaattttgcataaactgttttagttacatgactattataca
ggtaataggaatgaaatgatataggacataaaattaaaccattattctcaaccatgaata
tcgttacagtaataggttatttcttagttcaactcatcacgagaaataagcaatccttgt
tagtaagatacaatattaccagtttcaagtccattaagtcatgtcgtacataactgatct
attctggcctctggttggttttttcaggcacattaaggcagtaaagttcattcgttcctc
tttaaaaggcctctggttgcaagtaaatgagttctatacattaaatttataacctggcat
acggtggttttacttgcatgtggtagtcttttttttctctttgtgttctcaggcccacat
aactgatacctgccgaattgatgaaactgagcctacgttcaaaatgattggccgtgcaga
atacttaatggtattatttaattaatgcttttaggacatatatttttataaaaactcaca
acagttatttacaagctaaaacccattacaaccatactttttagttaaacccccccaccc
ccataaac----------------------------------------
>USA_CC-A3.1_1
-------------------------------aagggttcaaaccttcatctccggtcccc
aaaaccggaatcttccaattaaactaccctttgacgcaaaagaagcgccaacatgtaaat
ttacctatattctctgccgtgcccaacagaataatatccataatacctatctatgtatta
tcgtacatcaacttatttaccactagcatatgatcagtaatgttgtcgattaatctgacc
ttaaacataaaaacta--ttaattttgcataaactgttttagttacatgactattataca
ggtaataggaatgaaatgatataggacataaaattaaaccattattctcaaccatgaata
tcgttacagtaataggttatttcttagttcaactcatcacgagaaataagcaatccttgt
tagtaagatacaatattaccagtttcaagtccattaagtcatgtcgtacataactgatct
attctggcctctggttggttttttcaggcacattaaggcagtaaagttcattcgttcctc
tttaaaaggcctctggttgcaagtaaatgagttctatacattaaatttataacctggcat
acggtggttttacttgcatgtggtagtcttttttttctctttgtgttctcaggcccacat
aactgatacctgccgaattgatgaaactgagcctacgttcaaaatgattggccgtgcaga
atacttaatggtattatttaattaatgcttttaggacatatatttttataaaaactcaca
acagttatttacaagctaaaacccattacaaccatactttttagttaaacccccccaccc
ccataaac----------------------------------------
>USA_CC-A3.1_2
-------------------------------aagggttcaaaccttcatctccggtcccc
aaaaccggaatcttccaattaaactaccctttgacgcaaaagaagcgccaacatgtaaat
ttacctatattctctgccgtgcccaacagaataatatccataatacctatctatgtatta
tcgtacatcaacttatttaccactagcatatgatcagtaatgttgtcgattaatctgacc
ttaaacataaaaacta--ttaattttgcataaactgttttagttacatgactattataca
ggtaataggaatgaaatgatataggacataaaattaaaccattattctcaaccatgaata
tcgttacagtaataggttatttcttagttcaactcatcacgagaaataagcaatccttgt
tagtaagatacaatattaccagtttcaagtccattaagtcatgtcgtacataactgatct
attctggcctctggttggttttttcaggcacattaaggcagtaaagttcattcgttcctc
tttaaaaggcctctggttgcaagtaaatgagttctatacattaaatttataacctggcat
acggtggttttacttgcatgtggtagtcttttttttctctttgtgttctcaggcccacat
aactgatacctgccgaattgatgaaactgagcctacgttcaaaatgattggccgtgcaga
atacttaatggtattatttaattaatgcttttaggacatatatttttataaaaactcaca
acagttatttacaagctaaaacccattacaaccatactttttagttaaacccccccaccc
ccataaac----------------------------------------
>USA_CC-A3.1_3
-------------------------------aagggttcaaaccttcatctccggtcccc
aaaaccggaatcttccaattaaactaccctttgacgcaaaagaagcgccaacatgtaaat
ttacctatattctctgccgtgcccaacagaataatatccataatacctatctatgtatta
tcgtacatcaacttatttaccactagcatatgatcagtaatgttgtcgattaatctgacc
ttaaacataaaaacta--ttaattttgcataaactgttttagttacatgactattataca
ggtaataggaatgaaatgatataggacataaaattaaaccattattctcaaccatgaata
tcgttacagtaataggttatttcttagttcaactcatcacgagaaataagcaatccttgt
tagtaagatacaatattaccagtttcaagtccattaagtcatgtcgtacataactgatct
attctggcctctggttggttttttcaggcacattaaggcagtaaagttcattcgttcctc
tttaaaaggcctctggttgcaagtaaatgagttctatacattaaatttataacctggcat
acggtggttttacttgcatgtggtagtcttttttttctctttgtgttctcaggcccacat
aactgatacctgccgaattgatgaaactgagcctacgttcaaaatgattggccgtgcaga
atacttaatggtattatttaattaatgcttttaggacatatatttttataaaaactcaca
acagttatttacaagctaaaacccattacaaccatactttttagttaaacccccccaccc
ccataaac----------------------------------------
>USA_CC-A3.1_4
-------------------------------aagggttcaaaccttcatctccggtcccc
aaaaccggaatcttccaattaaactaccctttgacgcaaaagaagcgccaacatgtaaat
ttacctatattctctgccgtgcccaacagaataatatccataatacctatctatgtatta
tcgtacatcaacttatttaccactagcatatgatcagtaatgttgtcgattaatctgacc
ttaaacataaaaacta--ttaattttgcataaactgttttagttacatgactattataca
ggtaataggaatgaaatgatataggacataaaattaaaccattattctcaaccatgaata
tcgttacagtaataggttatttcttagttcaactcatcacgagaaataagcaatccttgt
tagtaagatacaatattaccagtttcaagtccattaagtcatgtcgtacataactgatct
attctggcctctggttggttttttcaggcacattaaggcagtaaagttcattcgttcctc
tttaaaaggcctctggttgcaagtaaatgagttctatacattaaatttataacctggcat
acggtggttttacttgcatgtggtagtcttttttttctctttgtgttctcaggcccacat
aactgatacctgccgaattgatgaaactgagcctacgttcaaaatgattggccgtgcaga
atacttaatggtattatttaattaatgcttttaggacatatatttttataaaaactcaca
acagttatttacaagctaaaacccattacaaccatactttttagttaaacccccccaccc
ccataaac----------------------------------------
>USA_CC-A3.1_5
-------------------------------aagggttcaaaccttcatctccggtcccc
aaaaccggaatcttccaattaaactaccctttgacgcaaaagaagcgccaacatgtaaat
ttacctatattctctgccgtgcccaacagaataatatccataatacctatctatgtatta
tcgtacatcaacttatttaccactagcatatgatcagtaatgttgtcgattaatctgacc
ttaaacataaaaacta--ttaattttgcataaactgttttagttacatgactattataca
ggtaataggaatgaaatgatataggacataaaattaaaccattattctcaaccatgaata
tcgttacagtaataggttatttcttagttcaactcatcacgagaaataagcaatccttgt
tagtaagatacaatattaccagtttcaagtccattaagtcatgtcgtacataactgatct
attctggcctctggttggttttttcaggcacattaaggcagtaaagttcattcgttcctc
tttaaaaggcctctggttgcaagtaaatgagttctatacattaaatttataacctggcat
acggtggttttacttgcatgtggtagtcttttttttctctttgtgttctcaggcccacat
aactgatacctgccgaattgatgaaactgagcctacgttcaaaatgattggccgtgcaga
atacttaatggtattatttaattaatgcttttaggacatatatttttataaaaactcaca
acagttatttacaagctaaaacccattacaaccatactttttagttaaacccccccaccc
ccataaac----------------------------------------
>USA_CC-A3.1_6
-------------------------------aagggttcaaaccttcatctccggtcccc
aaaaccggaatcttccaattaaactaccctttgacgcaaaagaagcgccaacatgtaaat
ttacctatattctctgccgtgcccaacagaataatatccataatacctatctatgtatta
tcgtacatcaacttatttaccactagcatatgatcagtaatgttgtcgattaatctgacc
ttaaacataaaaacta--ttaattttgcataaactgttttagttacatgactattataca
ggtaataggaatgaaatgatataggacataaaattaaaccattattctcaaccatgaata
tcgttacagtaataggttatttcttagttcaactcatcacgagaaataagcaatccttgt
tagtaagatacaatattaccagtttcaagtccattaagtcatgtcgtacataactgatct
attctggcctctggttggttttttcaggcacattaaggcagtaaagttcattcgttcctc
tttaaaaggcctctggttgcaagtaaatgagttctatacattaaatttataacctggcat
acggtggttttacttgcatgtggtagtcttttttttctctttgtgttctcaggcccacat
aactgatacctgccgaattgatgaaactgagcctacgttcaaaatgattggccgtgcaga
atacttaatggtattatttaattaatgcttttaggacatatatttttataaaaactcaca
acagttatttacaagctaaaacccattacaaccatactttttagttaaacccccccaccc
ccataaac----------------------------------------
>USA_CC-A3.1_7
-------------------------------aagggttcaaaccttcatctccggtcccc
aaaaccggaatcttccaattaaactaccctttgacgcaaaagaagcgccaacatgtaaat
ttacctatattctctgccgtgcccaacagaataatatccataatacctatctatgtatta
tcgtacatcaacttatttaccactagcatatgatcagtaatgttgtcgattaatctgacc
ttaaacataaaaacta--ttaattttgcataaactgttttagttacatgactattataca
ggtaataggaatgaaatgatataggacataaaattaaaccattattctcaaccatgaata
tcgttacagtaataggttatttcttagttcaactcatcacgagaaataagcaatccttgt
tagtaagatacaatattaccagtttcaagtccattaagtcatgtcgtacataactgatct
attctggcctctggttggttttttcaggcacattaaggcagtaaagttcattcgttcctc
tttaaaaggcctctggttgcaagtaaatgagttctatacattaaatttataacctggcat
acggtggttttacttgcatgtggtagtcttttttttctctttgtgttctcaggcccacat
aactgatacctgccgaattgatgaaactgagcctacgttcaaaatgattggccgtgcaga
atacttaatggtattatttaattaatgcttttaggacatatatttttataaaaactcaca
acagttatttacaagctaaaacccattacaaccatactttttagttaaacccccccaccc
ccataaac----------------------------------------
>USA_CC-A3.1_8
-------------------------------aagggttcaaaccttcatctccggtcccc
aaaaccggaatcttccaattaaactaccctttgacgcaaaagaagcgccaacatgtaaat
ttacctatattctctgccgtgcccaacagaataatatccataatacctatctatgtatta
tcgtacatcaacttatttaccactagcatatgatcagtaatgttgtcgattaatctgacc
ttaaacataaaaacta--ttaattttgcataaactgttttagttacatgactattataca
ggtaataggaatgaaatgatataggacataaaattaaaccattattctcaaccatgaata
tcgttacagtaataggttatttcttagttcaactcatcacgagaaataagcaatccttgt
tagtaagatacaatattaccagtttcaagtccattaagtcatgtcgtacataactgatct
attctggcctctggttggttttttcaggcacattaaggcagtaaagttcattcgttcctc
tttaaaaggcctctggttgcaagtaaatgagttctatacattaaatttataacctggcat
acggtggttttacttgcatgtggtagtcttttttttctctttgtgttctcaggcccacat
aactgatacctgccgaattgatgaaactgagcctacgttcaaaatgattggccgtgcaga
atacttaatggtattatttaattaatgcttttaggacatatatttttataaaaactcaca
acagttatttacaagctaaaacccattacaaccatactttttagttaaacccccccaccc
ccataaac----------------------------------------
>USA_CC-A3.1_9
-------------------------------aagggttcaaaccttcatctccggtcccc
aaaaccggaatcttccaattaaactaccctttgacgcaaaagaagcgccaacatgtaaat
ttacctatattctctgccgtgcccaacagaataatatccataatacctatctatgtatta
tcgtacatcaacttatttaccactagcatatgatcagtaatgttgtcgattaatctgacc
ttaaacataaaaacta--ttaattttgcataaactgttttagttacatgactattataca
ggtaataggaatgaaatgatataggacataaaattaaaccattattctcaaccatgaata
tcgttacagtaataggttatttcttagttcaactcatcacgagaaataagcaatccttgt
tagtaagatacaatattaccagtttcaagtccattaagtcatgtcgtacataactgatct
attctggcctctggttggttttttcaggcacattaaggcagtaaagttcattcgttcctc
tttaaaaggcctctggttgcaagtaaatgagttctatacattaaatttataacctggcat
acggtggttttacttgcatgtggtagtcttttttttctctttgtgttctcaggcccacat
aactgatacctgccgaattgatgaaactgagcctacgttcaaaatgattggccgtgcaga
atacttaatggtattatttaattaatgcttttaggacatatatttttataaaaactcaca
acagttatttacaagctaaaacccattacaaccatactttttagttaaacccccccaccc
ccataaac----------------------------------------
>USA_CC-A3.1_10
-------------------------------aagggttcaaaccttcatctccggtcccc
aaaaccggaatcttccaattaaactaccctttgacgcaaaagaagcgccaacatgtaaat
ttacctatattctctgccgtgcccaacagaataatatccataatacctatctatgtatta
tcgtacatcaacttatttaccactagcatatgatcagtaatgttgtcgattaatctgacc
ttaaacataaaaacta--ttaattttgcataaactgttttagttacatgactattataca
ggtaataggaatgaaatgatataggacataaaattaaaccattattctcaaccatgaata
tcgttacagtaataggttatttcttagttcaactcatcacgagaaataagcaatccttgt
tagtaagatacaatattaccagtttcaagtccattaagtcatgtcgtacataactgatct
attctggcctctggttggttttttcaggcacattaaggcagtaaagttcattcgttcctc
tttaaaaggcctctggttgcaagtaaatgagttctatacattaaatttataacctggcat
acggtggttttacttgcatgtggtagtcttttttttctctttgtgttctcaggcccacat
aactgatacctgccgaattgatgaaactgagcctacgttcaaaatgattggccgtgcaga
atacttaatggtattatttaattaatgcttttaggacatatatttttataaaaactcaca
acagttatttacaagctaaaacccattacaaccatactttttagttaaacccccccaccc
ccataaac----------------------------------------
>USA_CC-A3.1_11
-------------------------------aagggttcaaaccttcatctccggtcccc
aaaaccggaatcttccaattaaactaccctttgacgcaaaagaagcgccaacatgtaaat
ttacctatattctctgccgtgcccaacagaataatatccataatacctatctatgtatta
tcgtacatcaacttatttaccactagcatatgatcagtaatgttgtcgattaatctgacc
ttaaacataaaaacta--ttaattttgcataaactgttttagttacatgactattataca
ggtaataggaatgaaatgatataggacataaaattaaaccattattctcaaccatgaata
tcgttacagtaataggttatttcttagttcaactcatcacgagaaataagcaatccttgt
tagtaagatacaatattaccagtttcaagtccattaagtcatgtcgtacataactgatct
attctggcctctggttggttttttcaggcacattaaggcagtaaagttcattcgttcctc
tttaaaaggcctctggttgcaagtaaatgagttctatacattaaatttataacctggcat
acggtggttttacttgcatgtggtagtcttttttttctctttgtgttctcaggcccacat
aactgatacctgccgaattgatgaaactgagcctacgttcaaaatgattggccgtgcaga
atacttaatggtattatttaattaatgcttttaggacatatatttttataaaaactcaca
acagttatttacaagctaaaacccattacaaccatactttttagttaaacccccccaccc
ccataaac----------------------------------------
>USA_CC-A3.1_12
-------------------------------aagggttcaaaccttcatctccggtcccc
aaaaccggaatcttccaattaaactaccctttgacgcaaaagaagcgccaacatgtaaat
ttacctatattctctgccgtgcccaacagaataatatccataatacctatctatgtatta
tcgtacatcaacttatttaccactagcatatgatcagtaatgttgtcgattaatctgacc
ttaaacataaaaacta--ttaattttgcataaactgttttagttacatgactattataca
ggtaataggaatgaaatgatataggacataaaattaaaccattattctcaaccatgaata
tcgttacagtaataggttatttcttagttcaactcatcacgagaaataagcaatccttgt
tagtaagatacaatattaccagtttcaagtccattaagtcatgtcgtacataactgatct
attctggcctctggttggttttttcaggcacattaaggcagtaaagttcattcgttcctc
tttaaaaggcctctggttgcaagtaaatgagttctatacattaaatttataacctggcat
acggtggttttacttgcatgtggtagtcttttttttctctttgtgttctcaggcccacat
aactgatacctgccgaattgatgaaactgagcctacgttcaaaatgattggccgtgcaga
atacttaatggtattatttaattaatgcttttaggacatatatttttataaaaactcaca
acagttatttacaagctaaaacccattacaaccatactttttagttaaacccccccaccc
ccataaac----------------------------------------
>USA_CC-A3.1_13
-------------------------------aagggttcaaaccttcatctccggtcccc
aaaaccggaatcttccaattaaactaccctttgacgcaaaagaagcgccaacatgtaaat
ttacctatattctctgccgtgcccaacagaataatatccataatacctatctatgtatta
tcgtacatcaacttatttaccactagcatatgatcagtaatgttgtcgattaatctgacc
ttaaacataaaaacta--ttaattttgcataaactgttttagttacatgactattataca
ggtaataggaatgaaatgatataggacataaaattaaaccattattctcaaccatgaata
tcgttacagtaataggttatttcttagttcaactcatcacgagaaataagcaatccttgt
tagtaagatacaatattaccagtttcaagtccattaagtcatgtcgtacataactgatct
attctggcctctggttggttttttcaggcacattaaggcagtaaagttcattcgttcctc
tttaaaaggcctctggttgcaagtaaatgagttctatacattaaatttataacctggcat
acggtggttttacttgcatgtggtagtcttttttttctctttgtgttctcaggcccacat
aactgatacctgccgaattgatgaaactgagcctacgttcaaaatgattggccgtgcaga
atacttaatggtattatttaattaatgcttttaggacatatatttttataaaaactcaca
acagttatttacaagctaaaacccattacaaccatactttttagttaaacccccccaccc
ccataaac----------------------------------------
>USA_CC-A3.1_1
-------------------------------aagggttcaaaccttcatctccggtcccc
aaaaccggaatcttccaattaaactaccctttgacgcaaaagaagcgccaacatgtaaat
ttacctatattctctgccgtgcccaacagaataatatccataatacctatctatgtatta
tcgtacatcaacttatttaccactagcatatgatcagtaatgttgtcgattaatctgacc
ttaaacataaaaacta--ttaattttgcataaactgttttagttacatgactattataca
ggtaataggaatgaaatgatataggacataaaattaaaccattattctcaaccatgaata
tcgttacagtaataggttatttcttagttcaactcatcacgagaaataagcaatccttgt
tagtaagatacaatattaccagtttcaagtccattaagtcatgtcgtacataactgatct
attctggcctctggttggttttttcaggcacattaaggcagtaaagttcattcgttcctc
tttaaaaggcctctggttgcaagtaaatgagttctatacattaaatttataacctggcat
acggtggttttacttgcatgtggtagtcttttttttctctttgtgttctcaggcccacat
aactgatacctgccgaattgatgaaactgagcctacgttcaaaatgattggccgtgcaga
atacttaatggtattatttaattaatgcttttaggacatatatttttataaaaactcaca
acagttatttacaagctaaaacccattacaaccatactttttagttaaacccccccaccc
ccataaac----------------------------------------
>USA_CC-A3.1_2
-------------------------------aagggttcaaaccttcatctccggtcccc
aaaaccggaatcttccaattaaactaccctttgacgcaaaagaagcgccaacatgtaaat
ttacctatattctctgccgtgcccaacagaataatatccataatacctatctatgtatta
tcgtacatcaacttatttaccactagcatatgatcagtaatgttgtcgattaatctgacc
ttaaacataaaaacta--ttaattttgcataaactgttttagttacatgactattataca
ggtaataggaatgaaatgatataggacataaaattaaaccattattctcaaccatgaata
tcgttacagtaataggttatttcttagttcaactcatcacgagaaataagcaatccttgt
tagtaagatacaatattaccagtttcaagtccattaagtcatgtcgtacataactgatct
attctggcctctggttggttttttcaggcacattaaggcagtaaagttcattcgttcctc
tttaaaaggcctctggttgcaagtaaatgagttctatacattaaatttataacctggcat
acggtggttttacttgcatgtggtagtcttttttttctctttgtgttctcaggcccacat
aactgatacctgccgaattgatgaaactgagcctacgttcaaaatgattggccgtgcaga
atacttaatggtattatttaattaatgcttttaggacatatatttttataaaaactcaca
acagttatttacaagctaaaacccattacaaccatactttttagttaaacccccccaccc
ccataaac----------------------------------------
>USA_CC-A3.1_3
-------------------------------aagggttcaaaccttcatctccggtcccc
aaaaccggaatcttccaattaaactaccctttgacgcaaaagaagcgccaacatgtaaat
ttacctatattctctgccgtgcccaacagaataatatccataatacctatctatgtatta
tcgtacatcaacttatttaccactagcatatgatcagtaatgttgtcgattaatctgacc
ttaaacataaaaacta--ttaattttgcataaactgttttagttacatgactattataca
ggtaataggaatgaaatgatataggacataaaattaaaccattattctcaaccatgaata
tcgttacagtaataggttatttcttagttcaactcatcacgagaaataagcaatccttgt
tagtaagatacaatattaccagtttcaagtccattaagtcatgtcgtacataactgatct
attctggcctctggttggttttttcaggcacattaaggcagtaaagttcattcgttcctc
tttaaaaggcctctggttgcaagtaaatgagttctatacattaaatttataacctggcat
acggtggttttacttgcatgtggtagtcttttttttctctttgtgttctcaggcccacat
aactgatacctgccgaattgatgaaactgagcctacgttcaaaatgattggccgtgcaga
atacttaatggtattatttaattaatgcttttaggacatatatttttataaaaactcaca
acagttatttacaagctaaaacccattacaaccatactttttagttaaacccccccaccc
ccataaac----------------------------------------
>USA_CC-A3.1_4
-------------------------------aagggttcaaaccttcatctccggtcccc
aaaaccggaatcttccaattaaactaccctttgacgcaaaagaagcgccaacatgtaaat
ttacctatattctctgccgtgcccaacagaataatatccataatacctatctatgtatta
tcgtacatcaacttatttaccactagcatatgatcagtaatgttgtcgattaatctgacc
ttaaacataaaaacta--ttaattttgcataaactgttttagttacatgactattataca
ggtaataggaatgaaatgatataggacataaaattaaaccattattctcaaccatgaata
tcgttacagtaataggttatttcttagttcaactcatcacgagaaataagcaatccttgt
tagtaagatacaatattaccagtttcaagtccattaagtcatgtcgtacataactgatct
attctggcctctggttggttttttcaggcacattaaggcagtaaagttcattcgttcctc
tttaaaaggcctctggttgcaagtaaatgagttctatacattaaatttataacctggcat
acggtggttttacttgcatgtggtagtcttttttttctctttgtgttctcaggcccacat
aactgatacctgccgaattgatgaaactgagcctacgttcaaaatgattggccgtgcaga
atacttaatggtattatttaattaatgcttttaggacatatatttttataaaaactcaca
acagttatttacaagctaaaacccattacaaccatactttttagttaaacccccccaccc
ccataaac----------------------------------------
>USA_CC-A3.1_5
-------------------------------aagggttcaaaccttcatctccggtcccc
aaaaccggaatcttccaattaaactaccctttgacgcaaaagaagcgccaacatgtaaat
ttacctatattctctgccgtgcccaacagaataatatccataatacctatctatgtatta
tcgtacatcaacttatttaccactagcatatgatcagtaatgttgtcgattaatctgacc
ttaaacataaaaacta--ttaattttgcataaactgttttagttacatgactattataca
ggtaataggaatgaaatgatataggacataaaattaaaccattattctcaaccatgaata
tcgttacagtaataggttatttcttagttcaactcatcacgagaaataagcaatccttgt
tagtaagatacaatattaccagtttcaagtccattaagtcatgtcgtacataactgatct
attctggcctctggttggttttttcaggcacattaaggcagtaaagttcattcgttcctc
tttaaaaggcctctggttgcaagtaaatgagttctatacattaaatttataacctggcat
acggtggttttacttgcatgtggtagtcttttttttctctttgtgttctcaggcccacat
aactgatacctgccgaattgatgaaactgagcctacgttcaaaatgattggccgtgcaga
atacttaatggtattatttaattaatgcttttaggacatatatttttataaaaactcaca
acagttatttacaagctaaaacccattacaaccatactttttagttaaacccccccaccc
ccataaac----------------------------------------
>USA_CC-A3.1_6
-------------------------------aagggttcaaaccttcatctccggtcccc
aaaaccggaatcttccaattaaactaccctttgacgcaaaagaagcgccaacatgtaaat
ttacctatattctctgccgtgcccaacagaataatatccataatacctatctatgtatta
tcgtacatcaacttatttaccactagcatatgatcagtaatgttgtcgattaatctgacc
ttaaacataaaaacta--ttaattttgcataaactgttttagttacatgactattataca
ggtaataggaatgaaatgatataggacataaaattaaaccattattctcaaccatgaata
tcgttacagtaataggttatttcttagttcaactcatcacgagaaataagcaatccttgt
tagtaagatacaatattaccagtttcaagtccattaagtcatgtcgtacataactgatct
attctggcctctggttggttttttcaggcacattaaggcagtaaagttcattcgttcctc
tttaaaaggcctctggttgcaagtaaatgagttctatacattaaatttataacctggcat
acggtggttttacttgcatgtggtagtcttttttttctctttgtgttctcaggcccacat
aactgatacctgccgaattgatgaaactgagcctacgttcaaaatgattggccgtgcaga
atacttaatggtattatttaattaatgcttttaggacatatatttttataaaaactcaca
acagttatttacaagctaaaacccattacaaccatactttttagttaaacccccccaccc
ccataaac----------------------------------------
>USA_CC-A3.1_7
-------------------------------aagggttcaaaccttcatctccggtcccc
aaaaccggaatcttccaattaaactaccctttgacgcaaaagaagcgccaacatgtaaat
ttacctatattctctgccgtgcccaacagaataatatccataatacctatctatgtatta
tcgtacatcaacttatttaccactagcatatgatcagtaatgttgtcgattaatctgacc
ttaaacataaaaacta--ttaattttgcataaactgttttagttacatgactattataca
ggtaataggaatgaaatgatataggacataaaattaaaccattattctcaaccatgaata
tcgttacagtaataggttatttcttagttcaactcatcacgagaaataagcaatccttgt
tagtaagatacaatattaccagtttcaagtccattaagtcatgtcgtacataactgatct
attctggcctctggttggttttttcaggcacattaaggcagtaaagttcattcgttcctc
tttaaaaggcctctggttgcaagtaaatgagttctatacattaaatttataacctggcat
acggtggttttacttgcatgtggtagtcttttttttctctttgtgttctcaggcccacat
aactgatacctgccgaattgatgaaactgagcctacgttcaaaatgattggccgtgcaga
atacttaatggtattatttaattaatgcttttaggacatatatttttataaaaactcaca
acagttatttacaagctaaaacccattacaaccatactttttagttaaacccccccaccc
ccataaac----------------------------------------
>USA_CC-A3.1_8
-------------------------------aagggttcaaaccttcatctccggtcccc
aaaaccggaatcttccaattaaactaccctttgacgcaaaagaagcgccaacatgtaaat
ttacctatattctctgccgtgcccaacagaataatatccataatacctatctatgtatta
tcgtacatcaacttatttaccactagcatatgatcagtaatgttgtcgattaatctgacc
ttaaacataaaaacta--ttaattttgcataaactgttttagttacatgactattataca
ggtaataggaatgaaatgatataggacataaaattaaaccattattctcaaccatgaata
tcgttacagtaataggttatttcttagttcaactcatcacgagaaataagcaatccttgt
tagtaagatacaatattaccagtttcaagtccattaagtcatgtcgtacataactgatct
attctggcctctggttggttttttcaggcacattaaggcagtaaagttcattcgttcctc
tttaaaaggcctctggttgcaagtaaatgagttctatacattaaatttataacctggcat
acggtggttttacttgcatgtggtagtcttttttttctctttgtgttctcaggcccacat
aactgatacctgccgaattgatgaaactgagcctacgttcaaaatgattggccgtgcaga
atacttaatggtattatttaattaatgcttttaggacatatatttttataaaaactcaca
acagttatttacaagctaaaacccattacaaccatactttttagttaaacccccccaccc
ccataaac----------------------------------------
>USA_CC-A3.1_9
-------------------------------aagggttcaaaccttcatctccggtcccc
aaaaccggaatcttccaattaaactaccctttgacgcaaaagaagcgccaacatgtaaat
ttacctatattctctgccgtgcccaacagaataatatccataatacctatctatgtatta
tcgtacatcaacttatttaccactagcatatgatcagtaatgttgtcgattaatctgacc
ttaaacataaaaacta--ttaattttgcataaactgttttagttacatgactattataca
ggtaataggaatgaaatgatataggacataaaattaaaccattattctcaaccatgaata
tcgttacagtaataggttatttcttagttcaactcatcacgagaaataagcaatccttgt
tagtaagatacaatattaccagtttcaagtccattaagtcatgtcgtacataactgatct
attctggcctctggttggttttttcaggcacattaaggcagtaaagttcattcgttcctc
tttaaaaggcctctggttgcaagtaaatgagttctatacattaaatttataacctggcat
acggtggttttacttgcatgtggtagtcttttttttctctttgtgttctcaggcccacat
aactgatacctgccgaattgatgaaactgagcctacgttcaaaatgattggccgtgcaga
atacttaatggtattatttaattaatgcttttaggacatatatttttataaaaactcaca
acagttatttacaagctaaaacccattacaaccatactttttagttaaacccccccaccc
ccataaac----------------------------------------
>USA_CC-A3.1_10
-------------------------------aagggttcaaaccttcatctccggtcccc
aaaaccggaatcttccaattaaactaccctttgacgcaaaagaagcgccaacatgtaaat
ttacctatattctctgccgtgcccaacagaataatatccataatacctatctatgtatta
tcgtacatcaacttatttaccactagcatatgatcagtaatgttgtcgattaatctgacc
ttaaacataaaaacta--ttaattttgcataaactgttttagttacatgactattataca
ggtaataggaatgaaatgatataggacataaaattaaaccattattctcaaccatgaata
tcgttacagtaataggttatttcttagttcaactcatcacgagaaataagcaatccttgt
tagtaagatacaatattaccagtttcaagtccattaagtcatgtcgtacataactgatct
attctggcctctggttggttttttcaggcacattaaggcagtaaagttcattcgttcctc
tttaaaaggcctctggttgcaagtaaatgagttctatacattaaatttataacctggcat
acggtggttttacttgcatgtggtagtcttttttttctctttgtgttctcaggcccacat
aactgatacctgccgaattgatgaaactgagcctacgttcaaaatgattggccgtgcaga
atacttaatggtattatttaattaatgcttttaggacatatatttttataaaaactcaca
acagttatttacaagctaaaacccattacaaccatactttttagttaaacccccccaccc
ccataaac----------------------------------------
>USA_CC-A3.1_11
-------------------------------aagggttcaaaccttcatctccggtcccc
aaaaccggaatcttccaattaaactaccctttgacgcaaaagaagcgccaacatgtaaat
ttacctatattctctgccgtgcccaacagaataatatccataatacctatctatgtatta
tcgtacatcaacttatttaccactagcatatgatcagtaatgttgtcgattaatctgacc
ttaaacataaaaacta--ttaattttgcataaactgttttagttacatgactattataca
ggtaataggaatgaaatgatataggacataaaattaaaccattattctcaaccatgaata
tcgttacagtaataggttatttcttagttcaactcatcacgagaaataagcaatccttgt
tagtaagatacaatattaccagtttcaagtccattaagtcatgtcgtacataactgatct
attctggcctctggttggttttttcaggcacattaaggcagtaaagttcattcgttcctc
tttaaaaggcctctggttgcaagtaaatgagttctatacattaaatttataacctggcat
acggtggttttacttgcatgtggtagtcttttttttctctttgtgttctcaggcccacat
aactgatacctgccgaattgatgaaactgagcctacgttcaaaatgattggccgtgcaga
atacttaatggtattatttaattaatgcttttaggacatatatttttataaaaactcaca
acagttatttacaagctaaaacccattacaaccatactttttagttaaacccccccaccc
ccataaac----------------------------------------
>USA_CC-A3.1_12
-------------------------------aagggttcaaaccttcatctccggtcccc
aaaaccggaatcttccaattaaactaccctttgacgcaaaagaagcgccaacatgtaaat
ttacctatattctctgccgtgcccaacagaataatatccataatacctatctatgtatta
tcgtacatcaacttatttaccactagcatatgatcagtaatgttgtcgattaatctgacc
ttaaacataaaaacta--ttaattttgcataaactgttttagttacatgactattataca
ggtaataggaatgaaatgatataggacataaaattaaaccattattctcaaccatgaata
tcgttacagtaataggttatttcttagttcaactcatcacgagaaataagcaatccttgt
tagtaagatacaatattaccagtttcaagtccattaagtcatgtcgtacataactgatct
attctggcctctggttggttttttcaggcacattaaggcagtaaagttcattcgttcctc
tttaaaaggcctctggttgcaagtaaatgagttctatacattaaatttataacctggcat
acggtggttttacttgcatgtggtagtcttttttttctctttgtgttctcaggcccacat
aactgatacctgccgaattgatgaaactgagcctacgttcaaaatgattggccgtgcaga
atacttaatggtattatttaattaatgcttttaggacatatatttttataaaaactcaca
acagttatttacaagctaaaacccattacaaccatactttttagttaaacccccccaccc
ccataaac----------------------------------------
>USA_CC-A3.1_13
-------------------------------aagggttcaaaccttcatctccggtcccc
aaaaccggaatcttccaattaaactaccctttgacgcaaaagaagcgccaacatgtaaat
ttacctatattctctgccgtgcccaacagaataatatccataatacctatctatgtatta
tcgtacatcaacttatttaccactagcatatgatcagtaatgttgtcgattaatctgacc
ttaaacataaaaacta--ttaattttgcataaactgttttagttacatgactattataca
ggtaataggaatgaaatgatataggacataaaattaaaccattattctcaaccatgaata
tcgttacagtaataggttatttcttagttcaactcatcacgagaaataagcaatccttgt
tagtaagatacaatattaccagtttcaagtccattaagtcatgtcgtacataactgatct
attctggcctctggttggttttttcaggcacattaaggcagtaaagttcattcgttcctc
tttaaaaggcctctggttgcaagtaaatgagttctatacattaaatttataacctggcat
acggtggttttacttgcatgtggtagtcttttttttctctttgtgttctcaggcccacat
aactgatacctgccgaattgatgaaactgagcctacgttcaaaatgattggccgtgcaga
atacttaatggtattatttaattaatgcttttaggacatatatttttataaaaactcaca
acagttatttacaagctaaaacccattacaaccatactttttagttaaacccccccaccc
ccataaac----------------------------------------
>USA_CC-A3.1_14
-------------------------------aagggttcaaaccttcatctccggtcccc
aaaaccggaatcttccaattaaactaccctttgacgcaaaagaagcgccaacatgtaaat
ttacctatattctctgccgtgcccaacagaataatatccataatacctatctatgtatta
tcgtacatcaacttatttaccactagcatatgatcagtaatgttgtcgattaatctgacc
ttaaacataaaaacta--ttaattttgcataaactgttttagttacatgactattataca
ggtaataggaatgaaatgatataggacataaaattaaaccattattctcaaccatgaata
tcgttacagtaataggttatttcttagttcaactcatcacgagaaataagcaatccttgt
tagtaagatacaatattaccagtttcaagtccattaagtcatgtcgtacataactgatct
attctggcctctggttggttttttcaggcacattaaggcagtaaagttcattcgttcctc
tttaaaaggcctctggttgcaagtaaatgagttctatacattaaatttataacctggcat
acggtggttttacttgcatgtggtagtcttttttttctctttgtgttctcaggcccacat
aactgatacctgccgaattgatgaaactgagcctacgttcaaaatgattggccgtgcaga
atacttaatggtattatttaattaatgcttttaggacatatatttttataaaaactcaca
acagttatttacaagctaaaacccattacaaccatactttttagttaaacccccccaccc
ccataaac----------------------------------------
>USA_CC-A3.1_15
-------------------------------aagggttcaaaccttcatctccggtcccc
aaaaccggaatcttccaattaaactaccctttgacgcaaaagaagcgccaacatgtaaat
ttacctatattctctgccgtgcccaacagaataatatccataatacctatctatgtatta
tcgtacatcaacttatttaccactagcatatgatcagtaatgttgtcgattaatctgacc
ttaaacataaaaacta--ttaattttgcataaactgttttagttacatgactattataca
ggtaataggaatgaaatgatataggacataaaattaaaccattattctcaaccatgaata
tcgttacagtaataggttatttcttagttcaactcatcacgagaaataagcaatccttgt
tagtaagatacaatattaccagtttcaagtccattaagtcatgtcgtacataactgatct
attctggcctctggttggttttttcaggcacattaaggcagtaaagttcattcgttcctc
tttaaaaggcctctggttgcaagtaaatgagttctatacattaaatttataacctggcat
acggtggttttacttgcatgtggtagtcttttttttctctttgtgttctcaggcccacat
aactgatacctgccgaattgatgaaactgagcctacgttcaaaatgattggccgtgcaga
atacttaatggtattatttaattaatgcttttaggacatatatttttataaaaactcaca
acagttatttacaagctaaaacccattacaaccatactttttagttaaacccccccaccc
ccataaac----------------------------------------
>USA_CC-A3.1_16
-------------------------------aagggttcaaaccttcatctccggtcccc
aaaaccggaatcttccaattaaactaccctttgacgcaaaagaagcgccaacatgtaaat
ttacctatattctctgccgtgcccaacagaataatatccataatacctatctatgtatta
tcgtacatcaacttatttaccactagcatatgatcagtaatgttgtcgattaatctgacc
ttaaacataaaaacta--ttaattttgcataaactgttttagttacatgactattataca
ggtaataggaatgaaatgatataggacataaaattaaaccattattctcaaccatgaata
tcgttacagtaataggttatttcttagttcaactcatcacgagaaataagcaatccttgt
tagtaagatacaatattaccagtttcaagtccattaagtcatgtcgtacataactgatct
attctggcctctggttggttttttcaggcacattaaggcagtaaagttcattcgttcctc
tttaaaaggcctctggttgcaagtaaatgagttctatacattaaatttataacctggcat
acggtggttttacttgcatgtggtagtcttttttttctctttgtgttctcaggcccacat
aactgatacctgccgaattgatgaaactgagcctacgttcaaaatgattggccgtgcaga
atacttaatggtattatttaattaatgcttttaggacatatatttttataaaaactcaca
acagttatttacaagctaaaacccattacaaccatactttttagttaaacccccccaccc
ccataaac----------------------------------------
>USA_CC-A3.1_17
-------------------------------aagggttcaaaccttcatctccggtcccc
aaaaccggaatcttccaattaaactaccctttgacgcaaaagaagcgccaacatgtaaat
ttacctatattctctgccgtgcccaacagaataatatccataatacctatctatgtatta
tcgtacatcaacttatttaccactagcatatgatcagtaatgttgtcgattaatctgacc
ttaaacataaaaacta--ttaattttgcataaactgttttagttacatgactattataca
ggtaataggaatgaaatgatataggacataaaattaaaccattattctcaaccatgaata
tcgttacagtaataggttatttcttagttcaactcatcacgagaaataagcaatccttgt
tagtaagatacaatattaccagtttcaagtccattaagtcatgtcgtacataactgatct
attctggcctctggttggttttttcaggcacattaaggcagtaaagttcattcgttcctc
tttaaaaggcctctggttgcaagtaaatgagttctatacattaaatttataacctggcat
acggtggttttacttgcatgtggtagtcttttttttctctttgtgttctcaggcccacat
aactgatacctgccgaattgatgaaactgagcctacgttcaaaatgattggccgtgcaga
atacttaatggtattatttaattaatgcttttaggacatatatttttataaaaactcaca
acagttatttacaagctaaaacccattacaaccatactttttagttaaacccccccaccc
ccataaac----------------------------------------
>USA_CC-A3.1_18
-------------------------------aagggttcaaaccttcatctccggtcccc
aaaaccggaatcttccaattaaactaccctttgacgcaaaagaagcgccaacatgtaaat
ttacctatattctctgccgtgcccaacagaataatatccataatacctatctatgtatta
tcgtacatcaacttatttaccactagcatatgatcagtaatgttgtcgattaatctgacc
ttaaacataaaaacta--ttaattttgcataaactgttttagttacatgactattataca
ggtaataggaatgaaatgatataggacataaaattaaaccattattctcaaccatgaata
tcgttacagtaataggttatttcttagttcaactcatcacgagaaataagcaatccttgt
tagtaagatacaatattaccagtttcaagtccattaagtcatgtcgtacataactgatct
attctggcctctggttggttttttcaggcacattaaggcagtaaagttcattcgttcctc
tttaaaaggcctctggttgcaagtaaatgagttctatacattaaatttataacctggcat
acggtggttttacttgcatgtggtagtcttttttttctctttgtgttctcaggcccacat
aactgatacctgccgaattgatgaaactgagcctacgttcaaaatgattggccgtgcaga
atacttaatggtattatttaattaatgcttttaggacatatatttttataaaaactcaca
acagttatttacaagctaaaacccattacaaccatactttttagttaaacccccccaccc
ccataaac----------------------------------------
>USA_CC-A3.1_19
-------------------------------aagggttcaaaccttcatctccggtcccc
aaaaccggaatcttccaattaaactaccctttgacgcaaaagaagcgccaacatgtaaat
ttacctatattctctgccgtgcccaacagaataatatccataatacctatctatgtatta
tcgtacatcaacttatttaccactagcatatgatcagtaatgttgtcgattaatctgacc
ttaaacataaaaacta--ttaattttgcataaactgttttagttacatgactattataca
ggtaataggaatgaaatgatataggacataaaattaaaccattattctcaaccatgaata
tcgttacagtaataggttatttcttagttcaactcatcacgagaaataagcaatccttgt
tagtaagatacaatattaccagtttcaagtccattaagtcatgtcgtacataactgatct
attctggcctctggttggttttttcaggcacattaaggcagtaaagttcattcgttcctc
tttaaaaggcctctggttgcaagtaaatgagttctatacattaaatttataacctggcat
acggtggttttacttgcatgtggtagtcttttttttctctttgtgttctcaggcccacat
aactgatacctgccgaattgatgaaactgagcctacgttcaaaatgattggccgtgcaga
atacttaatggtattatttaattaatgcttttaggacatatatttttataaaaactcaca
acagttatttacaagctaaaacccattacaaccatactttttagttaaacccccccaccc
ccataaac----------------------------------------
>USA_CC-A3.1_20
-------------------------------aagggttcaaaccttcatctccggtcccc
aaaaccggaatcttccaattaaactaccctttgacgcaaaagaagcgccaacatgtaaat
ttacctatattctctgccgtgcccaacagaataatatccataatacctatctatgtatta
tcgtacatcaacttatttaccactagcatatgatcagtaatgttgtcgattaatctgacc
ttaaacataaaaacta--ttaattttgcataaactgttttagttacatgactattataca
ggtaataggaatgaaatgatataggacataaaattaaaccattattctcaaccatgaata
tcgttacagtaataggttatttcttagttcaactcatcacgagaaataagcaatccttgt
tagtaagatacaatattaccagtttcaagtccattaagtcatgtcgtacataactgatct
attctggcctctggttggttttttcaggcacattaaggcagtaaagttcattcgttcctc
tttaaaaggcctctggttgcaagtaaatgagttctatacattaaatttataacctggcat
acggtggttttacttgcatgtggtagtcttttttttctctttgtgttctcaggcccacat
aactgatacctgccgaattgatgaaactgagcctacgttcaaaatgattggccgtgcaga
atacttaatggtattatttaattaatgcttttaggacatatatttttataaaaactcaca
acagttatttacaagctaaaacccattacaaccatactttttagttaaacccccccaccc
ccataaac----------------------------------------
>USA_CC-A3.1_21
-------------------------------aagggttcaaaccttcatctccggtcccc
aaaaccggaatcttccaattaaactaccctttgacgcaaaagaagcgccaacatgtaaat
ttacctatattctctgccgtgcccaacagaataatatccataatacctatctatgtatta
tcgtacatcaacttatttaccactagcatatgatcagtaatgttgtcgattaatctgacc
ttaaacataaaaacta--ttaattttgcataaactgttttagttacatgactattataca
ggtaataggaatgaaatgatataggacataaaattaaaccattattctcaaccatgaata
tcgttacagtaataggttatttcttagttcaactcatcacgagaaataagcaatccttgt
tagtaagatacaatattaccagtttcaagtccattaagtcatgtcgtacataactgatct
attctggcctctggttggttttttcaggcacattaaggcagtaaagttcattcgttcctc
tttaaaaggcctctggttgcaagtaaatgagttctatacattaaatttataacctggcat
acggtggttttacttgcatgtggtagtcttttttttctctttgtgttctcaggcccacat
aactgatacctgccgaattgatgaaactgagcctacgttcaaaatgattggccgtgcaga
atacttaatggtattatttaattaatgcttttaggacatatatttttataaaaactcaca
acagttatttacaagctaaaacccattacaaccatactttttagttaaacccccccaccc
ccataaac----------------------------------------
>USA_CC-A3.1_22
-------------------------------aagggttcaaaccttcatctccggtcccc
aaaaccggaatcttccaattaaactaccctttgacgcaaaagaagcgccaacatgtaaat
ttacctatattctctgccgtgcccaacagaataatatccataatacctatctatgtatta
tcgtacatcaacttatttaccactagcatatgatcagtaatgttgtcgattaatctgacc
ttaaacataaaaacta--ttaattttgcataaactgttttagttacatgactattataca
ggtaataggaatgaaatgatataggacataaaattaaaccattattctcaaccatgaata
tcgttacagtaataggttatttcttagttcaactcatcacgagaaataagcaatccttgt
tagtaagatacaatattaccagtttcaagtccattaagtcatgtcgtacataactgatct
attctggcctctggttggttttttcaggcacattaaggcagtaaagttcattcgttcctc
tttaaaaggcctctggttgcaagtaaatgagttctatacattaaatttataacctggcat
acggtggttttacttgcatgtggtagtcttttttttctctttgtgttctcaggcccacat
aactgatacctgccgaattgatgaaactgagcctacgttcaaaatgattggccgtgcaga
atacttaatggtattatttaattaatgcttttaggacatatatttttataaaaactcaca
acagttatttacaagctaaaacccattacaaccatactttttagttaaacccccccaccc
ccataaac----------------------------------------
>USA_CC-A3.1_23
-------------------------------aagggttcaaaccttcatctccggtcccc
aaaaccggaatcttccaattaaactaccctttgacgcaaaagaagcgccaacatgtaaat
ttacctatattctctgccgtgcccaacagaataatatccataatacctatctatgtatta
tcgtacatcaacttatttaccactagcatatgatcagtaatgttgtcgattaatctgacc
ttaaacataaaaacta--ttaattttgcataaactgttttagttacatgactattataca
ggtaataggaatgaaatgatataggacataaaattaaaccattattctcaaccatgaata
tcgttacagtaataggttatttcttagttcaactcatcacgagaaataagcaatccttgt
tagtaagatacaatattaccagtttcaagtccattaagtcatgtcgtacataactgatct
attctggcctctggttggttttttcaggcacattaaggcagtaaagttcattcgttcctc
tttaaaaggcctctggttgcaagtaaatgagttctatacattaaatttataacctggcat
acggtggttttacttgcatgtggtagtcttttttttctctttgtgttctcaggcccacat
aactgatacctgccgaattgatgaaactgagcctacgttcaaaatgattggccgtgcaga
atacttaatggtattatttaattaatgcttttaggacatatatttttataaaaactcaca
acagttatttacaagctaaaacccattacaaccatactttttagttaaacccccccaccc
ccataaac----------------------------------------
>USA_CC-A3.1_24
-------------------------------aagggttcaaaccttcatctccggtcccc
aaaaccggaatcttccaattaaactaccctttgacgcaaaagaagcgccaacatgtaaat
ttacctatattctctgccgtgcccaacagaataatatccataatacctatctatgtatta
tcgtacatcaacttatttaccactagcatatgatcagtaatgttgtcgattaatctgacc
ttaaacataaaaacta--ttaattttgcataaactgttttagttacatgactattataca
ggtaataggaatgaaatgatataggacataaaattaaaccattattctcaaccatgaata
tcgttacagtaataggttatttcttagttcaactcatcacgagaaataagcaatccttgt
tagtaagatacaatattaccagtttcaagtccattaagtcatgtcgtacataactgatct
attctggcctctggttggttttttcaggcacattaaggcagtaaagttcattcgttcctc
tttaaaaggcctctggttgcaagtaaatgagttctatacattaaatttataacctggcat
acggtggttttacttgcatgtggtagtcttttttttctctttgtgttctcaggcccacat
aactgatacctgccgaattgatgaaactgagcctacgttcaaaatgattggccgtgcaga
atacttaatggtattatttaattaatgcttttaggacatatatttttataaaaactcaca
acagttatttacaagctaaaacccattacaaccatactttttagttaaacccccccaccc
ccataaac----------------------------------------
>USA_CC-A3.1_25
-------------------------------aagggttcaaaccttcatctccggtcccc
aaaaccggaatcttccaattaaactaccctttgacgcaaaagaagcgccaacatgtaaat
ttacctatattctctgccgtgcccaacagaataatatccataatacctatctatgtatta
tcgtacatcaacttatttaccactagcatatgatcagtaatgttgtcgattaatctgacc
ttaaacataaaaacta--ttaattttgcataaactgttttagttacatgactattataca
ggtaataggaatgaaatgatataggacataaaattaaaccattattctcaaccatgaata
tcgttacagtaataggttatttcttagttcaactcatcacgagaaataagcaatccttgt
tagtaagatacaatattaccagtttcaagtccattaagtcatgtcgtacataactgatct
attctggcctctggttggttttttcaggcacattaaggcagtaaagttcattcgttcctc
tttaaaaggcctctggttgcaagtaaatgagttctatacattaaatttataacctggcat
acggtggttttacttgcatgtggtagtcttttttttctctttgtgttctcaggcccacat
aactgatacctgccgaattgatgaaactgagcctacgttcaaaatgattggccgtgcaga
atacttaatggtattatttaattaatgcttttaggacatatatttttataaaaactcaca
acagttatttacaagctaaaacccattacaaccatactttttagttaaacccccccaccc
ccataaac----------------------------------------
>USA_CC-A3.1_26
-------------------------------aagggttcaaaccttcatctccggtcccc
aaaaccggaatcttccaattaaactaccctttgacgcaaaagaagcgccaacatgtaaat
ttacctatattctctgccgtgcccaacagaataatatccataatacctatctatgtatta
tcgtacatcaacttatttaccactagcatatgatcagtaatgttgtcgattaatctgacc
ttaaacataaaaacta--ttaattttgcataaactgttttagttacatgactattataca
ggtaataggaatgaaatgatataggacataaaattaaaccattattctcaaccatgaata
tcgttacagtaataggttatttcttagttcaactcatcacgagaaataagcaatccttgt
tagtaagatacaatattaccagtttcaagtccattaagtcatgtcgtacataactgatct
attctggcctctggttggttttttcaggcacattaaggcagtaaagttcattcgttcctc
tttaaaaggcctctggttgcaagtaaatgagttctatacattaaatttataacctggcat
acggtggttttacttgcatgtggtagtcttttttttctctttgtgttctcaggcccacat
aactgatacctgccgaattgatgaaactgagcctacgttcaaaatgattggccgtgcaga
atacttaatggtattatttaattaatgcttttaggacatatatttttataaaaactcaca
acagttatttacaagctaaaacccattacaaccatactttttagttaaacccccccaccc
ccataaac----------------------------------------
>USA_CC-A3.1_27
-------------------------------aagggttcaaaccttcatctccggtcccc
aaaaccggaatcttccaattaaactaccctttgacgcaaaagaagcgccaacatgtaaat
ttacctatattctctgccgtgcccaacagaataatatccataatacctatctatgtatta
tcgtacatcaacttatttaccactagcatatgatcagtaatgttgtcgattaatctgacc
ttaaacataaaaacta--ttaattttgcataaactgttttagttacatgactattataca
ggtaataggaatgaaatgatataggacataaaattaaaccattattctcaaccatgaata
tcgttacagtaataggttatttcttagttcaactcatcacgagaaataagcaatccttgt
tagtaagatacaatattaccagtttcaagtccattaagtcatgtcgtacataactgatct
attctggcctctggttggttttttcaggcacattaaggcagtaaagttcattcgttcctc
tttaaaaggcctctggttgcaagtaaatgagttctatacattaaatttataacctggcat
acggtggttttacttgcatgtggtagtcttttttttctctttgtgttctcaggcccacat
aactgatacctgccgaattgatgaaactgagcctacgttcaaaatgattggccgtgcaga
atacttaatggtattatttaattaatgcttttaggacatatatttttataaaaactcaca
acagttatttacaagctaaaacccattacaaccatactttttagttaaacccccccaccc
ccataaac----------------------------------------
>USA_CC-A3.1_28
-------------------------------aagggttcaaaccttcatctccggtcccc
aaaaccggaatcttccaattaaactaccctttgacgcaaaagaagcgccaacatgtaaat
ttacctatattctctgccgtgcccaacagaataatatccataatacctatctatgtatta
tcgtacatcaacttatttaccactagcatatgatcagtaatgttgtcgattaatctgacc
ttaaacataaaaacta--ttaattttgcataaactgttttagttacatgactattataca
ggtaataggaatgaaatgatataggacataaaattaaaccattattctcaaccatgaata
tcgttacagtaataggttatttcttagttcaactcatcacgagaaataagcaatccttgt
tagtaagatacaatattaccagtttcaagtccattaagtcatgtcgtacataactgatct
attctggcctctggttggttttttcaggcacattaaggcagtaaagttcattcgttcctc
tttaaaaggcctctggttgcaagtaaatgagttctatacattaaatttataacctggcat
acggtggttttacttgcatgtggtagtcttttttttctctttgtgttctcaggcccacat
aactgatacctgccgaattgatgaaactgagcctacgttcaaaatgattggccgtgcaga
atacttaatggtattatttaattaatgcttttaggacatatatttttataaaaactcaca
acagttatttacaagctaaaacccattacaaccatactttttagttaaacccccccaccc
ccataaac----------------------------------------
>USA_CC-A3.1_29
-------------------------------aagggttcaaaccttcatctccggtcccc
aaaaccggaatcttccaattaaactaccctttgacgcaaaagaagcgccaacatgtaaat
ttacctatattctctgccgtgcccaacagaataatatccataatacctatctatgtatta
tcgtacatcaacttatttaccactagcatatgatcagtaatgttgtcgattaatctgacc
ttaaacataaaaacta--ttaattttgcataaactgttttagttacatgactattataca
ggtaataggaatgaaatgatataggacataaaattaaaccattattctcaaccatgaata
tcgttacagtaataggttatttcttagttcaactcatcacgagaaataagcaatccttgt
tagtaagatacaatattaccagtttcaagtccattaagtcatgtcgtacataactgatct
attctggcctctggttggttttttcaggcacattaaggcagtaaagttcattcgttcctc
tttaaaaggcctctggttgcaagtaaatgagttctatacattaaatttataacctggcat
acggtggttttacttgcatgtggtagtcttttttttctctttgtgttctcaggcccacat
aactgatacctgccgaattgatgaaactgagcctacgttcaaaatgattggccgtgcaga
atacttaatggtattatttaattaatgcttttaggacatatatttttataaaaactcaca
acagttatttacaagctaaaacccattacaaccatactttttagttaaacccccccaccc
ccataaac----------------------------------------
>USA_CC-A3.1_30
-------------------------------aagggttcaaaccttcatctccggtcccc
aaaaccggaatcttccaattaaactaccctttgacgcaaaagaagcgccaacatgtaaat
ttacctatattctctgccgtgcccaacagaataatatccataatacctatctatgtatta
tcgtacatcaacttatttaccactagcatatgatcagtaatgttgtcgattaatctgacc
ttaaacataaaaacta--ttaattttgcataaactgttttagttacatgactattataca
ggtaataggaatgaaatgatataggacataaaattaaaccattattctcaaccatgaata
tcgttacagtaataggttatttcttagttcaactcatcacgagaaataagcaatccttgt
tagtaagatacaatattaccagtttcaagtccattaagtcatgtcgtacataactgatct
attctggcctctggttggttttttcaggcacattaaggcagtaaagttcattcgttcctc
tttaaaaggcctctggttgcaagtaaatgagttctatacattaaatttataacctggcat
acggtggttttacttgcatgtggtagtcttttttttctctttgtgttctcaggcccacat
aactgatacctgccgaattgatgaaactgagcctacgttcaaaatgattggccgtgcaga
atacttaatggtattatttaattaatgcttttaggacatatatttttataaaaactcaca
acagttatttacaagctaaaacccattacaaccatactttttagttaaacccccccaccc
ccataaac----------------------------------------
>MED_CC-A32.1_1
-------------------------------aagggttcaaaccttcatctccggtcccc
aaaaccggaatcttccaattaaactaccctttgacgcaaaagaagcgccaacatgtaaat
ttacctatattctctgccgtgcccaacagaataatatccataatacctatctatgtatta
tcgtacatcaacttatttaccactagcatatgatcagtaatgttgtcgattaatctgacc
ttaaacataaaaacta--ttaattttgcataaactgttttagttacatgactattataca
ggtaataggaatgaaatgatataggacataaaattaaaccattattctcaaccatgaata
tcgttacagtaataggttatttcttagttcaactcatcacgagaaataagcaatccttgt
tagtaagatacaatattaccagtttcaagtccattaagtcatgtcgtacataactgatct
attctggcctctggttggttttttcaggcacattaaggcagt-aagttcattcgttcctc
tttaaaaggcctctggttgcaagtaaatgagttctatacattaaatttataacctggcat
acggtggttttacttgcatgtggtagtcttttttttctctttgtgttctcaggcccacat
aactgatacctgccgaattgatgaaactgagcctacgttcaaaatgattggccgtgcaga
atacttaatggtattatttaattaatgcttttaggacatatatttttataaaaactcaca
acagttatttacaagctaaaacccattacaaccatactttttagttaaacccccccaccc
ccataaac----------------------------------------
>MED_CC-A26.1_1
-------------------------------aagggttcaaaccttcatctccggtcccc
aaaaccggaatcttccaattaaactaccctttgacgcaaaagaagcgccaacatgtaaat
ttacctatattctctgccgtgcccaacagaacaatatccataatacctatctatgtatta
tcgtacatcaacttatttaccactagcatatgatcagtaatgttgtcgattaatctgacc
ttaaacataaaaacta--ttaattttgcataaactgttttagttacatgactattataca
ggtaataggaatgaaatgatataggacataaaattaaaccattattctcaaccatgaata
tcgttgcagtaataggttatttcttagttcagctcatcacgagaaataagcaatccttgt
tagtaagatacaatattaccagtttcaagtccattaagtcatgtcgtacataactgatct
attctggcctctggttggttttttcaggcacattaaggcagtaaagttcattcgttcctc
tttaaaaggcctctggttgcaagtaaatgagttctatacattaaatttataacctggcat
acggtggttttacttgcatgtggtagtcttttttttctctttgtgttctcaggcccacat
aactgatacctgccgaattgatgaaactgagcctacgttcaaaatgattggccgtgcaga
atacttaatggtattatttaattaatgcttttaggacatatatttttataaaaactcaca
acagttatttacaagctaaaacccattacaaccatactttttagttaaacccccccaccc
ccataaac----------------------------------------
>MED_CC-A26.1_2
-------------------------------aagggttcaaaccttcatctccggtcccc
aaaaccggaatcttccaattaaactaccctttgacgcaaaagaagcgccaacatgtaaat
ttacctatattctctgccgtgcccaacagaacaatatccataatacctatctatgtatta
tcgtacatcaacttatttaccactagcatatgatcagtaatgttgtcgattaatctgacc
ttaaacataaaaacta--ttaattttgcataaactgttttagttacatgactattataca
ggtaataggaatgaaatgatataggacataaaattaaaccattattctcaaccatgaata
tcgttgcagtaataggttatttcttagttcagctcatcacgagaaataagcaatccttgt
tagtaagatacaatattaccagtttcaagtccattaagtcatgtcgtacataactgatct
attctggcctctggttggttttttcaggcacattaaggcagtaaagttcattcgttcctc
tttaaaaggcctctggttgcaagtaaatgagttctatacattaaatttataacctggcat
acggtggttttacttgcatgtggtagtcttttttttctctttgtgttctcaggcccacat
aactgatacctgccgaattgatgaaactgagcctacgttcaaaatgattggccgtgcaga
atacttaatggtattatttaattaatgcttttaggacatatatttttataaaaactcaca
acagttatttacaagctaaaacccattacaaccatactttttagttaaacccccccaccc
ccataaac----------------------------------------
>MED_CC-A26.1_3
-------------------------------aagggttcaaaccttcatctccggtcccc
aaaaccggaatcttccaattaaactaccctttgacgcaaaagaagcgccaacatgtaaat
ttacctatattctctgccgtgcccaacagaacaatatccataatacctatctatgtatta
tcgtacatcaacttatttaccactagcatatgatcagtaatgttgtcgattaatctgacc
ttaaacataaaaacta--ttaattttgcataaactgttttagttacatgactattataca
ggtaataggaatgaaatgatataggacataaaattaaaccattattctcaaccatgaata
tcgttgcagtaataggttatttcttagttcagctcatcacgagaaataagcaatccttgt
tagtaagatacaatattaccagtttcaagtccattaagtcatgtcgtacataactgatct
attctggcctctggttggttttttcaggcacattaaggcagtaaagttcattcgttcctc
tttaaaaggcctctggttgcaagtaaatgagttctatacattaaatttataacctggcat
acggtggttttacttgcatgtggtagtcttttttttctctttgtgttctcaggcccacat
aactgatacctgccgaattgatgaaactgagcctacgttcaaaatgattggccgtgcaga
atacttaatggtattatttaattaatgcttttaggacatatatttttataaaaactcaca
acagttatttacaagctaaaacccattacaaccatactttttagttaaacccccccaccc
ccataaac----------------------------------------
>MED_CC-A26.1_4
-------------------------------aagggttcaaaccttcatctccggtcccc
aaaaccggaatcttccaattaaactaccctttgacgcaaaagaagcgccaacatgtaaat
ttacctatattctctgccgtgcccaacagaacaatatccataatacctatctatgtatta
tcgtacatcaacttatttaccactagcatatgatcagtaatgttgtcgattaatctgacc
ttaaacataaaaacta--ttaattttgcataaactgttttagttacatgactattataca
ggtaataggaatgaaatgatataggacataaaattaaaccattattctcaaccatgaata
tcgttgcagtaataggttatttcttagttcagctcatcacgagaaataagcaatccttgt
tagtaagatacaatattaccagtttcaagtccattaagtcatgtcgtacataactgatct
attctggcctctggttggttttttcaggcacattaaggcagtaaagttcattcgttcctc
tttaaaaggcctctggttgcaagtaaatgagttctatacattaaatttataacctggcat
acggtggttttacttgcatgtggtagtcttttttttctctttgtgttctcaggcccacat
aactgatacctgccgaattgatgaaactgagcctacgttcaaaatgattggccgtgcaga
atacttaatggtattatttaattaatgcttttaggacatatatttttataaaaactcaca
acagttatttacaagctaaaacccattacaaccatactttttagttaaacccccccaccc
ccataaac----------------------------------------
>MED_CC-A2.9_1
-------------------------------aagggttcaaaccttcatctccggtcccc
aaaaccggaatcttccaattaaactaccctttgacgcaaaagaagcgccaacatgtaaat
ttacctatattctctgccgtgcccaacagaacaatatccataatacctatctatgtatta
tcgtacatcaacttatttaccactagcatatgatcagtaatgttgtcgattaatctgacc
ttaaacataaaaacta--ttaattttgcataaactgttttagttacatgactattataca
ggtaataggaatgaaatgatataggacataaaattaaaccattattctcaaccatgaata
tcgttacagtaataggttatttcttagttcagctcatcacgagaaataagcaatccttgt
tagtaagatacaatattaccagtttcaagtccattaagtcatgtcgtacataactgatct
attctggcctctggttggttttttcaggcacattaaggcagtaaagttcattcgttcctc
tttaaaaggcctctggttgcaagtaaatgagttctatacattaaatttataacctggcat
acggtggttttacttgcatgtggtagtcttttttttctctttgtgttctcaggcccacat
aactgatacctgccgaattgatgaaactgagcctacgttcaaaatgattggccgtgcaga
atacttaatggtattatttaattaatgcttttaggacatatatttttataaaaactcaca
acagttatttacaagctaaaacccattacaaccatactttttagttaaacccccccaccc
ccataaac----------------------------------------
>MED_CC-A2.9_2
-------------------------------aagggttcaaaccttcatctccggtcccc
aaaaccggaatcttccaattaaactaccctttgacgcaaaagaagcgccaacatgtaaat
ttacctatattctctgccgtgcccaacagaacaatatccataatacctatctatgtatta
tcgtacatcaacttatttaccactagcatatgatcagtaatgttgtcgattaatctgacc
ttaaacataaaaacta--ttaattttgcataaactgttttagttacatgactattataca
ggtaataggaatgaaatgatataggacataaaattaaaccattattctcaaccatgaata
tcgttacagtaataggttatttcttagttcagctcatcacgagaaataagcaatccttgt
tagtaagatacaatattaccagtttcaagtccattaagtcatgtcgtacataactgatct
attctggcctctggttggttttttcaggcacattaaggcagtaaagttcattcgttcctc
tttaaaaggcctctggttgcaagtaaatgagttctatacattaaatttataacctggcat
acggtggttttacttgcatgtggtagtcttttttttctctttgtgttctcaggcccacat
aactgatacctgccgaattgatgaaactgagcctacgttcaaaatgattggccgtgcaga
atacttaatggtattatttaattaatgcttttaggacatatatttttataaaaactcaca
acagttatttacaagctaaaacccattacaaccatactttttagttaaacccccccaccc
ccataaac----------------------------------------
>MED_CC-A2.9_1
-------------------------------aagggttcaaaccttcatctccggtcccc
aaaaccggaatcttccaattaaactaccctttgacgcaaaagaagcgccaacatgtaaat
ttacctatattctctgccgtgcccaacagaacaatatccataatacctatctatgtatta
tcgtacatcaacttatttaccactagcatatgatcagtaatgttgtcgattaatctgacc
ttaaacataaaaacta--ttaattttgcataaactgttttagttacatgactattataca
ggtaataggaatgaaatgatataggacataaaattaaaccattattctcaaccatgaata
tcgttacagtaataggttatttcttagttcagctcatcacgagaaataagcaatccttgt
tagtaagatacaatattaccagtttcaagtccattaagtcatgtcgtacataactgatct
attctggcctctggttggttttttcaggcacattaaggcagtaaagttcattcgttcctc
tttaaaaggcctctggttgcaagtaaatgagttctatacattaaatttataacctggcat
acggtggttttacttgcatgtggtagtcttttttttctctttgtgttctcaggcccacat
aactgatacctgccgaattgatgaaactgagcctacgttcaaaatgattggccgtgcaga
atacttaatggtattatttaattaatgcttttaggacatatatttttataaaaactcaca
acagttatttacaagctaaaacccattacaaccatactttttagttaaacccccccaccc
ccataaac----------------------------------------
>MED_CC-A2.9_1
-------------------------------aagggttcaaaccttcatctccggtcccc
aaaaccggaatcttccaattaaactaccctttgacgcaaaagaagcgccaacatgtaaat
ttacctatattctctgccgtgcccaacagaacaatatccataatacctatctatgtatta
tcgtacatcaacttatttaccactagcatatgatcagtaatgttgtcgattaatctgacc
ttaaacataaaaacta--ttaattttgcataaactgttttagttacatgactattataca
ggtaataggaatgaaatgatataggacataaaattaaaccattattctcaaccatgaata
tcgttacagtaataggttatttcttagttcagctcatcacgagaaataagcaatccttgt
tagtaagatacaatattaccagtttcaagtccattaagtcatgtcgtacataactgatct
attctggcctctggttggttttttcaggcacattaaggcagtaaagttcattcgttcctc
tttaaaaggcctctggttgcaagtaaatgagttctatacattaaatttataacctggcat
acggtggttttacttgcatgtggtagtcttttttttctctttgtgttctcaggcccacat
aactgatacctgccgaattgatgaaactgagcctacgttcaaaatgattggccgtgcaga
atacttaatggtattatttaattaatgcttttaggacatatatttttataaaaactcaca
acagttatttacaagctaaaacccattacaaccatactttttagttaaacccccccaccc
ccataaac----------------------------------------
>MED_CC-A2.9_2
-------------------------------aagggttcaaaccttcatctccggtcccc
aaaaccggaatcttccaattaaactaccctttgacgcaaaagaagcgccaacatgtaaat
ttacctatattctctgccgtgcccaacagaacaatatccataatacctatctatgtatta
tcgtacatcaacttatttaccactagcatatgatcagtaatgttgtcgattaatctgacc
ttaaacataaaaacta--ttaattttgcataaactgttttagttacatgactattataca
ggtaataggaatgaaatgatataggacataaaattaaaccattattctcaaccatgaata
tcgttacagtaataggttatttcttagttcagctcatcacgagaaataagcaatccttgt
tagtaagatacaatattaccagtttcaagtccattaagtcatgtcgtacataactgatct
attctggcctctggttggttttttcaggcacattaaggcagtaaagttcattcgttcctc
tttaaaaggcctctggttgcaagtaaatgagttctatacattaaatttataacctggcat
acggtggttttacttgcatgtggtagtcttttttttctctttgtgttctcaggcccacat
aactgatacctgccgaattgatgaaactgagcctacgttcaaaatgattggccgtgcaga
atacttaatggtattatttaattaatgcttttaggacatatatttttataaaaactcaca
acagttatttacaagctaaaacccattacaaccatactttttagttaaacccccccaccc
ccataaac----------------------------------------
>MED_CC-A2.9_3
-------------------------------aagggttcaaaccttcatctccggtcccc
aaaaccggaatcttccaattaaactaccctttgacgcaaaagaagcgccaacatgtaaat
ttacctatattctctgccgtgcccaacagaacaatatccataatacctatctatgtatta
tcgtacatcaacttatttaccactagcatatgatcagtaatgttgtcgattaatctgacc
ttaaacataaaaacta--ttaattttgcataaactgttttagttacatgactattataca
ggtaataggaatgaaatgatataggacataaaattaaaccattattctcaaccatgaata
tcgttacagtaataggttatttcttagttcagctcatcacgagaaataagcaatccttgt
tagtaagatacaatattaccagtttcaagtccattaagtcatgtcgtacataactgatct
attctggcctctggttggttttttcaggcacattaaggcagtaaagttcattcgttcctc
tttaaaaggcctctggttgcaagtaaatgagttctatacattaaatttataacctggcat
acggtggttttacttgcatgtggtagtcttttttttctctttgtgttctcaggcccacat
aactgatacctgccgaattgatgaaactgagcctacgttcaaaatgattggccgtgcaga
atacttaatggtattatttaattaatgcttttaggacatatatttttataaaaactcaca
acagttatttacaagctaaaacccattacaaccatactttttagttaaacccccccaccc
ccataaac----------------------------------------
>MED_CC-A2.9_4
-------------------------------aagggttcaaaccttcatctccggtcccc
aaaaccggaatcttccaattaaactaccctttgacgcaaaagaagcgccaacatgtaaat
ttacctatattctctgccgtgcccaacagaacaatatccataatacctatctatgtatta
tcgtacatcaacttatttaccactagcatatgatcagtaatgttgtcgattaatctgacc
ttaaacataaaaacta--ttaattttgcataaactgttttagttacatgactattataca
ggtaataggaatgaaatgatataggacataaaattaaaccattattctcaaccatgaata
tcgttacagtaataggttatttcttagttcagctcatcacgagaaataagcaatccttgt
tagtaagatacaatattaccagtttcaagtccattaagtcatgtcgtacataactgatct
attctggcctctggttggttttttcaggcacattaaggcagtaaagttcattcgttcctc
tttaaaaggcctctggttgcaagtaaatgagttctatacattaaatttataacctggcat
acggtggttttacttgcatgtggtagtcttttttttctctttgtgttctcaggcccacat
aactgatacctgccgaattgatgaaactgagcctacgttcaaaatgattggccgtgcaga
atacttaatggtattatttaattaatgcttttaggacatatatttttataaaaactcaca
acagttatttacaagctaaaacccattacaaccatactttttagttaaacccccccaccc
ccataaac----------------------------------------
>MED_CC-A2.9_5
-------------------------------aagggttcaaaccttcatctccggtcccc
aaaaccggaatcttccaattaaactaccctttgacgcaaaagaagcgccaacatgtaaat
ttacctatattctctgccgtgcccaacagaacaatatccataatacctatctatgtatta
tcgtacatcaacttatttaccactagcatatgatcagtaatgttgtcgattaatctgacc
ttaaacataaaaacta--ttaattttgcataaactgttttagttacatgactattataca
ggtaataggaatgaaatgatataggacataaaattaaaccattattctcaaccatgaata
tcgttacagtaataggttatttcttagttcagctcatcacgagaaataagcaatccttgt
tagtaagatacaatattaccagtttcaagtccattaagtcatgtcgtacataactgatct
attctggcctctggttggttttttcaggcacattaaggcagtaaagttcattcgttcctc
tttaaaaggcctctggttgcaagtaaatgagttctatacattaaatttataacctggcat
acggtggttttacttgcatgtggtagtcttttttttctctttgtgttctcaggcccacat
aactgatacctgccgaattgatgaaactgagcctacgttcaaaatgattggccgtgcaga
atacttaatggtattatttaattaatgcttttaggacatatatttttataaaaactcaca
acagttatttacaagctaaaacccattacaaccatactttttagttaaacccccccaccc
ccataaac----------------------------------------
>MED_CC-A2.9_6
-------------------------------aagggttcaaaccttcatctccggtcccc
aaaaccggaatcttccaattaaactaccctttgacgcaaaagaagcgccaacatgtaaat
ttacctatattctctgccgtgcccaacagaacaatatccataatacctatctatgtatta
tcgtacatcaacttatttaccactagcatatgatcagtaatgttgtcgattaatctgacc
ttaaacataaaaacta--ttaattttgcataaactgttttagttacatgactattataca
ggtaataggaatgaaatgatataggacataaaattaaaccattattctcaaccatgaata
tcgttacagtaataggttatttcttagttcagctcatcacgagaaataagcaatccttgt
tagtaagatacaatattaccagtttcaagtccattaagtcatgtcgtacataactgatct
attctggcctctggttggttttttcaggcacattaaggcagtaaagttcattcgttcctc
tttaaaaggcctctggttgcaagtaaatgagttctatacattaaatttataacctggcat
acggtggttttacttgcatgtggtagtcttttttttctctttgtgttctcaggcccacat
aactgatacctgccgaattgatgaaactgagcctacgttcaaaatgattggccgtgcaga
atacttaatggtattatttaattaatgcttttaggacatatatttttataaaaactcaca
acagttatttacaagctaaaacccattacaaccatactttttagttaaacccccccaccc
ccataaac----------------------------------------
>MED_CC-A2.9_7
-------------------------------aagggttcaaaccttcatctccggtcccc
aaaaccggaatcttccaattaaactaccctttgacgcaaaagaagcgccaacatgtaaat
ttacctatattctctgccgtgcccaacagaacaatatccataatacctatctatgtatta
tcgtacatcaacttatttaccactagcatatgatcagtaatgttgtcgattaatctgacc
ttaaacataaaaacta--ttaattttgcataaactgttttagttacatgactattataca
ggtaataggaatgaaatgatataggacataaaattaaaccattattctcaaccatgaata
tcgttacagtaataggttatttcttagttcagctcatcacgagaaataagcaatccttgt
tagtaagatacaatattaccagtttcaagtccattaagtcatgtcgtacataactgatct
attctggcctctggttggttttttcaggcacattaaggcagtaaagttcattcgttcctc
tttaaaaggcctctggttgcaagtaaatgagttctatacattaaatttataacctggcat
acggtggttttacttgcatgtggtagtcttttttttctctttgtgttctcaggcccacat
aactgatacctgccgaattgatgaaactgagcctacgttcaaaatgattggccgtgcaga
atacttaatggtattatttaattaatgcttttaggacatatatttttataaaaactcaca
acagttatttacaagctaaaacccattacaaccatactttttagttaaacccccccaccc
ccataaac----------------------------------------
>MED_CC-A2.9_8
-------------------------------aagggttcaaaccttcatctccggtcccc
aaaaccggaatcttccaattaaactaccctttgacgcaaaagaagcgccaacatgtaaat
ttacctatattctctgccgtgcccaacagaacaatatccataatacctatctatgtatta
tcgtacatcaacttatttaccactagcatatgatcagtaatgttgtcgattaatctgacc
ttaaacataaaaacta--ttaattttgcataaactgttttagttacatgactattataca
ggtaataggaatgaaatgatataggacataaaattaaaccattattctcaaccatgaata
tcgttacagtaataggttatttcttagttcagctcatcacgagaaataagcaatccttgt
tagtaagatacaatattaccagtttcaagtccattaagtcatgtcgtacataactgatct
attctggcctctggttggttttttcaggcacattaaggcagtaaagttcattcgttcctc
tttaaaaggcctctggttgcaagtaaatgagttctatacattaaatttataacctggcat
acggtggttttacttgcatgtggtagtcttttttttctctttgtgttctcaggcccacat
aactgatacctgccgaattgatgaaactgagcctacgttcaaaatgattggccgtgcaga
atacttaatggtattatttaattaatgcttttaggacatatatttttataaaaactcaca
acagttatttacaagctaaaacccattacaaccatactttttagttaaacccccccaccc
ccataaac----------------------------------------
>MED_CC-A2.9_9
-------------------------------aagggttcaaaccttcatctccggtcccc
aaaaccggaatcttccaattaaactaccctttgacgcaaaagaagcgccaacatgtaaat
ttacctatattctctgccgtgcccaacagaacaatatccataatacctatctatgtatta
tcgtacatcaacttatttaccactagcatatgatcagtaatgttgtcgattaatctgacc
ttaaacataaaaacta--ttaattttgcataaactgttttagttacatgactattataca
ggtaataggaatgaaatgatataggacataaaattaaaccattattctcaaccatgaata
tcgttacagtaataggttatttcttagttcagctcatcacgagaaataagcaatccttgt
tagtaagatacaatattaccagtttcaagtccattaagtcatgtcgtacataactgatct
attctggcctctggttggttttttcaggcacattaaggcagtaaagttcattcgttcctc
tttaaaaggcctctggttgcaagtaaatgagttctatacattaaatttataacctggcat
acggtggttttacttgcatgtggtagtcttttttttctctttgtgttctcaggcccacat
aactgatacctgccgaattgatgaaactgagcctacgttcaaaatgattggccgtgcaga
atacttaatggtattatttaattaatgcttttaggacatatatttttataaaaactcaca
acagttatttacaagctaaaacccattacaaccatactttttagttaaacccccccaccc
ccataaac----------------------------------------
>MED_CC-A2.9_10
-------------------------------aagggttcaaaccttcatctccggtcccc
aaaaccggaatcttccaattaaactaccctttgacgcaaaagaagcgccaacatgtaaat
ttacctatattctctgccgtgcccaacagaacaatatccataatacctatctatgtatta
tcgtacatcaacttatttaccactagcatatgatcagtaatgttgtcgattaatctgacc
ttaaacataaaaacta--ttaattttgcataaactgttttagttacatgactattataca
ggtaataggaatgaaatgatataggacataaaattaaaccattattctcaaccatgaata
tcgttacagtaataggttatttcttagttcagctcatcacgagaaataagcaatccttgt
tagtaagatacaatattaccagtttcaagtccattaagtcatgtcgtacataactgatct
attctggcctctggttggttttttcaggcacattaaggcagtaaagttcattcgttcctc
tttaaaaggcctctggttgcaagtaaatgagttctatacattaaatttataacctggcat
acggtggttttacttgcatgtggtagtcttttttttctctttgtgttctcaggcccacat
aactgatacctgccgaattgatgaaactgagcctacgttcaaaatgattggccgtgcaga
atacttaatggtattatttaattaatgcttttaggacatatatttttataaaaactcaca
acagttatttacaagctaaaacccattacaaccatactttttagttaaacccccccaccc
ccataaac----------------------------------------
>MED_CC-A2.9_11
-------------------------------aagggttcaaaccttcatctccggtcccc
aaaaccggaatcttccaattaaactaccctttgacgcaaaagaagcgccaacatgtaaat
ttacctatattctctgccgtgcccaacagaacaatatccataatacctatctatgtatta
tcgtacatcaacttatttaccactagcatatgatcagtaatgttgtcgattaatctgacc
ttaaacataaaaacta--ttaattttgcataaactgttttagttacatgactattataca
ggtaataggaatgaaatgatataggacataaaattaaaccattattctcaaccatgaata
tcgttacagtaataggttatttcttagttcagctcatcacgagaaataagcaatccttgt
tagtaagatacaatattaccagtttcaagtccattaagtcatgtcgtacataactgatct
attctggcctctggttggttttttcaggcacattaaggcagtaaagttcattcgttcctc
tttaaaaggcctctggttgcaagtaaatgagttctatacattaaatttataacctggcat
acggtggttttacttgcatgtggtagtcttttttttctctttgtgttctcaggcccacat
aactgatacctgccgaattgatgaaactgagcctacgttcaaaatgattggccgtgcaga
atacttaatggtattatttaattaatgcttttaggacatatatttttataaaaactcaca
acagttatttacaagctaaaacccattacaaccatactttttagttaaacccccccaccc
ccataaac----------------------------------------
>MED_CC-A2.9_12
-------------------------------aagggttcaaaccttcatctccggtcccc
aaaaccggaatcttccaattaaactaccctttgacgcaaaagaagcgccaacatgtaaat
ttacctatattctctgccgtgcccaacagaacaatatccataatacctatctatgtatta
tcgtacatcaacttatttaccactagcatatgatcagtaatgttgtcgattaatctgacc
ttaaacataaaaacta--ttaattttgcataaactgttttagttacatgactattataca
ggtaataggaatgaaatgatataggacataaaattaaaccattattctcaaccatgaata
tcgttacagtaataggttatttcttagttcagctcatcacgagaaataagcaatccttgt
tagtaagatacaatattaccagtttcaagtccattaagtcatgtcgtacataactgatct
attctggcctctggttggttttttcaggcacattaaggcagtaaagttcattcgttcctc
tttaaaaggcctctggttgcaagtaaatgagttctatacattaaatttataacctggcat
acggtggttttacttgcatgtggtagtcttttttttctctttgtgttctcaggcccacat
aactgatacctgccgaattgatgaaactgagcctacgttcaaaatgattggccgtgcaga
atacttaatggtattatttaattaatgcttttaggacatatatttttataaaaactcaca
acagttatttacaagctaaaacccattacaaccatactttttagttaaacccccccaccc
ccataaac----------------------------------------
>MED_CC-A68.1_1
-------------------------------aagggttcaaaccttcatctccggtcccc
aaaaccggaatcttccaattaaactaccctttgacgcaaaagaagcgccaacatgtaaat
ttacctatattctctgccgtgcccaacagaacaatatccataatacctatctatgtatta
tcgtacatcaacttatttaccactagcatatgatcagtaatgttgtcgattaatctgacc
ttaaacataaaaacta--ttaattttgcataaactgttttagttacatgactattataca
ggtaataggaatgaaatgatataggacatagaattaaaccattattctcaaccatgaata
tcgttacagtaataggttatttcttagttcagctcatcacgagaaataagcaatccttgt
tagtaagatacaatattaccagtttcaagtccattaagtcatgtcgtacataactgatct
attctggcctctggttggttttttcaggcacattaaggcagtaaagttcattcgttcctc
tttaaaaggcctctggttgcaagtaaatgagttctatacattaaatttataacctggcat
acggtggttttacttgcatgtggtagtcttttttttctctttgtgttctcaggcccacat
aactgatacctgccgaattgatgaaactgagcctacgttcaaaatgattggccgtgcaga
atacttaatggtattatttaattaatgcttttaggacatatatttttataaaaactcaca
acagttatttacaagctaaaacccattacaaccatactttttagttaaacccccccaccc
ccataaact---------------------------------------
>MEXX_CC-A2.5_1
-------------------------------aagggttcaaaccttcatctccggtcccc
aaaaccggaatcttccaattaaactaccctttgacgcaaaagaagcgccaacatgtaaat
ttacctatattctctgccgtgcccaacagaataatatccataatacctatctatgtatta
tcgtacatcaacttatttaccactagcatatgatcagtaatgttgtcgattaatctgacc
ttaaacataaaaacta--ttaattttgcataaactgttttagttacatgactattataca
ggtaataggaatgaaatgatataggacataaaattaaaccattattctcaaccatgaata
tcgttacagtaataggttatttcttagttcagctcatcacgagaaataagcaatccttgt
tagtaagatacaatattaccagtttcaagtccattaagtcatgtcgtacataactgatct
attctggcctctggttggttttttcaggcacattaaggcagtaaagttcattcgttcctc
tttaaaaggcctctggttgcaagtaaatgagttctatacattaaatttataatctggcat
acggtggttttacttgcatgtggtagtcttttttttctctttgtgttctcaggcccacat
aactgatacctgccgaattgatgaaactgagcctacgttcaaaatgattggccgtgcaga
atacttaatggtattatttaattaatgcttttaggacatatatttttataaaaactcaca
acagttatttacaagctaaaacccattacaaccatactttttagttaaacccccccaccc
c-----------------------------------------------
>MEX_CC-A2.5_1
-------------------------------aagggttcaaaccttcatctccggtcccc
aaaaccggaatcttccaattaaactaccctttgacgcaaaagaagcgccaacatgtaaat
ttacctatattctctgccgtgcccaacagaataatatccataatacctatctatgtatta
tcgtacatcaacttatttaccactagcatatgatcagtaatgttgtcgattaatctgacc
ttaaacataaaaacta--ttaattttgcataaactgttttagttacatgactattataca
ggtaataggaatgaaatgatataggacataaaattaaaccattattctcaaccatgaata
tcgttacagtaataggttatttcttagttcagctcatcacgagaaataagcaatccttgt
tagtaagatacaatattaccagtttcaagtccattaagtcatgtcgtacataactgatct
attctggcctctggttggttttttcaggcacattaaggcagtaaagttcattcgttcctc
tttaaaaggcctctggttgcaagtaaatgagttctatacattaaatttataatctggcat
acggtggttttacttgcatgtggtagtcttttttttctctttgtgttctcaggcccacat
aactgatacctgccgaattgatgaaactgagcctacgttcaaaatgattggccgtgcaga
atacttaatggtattatttaattaatgcttttaggacatatatttttataaaaactcaca
acagttatttacaagctaaaacccattacaaccatactttttagttaaacccccccaccc
c-----------------------------------------------
>MEX_CC-A2.5_2
-------------------------------aagggttcaaaccttcatctccggtcccc
aaaaccggaatcttccaattaaactaccctttgacgcaaaagaagcgccaacatgtaaat
ttacctatattctctgccgtgcccaacagaataatatccataatacctatctatgtatta
tcgtacatcaacttatttaccactagcatatgatcagtaatgttgtcgattaatctgacc
ttaaacataaaaacta--ttaattttgcataaactgttttagttacatgactattataca
ggtaataggaatgaaatgatataggacataaaattaaaccattattctcaaccatgaata
tcgttacagtaataggttatttcttagttcagctcatcacgagaaataagcaatccttgt
tagtaagatacaatattaccagtttcaagtccattaagtcatgtcgtacataactgatct
attctggcctctggttggttttttcaggcacattaaggcagtaaagttcattcgttcctc
tttaaaaggcctctggttgcaagtaaatgagttctatacattaaatttataatctggcat
acggtggttttacttgcatgtggtagtcttttttttctctttgtgttctcaggcccacat
aactgatacctgccgaattgatgaaactgagcctacgttcaaaatgattggccgtgcaga
atacttaatggtattatttaattaatgcttttaggacatatatttttataaaaactcaca
acagttatttacaagctaaaacccattacaaccatactttttagttaaacccccccaccc
c-----------------------------------------------
>MEX_CC-A2.5_3
-------------------------------aagggttcaaaccttcatctccggtcccc
aaaaccggaatcttccaattaaactaccctttgacgcaaaagaagcgccaacatgtaaat
ttacctatattctctgccgtgcccaacagaataatatccataatacctatctatgtatta
tcgtacatcaacttatttaccactagcatatgatcagtaatgttgtcgattaatctgacc
ttaaacataaaaacta--ttaattttgcataaactgttttagttacatgactattataca
ggtaataggaatgaaatgatataggacataaaattaaaccattattctcaaccatgaata
tcgttacagtaataggttatttcttagttcagctcatcacgagaaataagcaatccttgt
tagtaagatacaatattaccagtttcaagtccattaagtcatgtcgtacataactgatct
attctggcctctggttggttttttcaggcacattaaggcagtaaagttcattcgttcctc
tttaaaaggcctctggttgcaagtaaatgagttctatacattaaatttataatctggcat
acggtggttttacttgcatgtggtagtcttttttttctctttgtgttctcaggcccacat
aactgatacctgccgaattgatgaaactgagcctacgttcaaaatgattggccgtgcaga
atacttaatggtattatttaattaatgcttttaggacatatatttttataaaaactcaca
acagttatttacaagctaaaacccattacaaccatactttttagttaaacccccccaccc
c-----------------------------------------------
>MEX_CC-A2.5_4
-------------------------------aagggttcaaaccttcatctccggtcccc
aaaaccggaatcttccaattaaactaccctttgacgcaaaagaagcgccaacatgtaaat
ttacctatattctctgccgtgcccaacagaataatatccataatacctatctatgtatta
tcgtacatcaacttatttaccactagcatatgatcagtaatgttgtcgattaatctgacc
ttaaacataaaaacta--ttaattttgcataaactgttttagttacatgactattataca
ggtaataggaatgaaatgatataggacataaaattaaaccattattctcaaccatgaata
tcgttacagtaataggttatttcttagttcagctcatcacgagaaataagcaatccttgt
tagtaagatacaatattaccagtttcaagtccattaagtcatgtcgtacataactgatct
attctggcctctggttggttttttcaggcacattaaggcagtaaagttcattcgttcctc
tttaaaaggcctctggttgcaagtaaatgagttctatacattaaatttataatctggcat
acggtggttttacttgcatgtggtagtcttttttttctctttgtgttctcaggcccacat
aactgatacctgccgaattgatgaaactgagcctacgttcaaaatgattggccgtgcaga
atacttaatggtattatttaattaatgcttttaggacatatatttttataaaaactcaca
acagttatttacaagctaaaacccattacaaccatactttttagttaaacccccccaccc
c-----------------------------------------------
>MEX_CC-A2.5_5
-------------------------------aagggttcaaaccttcatctccggtcccc
aaaaccggaatcttccaattaaactaccctttgacgcaaaagaagcgccaacatgtaaat
ttacctatattctctgccgtgcccaacagaataatatccataatacctatctatgtatta
tcgtacatcaacttatttaccactagcatatgatcagtaatgttgtcgattaatctgacc
ttaaacataaaaacta--ttaattttgcataaactgttttagttacatgactattataca
ggtaataggaatgaaatgatataggacataaaattaaaccattattctcaaccatgaata
tcgttacagtaataggttatttcttagttcagctcatcacgagaaataagcaatccttgt
tagtaagatacaatattaccagtttcaagtccattaagtcatgtcgtacataactgatct
attctggcctctggttggttttttcaggcacattaaggcagtaaagttcattcgttcctc
tttaaaaggcctctggttgcaagtaaatgagttctatacattaaatttataatctggcat
acggtggttttacttgcatgtggtagtcttttttttctctttgtgttctcaggcccacat
aactgatacctgccgaattgatgaaactgagcctacgttcaaaatgattggccgtgcaga
atacttaatggtattatttaattaatgcttttaggacatatatttttataaaaactcaca
acagttatttacaagctaaaacccattacaaccatactttttagttaaacccccccaccc
c-----------------------------------------------
>MEX_CC-A2.5_6
-------------------------------aagggttcaaaccttcatctccggtcccc
aaaaccggaatcttccaattaaactaccctttgacgcaaaagaagcgccaacatgtaaat
ttacctatattctctgccgtgcccaacagaataatatccataatacctatctatgtatta
tcgtacatcaacttatttaccactagcatatgatcagtaatgttgtcgattaatctgacc
ttaaacataaaaacta--ttaattttgcataaactgttttagttacatgactattataca
ggtaataggaatgaaatgatataggacataaaattaaaccattattctcaaccatgaata
tcgttacagtaataggttatttcttagttcagctcatcacgagaaataagcaatccttgt
tagtaagatacaatattaccagtttcaagtccattaagtcatgtcgtacataactgatct
attctggcctctggttggttttttcaggcacattaaggcagtaaagttcattcgttcctc
tttaaaaggcctctggttgcaagtaaatgagttctatacattaaatttataatctggcat
acggtggttttacttgcatgtggtagtcttttttttctctttgtgttctcaggcccacat
aactgatacctgccgaattgatgaaactgagcctacgttcaaaatgattggccgtgcaga
atacttaatggtattatttaattaatgcttttaggacatatatttttataaaaactcaca
acagttatttacaagctaaaacccattacaaccatactttttagttaaacccccccaccc
c-----------------------------------------------
>MEX_CC-A2.5_7
-------------------------------aagggttcaaaccttcatctccggtcccc
aaaaccggaatcttccaattaaactaccctttgacgcaaaagaagcgccaacatgtaaat
ttacctatattctctgccgtgcccaacagaataatatccataatacctatctatgtatta
tcgtacatcaacttatttaccactagcatatgatcagtaatgttgtcgattaatctgacc
ttaaacataaaaacta--ttaattttgcataaactgttttagttacatgactattataca
ggtaataggaatgaaatgatataggacataaaattaaaccattattctcaaccatgaata
tcgttacagtaataggttatttcttagttcagctcatcacgagaaataagcaatccttgt
tagtaagatacaatattaccagtttcaagtccattaagtcatgtcgtacataactgatct
attctggcctctggttggttttttcaggcacattaaggcagtaaagttcattcgttcctc
tttaaaaggcctctggttgcaagtaaatgagttctatacattaaatttataatctggcat
acggtggttttacttgcatgtggtagtcttttttttctctttgtgttctcaggcccacat
aactgatacctgccgaattgatgaaactgagcctacgttcaaaatgattggccgtgcaga
atacttaatggtattatttaattaatgcttttaggacatatatttttataaaaactcaca
acagttatttacaagctaaaacccattacaaccatactttttagttaaacccccccaccc
c-----------------------------------------------
>MEX_CC-A2.5_8
-------------------------------aagggttcaaaccttcatctccggtcccc
aaaaccggaatcttccaattaaactaccctttgacgcaaaagaagcgccaacatgtaaat
ttacctatattctctgccgtgcccaacagaataatatccataatacctatctatgtatta
tcgtacatcaacttatttaccactagcatatgatcagtaatgttgtcgattaatctgacc
ttaaacataaaaacta--ttaattttgcataaactgttttagttacatgactattataca
ggtaataggaatgaaatgatataggacataaaattaaaccattattctcaaccatgaata
tcgttacagtaataggttatttcttagttcagctcatcacgagaaataagcaatccttgt
tagtaagatacaatattaccagtttcaagtccattaagtcatgtcgtacataactgatct
attctggcctctggttggttttttcaggcacattaaggcagtaaagttcattcgttcctc
tttaaaaggcctctggttgcaagtaaatgagttctatacattaaatttataatctggcat
acggtggttttacttgcatgtggtagtcttttttttctctttgtgttctcaggcccacat
aactgatacctgccgaattgatgaaactgagcctacgttcaaaatgattggccgtgcaga
atacttaatggtattatttaattaatgcttttaggacatatatttttataaaaactcaca
acagttatttacaagctaaaacccattacaaccatactttttagttaaacccccccaccc
c-----------------------------------------------
>MEX_CC-A2.5_9
-------------------------------aagggttcaaaccttcatctccggtcccc
aaaaccggaatcttccaattaaactaccctttgacgcaaaagaagcgccaacatgtaaat
ttacctatattctctgccgtgcccaacagaataatatccataatacctatctatgtatta
tcgtacatcaacttatttaccactagcatatgatcagtaatgttgtcgattaatctgacc
ttaaacataaaaacta--ttaattttgcataaactgttttagttacatgactattataca
ggtaataggaatgaaatgatataggacataaaattaaaccattattctcaaccatgaata
tcgttacagtaataggttatttcttagttcagctcatcacgagaaataagcaatccttgt
tagtaagatacaatattaccagtttcaagtccattaagtcatgtcgtacataactgatct
attctggcctctggttggttttttcaggcacattaaggcagtaaagttcattcgttcctc
tttaaaaggcctctggttgcaagtaaatgagttctatacattaaatttataatctggcat
acggtggttttacttgcatgtggtagtcttttttttctctttgtgttctcaggcccacat
aactgatacctgccgaattgatgaaactgagcctacgttcaaaatgattggccgtgcaga
atacttaatggtattatttaattaatgcttttaggacatatatttttataaaaactcaca
acagttatttacaagctaaaacccattacaaccatactttttagttaaacccccccaccc
c-----------------------------------------------
>USA_CC-A2.5_1
-------------------------------aagggttcaaaccttcatctccggtcccc
aaaaccggaatcttccaattaaactaccctttgacgcaaaagaagcgccaacatgtaaat
ttacctatattctctgccgtgcccaacagaataatatccataatacctatctatgtatta
tcgtacatcaacttatttaccactagcatatgatcagtaatgttgtcgattaatctgacc
ttaaacataaaaacta--ttaattttgcataaactgttttagttacatgactattataca
ggtaataggaatgaaatgatataggacataaaattaaaccattattctcaaccatgaata
tcgttacagtaataggttatttcttagttcagctcatcacgagaaataagcaatccttgt
tagtaagatacaatattaccagtttcaagtccattaagtcatgtcgtacataactgatct
attctggcctctggttggttttttcaggcacattaaggcagtaaagttcattcgttcctc
tttaaaaggcctctggttgcaagtaaatgagttctatacattaaatttataatctggcat
acggtggttttacttgcatgtggtagtcttttttttctctttgtgttctcaggcccacat
aactgatacctgccgaattgatgaaactgagcctacgttcaaaatgattggccgtgcaga
atacttaatggtattatttaattaatgcttttaggacatatatttttataaaaactcaca
acagttatttacaagctaaaacccattacaaccatactttttagttaaacccccccaccc
ccataaac----------------------------------------
>USA_CC-A2.5_2
-------------------------------aagggttcaaaccttcatctccggtcccc
aaaaccggaatcttccaattaaactaccctttgacgcaaaagaagcgccaacatgtaaat
ttacctatattctctgccgtgcccaacagaataatatccataatacctatctatgtatta
tcgtacatcaacttatttaccactagcatatgatcagtaatgttgtcgattaatctgacc
ttaaacataaaaacta--ttaattttgcataaactgttttagttacatgactattataca
ggtaataggaatgaaatgatataggacataaaattaaaccattattctcaaccatgaata
tcgttacagtaataggttatttcttagttcagctcatcacgagaaataagcaatccttgt
tagtaagatacaatattaccagtttcaagtccattaagtcatgtcgtacataactgatct
attctggcctctggttggttttttcaggcacattaaggcagtaaagttcattcgttcctc
tttaaaaggcctctggttgcaagtaaatgagttctatacattaaatttataatctggcat
acggtggttttacttgcatgtggtagtcttttttttctctttgtgttctcaggcccacat
aactgatacctgccgaattgatgaaactgagcctacgttcaaaatgattggccgtgcaga
atacttaatggtattatttaattaatgcttttaggacatatatttttataaaaactcaca
acagttatttacaagctaaaacccattacaaccatactttttagttaaacccccccaccc
ccataaac----------------------------------------
>USA_CC-A2.5_3
-------------------------------aagggttcaaaccttcatctccggtcccc
aaaaccggaatcttccaattaaactaccctttgacgcaaaagaagcgccaacatgtaaat
ttacctatattctctgccgtgcccaacagaataatatccataatacctatctatgtatta
tcgtacatcaacttatttaccactagcatatgatcagtaatgttgtcgattaatctgacc
ttaaacataaaaacta--ttaattttgcataaactgttttagttacatgactattataca
ggtaataggaatgaaatgatataggacataaaattaaaccattattctcaaccatgaata
tcgttacagtaataggttatttcttagttcagctcatcacgagaaataagcaatccttgt
tagtaagatacaatattaccagtttcaagtccattaagtcatgtcgtacataactgatct
attctggcctctggttggttttttcaggcacattaaggcagtaaagttcattcgttcctc
tttaaaaggcctctggttgcaagtaaatgagttctatacattaaatttataatctggcat
acggtggttttacttgcatgtggtagtcttttttttctctttgtgttctcaggcccacat
aactgatacctgccgaattgatgaaactgagcctacgttcaaaatgattggccgtgcaga
atacttaatggtattatttaattaatgcttttaggacatatatttttataaaaactcaca
acagttatttacaagctaaaacccattacaaccatactttttagttaaacccccccaccc
ccataaac----------------------------------------
>USA_CC-A2.5_1
-------------------------------aagggttcaaaccttcatctccggtcccc
aaaaccggaatcttccaattaaactaccctttgacgcaaaagaagcgccaacatgtaaat
ttacctatattctctgccgtgcccaacagaataatatccataatacctatctatgtatta
tcgtacatcaacttatttaccactagcatatgatcagtaatgttgtcgattaatctgacc
ttaaacataaaaacta--ttaattttgcataaactgttttagttacatgactattataca
ggtaataggaatgaaatgatataggacataaaattaaaccattattctcaaccatgaata
tcgttacagtaataggttatttcttagttcagctcatcacgagaaataagcaatccttgt
tagtaagatacaatattaccagtttcaagtccattaagtcatgtcgtacataactgatct
attctggcctctggttggttttttcaggcacattaaggcagtaaagttcattcgttcctc
tttaaaaggcctctggttgcaagtaaatgagttctatacattaaatttataatctggcat
acggtggttttacttgcatgtggtagtcttttttttctctttgtgttctcaggcccacat
aactgatacctgccgaattgatgaaactgagcctacgttcaaaatgattggccgtgcaga
atacttaatggtattatttaattaatgcttttaggacatatatttttataaaaactcaca
acagttatttacaagctaaaacccattacaaccatactttttagttaaacccccccaccc
ccataaac----------------------------------------
>USA_CC-A2.5_1
-------------------------------aagggttcaaaccttcatctccggtcccc
aaaaccggaatcttccaattaaactaccctttgacgcaaaagaagcgccaacatgtaaat
ttacctatattctctgccgtgcccaacagaataatatccataatacctatctatgtatta
tcgtacatcaacttatttaccactagcatatgatcagtaatgttgtcgattaatctgacc
ttaaacataaaaacta--ttaattttgcataaactgttttagttacatgactattataca
ggtaataggaatgaaatgatataggacataaaattaaaccattattctcaaccatgaata
tcgttacagtaataggttatttcttagttcagctcatcacgagaaataagcaatccttgt
tagtaagatacaatattaccagtttcaagtccattaagtcatgtcgtacataactgatct
attctggcctctggttggttttttcaggcacattaaggcagtaaagttcattcgttcctc
tttaaaaggcctctggttgcaagtaaatgagttctatacattaaatttataatctggcat
acggtggttttacttgcatgtggtagtcttttttttctctttgtgttctcaggcccacat
aactgatacctgccgaattgatgaaactgagcctacgttcaaaatgattggccgtgcaga
atacttaatggtattatttaattaatgcttttaggacatatatttttataaaaactcaca
acagttatttacaagctaaaacccattacaaccatactttttagttaaacccccccaccc
ccataaac----------------------------------------
>MEXX_CC-A2.3_1
-------------------------------aagggttcaaaccttcatctccggtcccc
aaaaccggaatcttccaattaaactaccctttgacgcaaaagaagcgccaacatgtaaat
ttacctatattctctgccgtgcccaacagaataatatccataatacctatctatgtatta
tcgtacatcaacttatttaccgctagcatatgatcagtaatgttgtcgattaatctgacc
ttaaacataaaaacta--ttaattttgcataaactgttttagttacatgactattataca
ggtaataggaatgaaatgatataggacataaaattaaaccattattctcaaccatgaata
tcgttacagtaataggttatttcttagttcagctcatcacgagaaataagcaatccttgt
tagtaagatacaatattaccagtttcaagtccattaagtcatgtcgtacataactgatct
attctggcctctggttggttttttcaggcacattaaggcagtaaagttcattcgttcctc
tttaaaaggcctctggttgcaagtaaatgagttctatacattaaatttataatctggcat
acggtggttttacttgcatgtggtagtcttttttttctctttgtgttctcaggcccacat
aactgatacctgccgaattgatgaaactgagcctacgttcaaaatgattggccgtgcaga
atacttaatggtattatttaattaatgcttttaggacatatatttttataaaaactcaca
acagttatttacaagctaaaacccattacaaccatactttttagttaaacccccccaccc
c-----------------------------------------------
>MEX_CC-A2.3_1
-------------------------------aagggttcaaaccttcatctccggtcccc
aaaaccggaatcttccaattaaactaccctttgacgcaaaagaagcgccaacatgtaaat
ttacctatattctctgccgtgcccaacagaataatatccataatacctatctatgtatta
tcgtacatcaacttatttaccgctagcatatgatcagtaatgttgtcgattaatctgacc
ttaaacataaaaacta--ttaattttgcataaactgttttagttacatgactattataca
ggtaataggaatgaaatgatataggacataaaattaaaccattattctcaaccatgaata
tcgttacagtaataggttatttcttagttcagctcatcacgagaaataagcaatccttgt
tagtaagatacaatattaccagtttcaagtccattaagtcatgtcgtacataactgatct
attctggcctctggttggttttttcaggcacattaaggcagtaaagttcattcgttcctc
tttaaaaggcctctggttgcaagtaaatgagttctatacattaaatttataatctggcat
acggtggttttacttgcatgtggtagtcttttttttctctttgtgttctcaggcccacat
aactgatacctgccgaattgatgaaactgagcctacgttcaaaatgattggccgtgcaga
atacttaatggtattatttaattaatgcttttaggacatatatttttataaaaactcaca
acagttatttacaagctaaaacccattacaaccatactttttagttaaacccccccaccc
c-----------------------------------------------
>MEX_CC-A2.3_2
-------------------------------aagggttcaaaccttcatctccggtcccc
aaaaccggaatcttccaattaaactaccctttgacgcaaaagaagcgccaacatgtaaat
ttacctatattctctgccgtgcccaacagaataatatccataatacctatctatgtatta
tcgtacatcaacttatttaccgctagcatatgatcagtaatgttgtcgattaatctgacc
ttaaacataaaaacta--ttaattttgcataaactgttttagttacatgactattataca
ggtaataggaatgaaatgatataggacataaaattaaaccattattctcaaccatgaata
tcgttacagtaataggttatttcttagttcagctcatcacgagaaataagcaatccttgt
tagtaagatacaatattaccagtttcaagtccattaagtcatgtcgtacataactgatct
attctggcctctggttggttttttcaggcacattaaggcagtaaagttcattcgttcctc
tttaaaaggcctctggttgcaagtaaatgagttctatacattaaatttataatctggcat
acggtggttttacttgcatgtggtagtcttttttttctctttgtgttctcaggcccacat
aactgatacctgccgaattgatgaaactgagcctacgttcaaaatgattggccgtgcaga
atacttaatggtattatttaattaatgcttttaggacatatatttttataaaaactcaca
acagttatttacaagctaaaacccattacaaccatactttttagttaaacccccccaccc
c-----------------------------------------------
>MEX_CC-A2.3_3
-------------------------------aagggttcaaaccttcatctccggtcccc
aaaaccggaatcttccaattaaactaccctttgacgcaaaagaagcgccaacatgtaaat
ttacctatattctctgccgtgcccaacagaataatatccataatacctatctatgtatta
tcgtacatcaacttatttaccgctagcatatgatcagtaatgttgtcgattaatctgacc
ttaaacataaaaacta--ttaattttgcataaactgttttagttacatgactattataca
ggtaataggaatgaaatgatataggacataaaattaaaccattattctcaaccatgaata
tcgttacagtaataggttatttcttagttcagctcatcacgagaaataagcaatccttgt
tagtaagatacaatattaccagtttcaagtccattaagtcatgtcgtacataactgatct
attctggcctctggttggttttttcaggcacattaaggcagtaaagttcattcgttcctc
tttaaaaggcctctggttgcaagtaaatgagttctatacattaaatttataatctggcat
acggtggttttacttgcatgtggtagtcttttttttctctttgtgttctcaggcccacat
aactgatacctgccgaattgatgaaactgagcctacgttcaaaatgattggccgtgcaga
atacttaatggtattatttaattaatgcttttaggacatatatttttataaaaactcaca
acagttatttacaagctaaaacccattacaaccatactttttagttaaacccccccaccc
c-----------------------------------------------
>MEX_CC-A2.3_4
-------------------------------aagggttcaaaccttcatctccggtcccc
aaaaccggaatcttccaattaaactaccctttgacgcaaaagaagcgccaacatgtaaat
ttacctatattctctgccgtgcccaacagaataatatccataatacctatctatgtatta
tcgtacatcaacttatttaccgctagcatatgatcagtaatgttgtcgattaatctgacc
ttaaacataaaaacta--ttaattttgcataaactgttttagttacatgactattataca
ggtaataggaatgaaatgatataggacataaaattaaaccattattctcaaccatgaata
tcgttacagtaataggttatttcttagttcagctcatcacgagaaataagcaatccttgt
tagtaagatacaatattaccagtttcaagtccattaagtcatgtcgtacataactgatct
attctggcctctggttggttttttcaggcacattaaggcagtaaagttcattcgttcctc
tttaaaaggcctctggttgcaagtaaatgagttctatacattaaatttataatctggcat
acggtggttttacttgcatgtggtagtcttttttttctctttgtgttctcaggcccacat
aactgatacctgccgaattgatgaaactgagcctacgttcaaaatgattggccgtgcaga
atacttaatggtattatttaattaatgcttttaggacatatatttttataaaaactcaca
acagttatttacaagctaaaacccattacaaccatactttttagttaaacccccccaccc
c-----------------------------------------------
>MEX_CC-A2.3_5
-------------------------------aagggttcaaaccttcatctccggtcccc
aaaaccggaatcttccaattaaactaccctttgacgcaaaagaagcgccaacatgtaaat
ttacctatattctctgccgtgcccaacagaataatatccataatacctatctatgtatta
tcgtacatcaacttatttaccgctagcatatgatcagtaatgttgtcgattaatctgacc
ttaaacataaaaacta--ttaattttgcataaactgttttagttacatgactattataca
ggtaataggaatgaaatgatataggacataaaattaaaccattattctcaaccatgaata
tcgttacagtaataggttatttcttagttcagctcatcacgagaaataagcaatccttgt
tagtaagatacaatattaccagtttcaagtccattaagtcatgtcgtacataactgatct
attctggcctctggttggttttttcaggcacattaaggcagtaaagttcattcgttcctc
tttaaaaggcctctggttgcaagtaaatgagttctatacattaaatttataatctggcat
acggtggttttacttgcatgtggtagtcttttttttctctttgtgttctcaggcccacat
aactgatacctgccgaattgatgaaactgagcctacgttcaaaatgattggccgtgcaga
atacttaatggtattatttaattaatgcttttaggacatatatttttataaaaactcaca
acagttatttacaagctaaaacccattacaaccatactttttagttaaacccccccaccc
c-----------------------------------------------
>USA_CC-A2.3_1
-------------------------------aagggttcaaaccttcatctccggtcccc
aaaaccggaatcttccaattaaactaccctttgacgcaaaagaagcgccaacatgtaaat
ttacctatattctctgccgtgcccaacagaataatatccataatacctatctatgtatta
tcgtacatcaacttatttaccgctagcatatgatcagtaatgttgtcgattaatctgacc
ttaaacataaaaacta--ttaattttgcataaactgttttagttacatgactattataca
ggtaataggaatgaaatgatataggacataaaattaaaccattattctcaaccatgaata
tcgttacagtaataggttatttcttagttcagctcatcacgagaaataagcaatccttgt
tagtaagatacaatattaccagtttcaagtccattaagtcatgtcgtacataactgatct
attctggcctctggttggttttttcaggcacattaaggcagtaaagttcattcgttcctc
tttaaaaggcctctggttgcaagtaaatgagttctatacattaaatttataatctggcat
acggtggttttacttgcatgtggtagtcttttttttctctttgtgttctcaggcccacat
aactgatacctgccgaattgatgaaactgagcctacgttcaaaatgattggccgtgcaga
atacttaatggtattatttaattaatgcttttaggacatatatttttataaaaactcaca
acagttatttacaagctaaaacccattacaaccatactttttagttaaacccccccaccc
ccataaac----------------------------------------
>USA_CC-A2.3_2
-------------------------------aagggttcaaaccttcatctccggtcccc
aaaaccggaatcttccaattaaactaccctttgacgcaaaagaagcgccaacatgtaaat
ttacctatattctctgccgtgcccaacagaataatatccataatacctatctatgtatta
tcgtacatcaacttatttaccgctagcatatgatcagtaatgttgtcgattaatctgacc
ttaaacataaaaacta--ttaattttgcataaactgttttagttacatgactattataca
ggtaataggaatgaaatgatataggacataaaattaaaccattattctcaaccatgaata
tcgttacagtaataggttatttcttagttcagctcatcacgagaaataagcaatccttgt
tagtaagatacaatattaccagtttcaagtccattaagtcatgtcgtacataactgatct
attctggcctctggttggttttttcaggcacattaaggcagtaaagttcattcgttcctc
tttaaaaggcctctggttgcaagtaaatgagttctatacattaaatttataatctggcat
acggtggttttacttgcatgtggtagtcttttttttctctttgtgttctcaggcccacat
aactgatacctgccgaattgatgaaactgagcctacgttcaaaatgattggccgtgcaga
atacttaatggtattatttaattaatgcttttaggacatatatttttataaaaactcaca
acagttatttacaagctaaaacccattacaaccatactttttagttaaacccccccaccc
ccataaac----------------------------------------
>USA_CC-A2.3_1
-------------------------------aagggttcaaaccttcatctccggtcccc
aaaaccggaatcttccaattaaactaccctttgacgcaaaagaagcgccaacatgtaaat
ttacctatattctctgccgtgcccaacagaataatatccataatacctatctatgtatta
tcgtacatcaacttatttaccgctagcatatgatcagtaatgttgtcgattaatctgacc
ttaaacataaaaacta--ttaattttgcataaactgttttagttacatgactattataca
ggtaataggaatgaaatgatataggacataaaattaaaccattattctcaaccatgaata
tcgttacagtaataggttatttcttagttcagctcatcacgagaaataagcaatccttgt
tagtaagatacaatattaccagtttcaagtccattaagtcatgtcgtacataactgatct
attctggcctctggttggttttttcaggcacattaaggcagtaaagttcattcgttcctc
tttaaaaggcctctggttgcaagtaaatgagttctatacattaaatttataatctggcat
acggtggttttacttgcatgtggtagtcttttttttctctttgtgttctcaggcccacat
aactgatacctgccgaattgatgaaactgagcctacgttcaaaatgattggccgtgcaga
atacttaatggtattatttaattaatgcttttaggacatatatttttataaaaactcaca
acagttatttacaagctaaaacccattacaaccatactttttagttaaacccccccaccc
ccataaac----------------------------------------
>USA_CC-A2.3_2
-------------------------------aagggttcaaaccttcatctccggtcccc
aaaaccggaatcttccaattaaactaccctttgacgcaaaagaagcgccaacatgtaaat
ttacctatattctctgccgtgcccaacagaataatatccataatacctatctatgtatta
tcgtacatcaacttatttaccgctagcatatgatcagtaatgttgtcgattaatctgacc
ttaaacataaaaacta--ttaattttgcataaactgttttagttacatgactattataca
ggtaataggaatgaaatgatataggacataaaattaaaccattattctcaaccatgaata
tcgttacagtaataggttatttcttagttcagctcatcacgagaaataagcaatccttgt
tagtaagatacaatattaccagtttcaagtccattaagtcatgtcgtacataactgatct
attctggcctctggttggttttttcaggcacattaaggcagtaaagttcattcgttcctc
tttaaaaggcctctggttgcaagtaaatgagttctatacattaaatttataatctggcat
acggtggttttacttgcatgtggtagtcttttttttctctttgtgttctcaggcccacat
aactgatacctgccgaattgatgaaactgagcctacgttcaaaatgattggccgtgcaga
atacttaatggtattatttaattaatgcttttaggacatatatttttataaaaactcaca
acagttatttacaagctaaaacccattacaaccatactttttagttaaacccccccaccc
ccataaac----------------------------------------
>USA_CC-A2.3_3
-------------------------------aagggttcaaaccttcatctccggtcccc
aaaaccggaatcttccaattaaactaccctttgacgcaaaagaagcgccaacatgtaaat
ttacctatattctctgccgtgcccaacagaataatatccataatacctatctatgtatta
tcgtacatcaacttatttaccgctagcatatgatcagtaatgttgtcgattaatctgacc
ttaaacataaaaacta--ttaattttgcataaactgttttagttacatgactattataca
ggtaataggaatgaaatgatataggacataaaattaaaccattattctcaaccatgaata
tcgttacagtaataggttatttcttagttcagctcatcacgagaaataagcaatccttgt
tagtaagatacaatattaccagtttcaagtccattaagtcatgtcgtacataactgatct
attctggcctctggttggttttttcaggcacattaaggcagtaaagttcattcgttcctc
tttaaaaggcctctggttgcaagtaaatgagttctatacattaaatttataatctggcat
acggtggttttacttgcatgtggtagtcttttttttctctttgtgttctcaggcccacat
aactgatacctgccgaattgatgaaactgagcctacgttcaaaatgattggccgtgcaga
atacttaatggtattatttaattaatgcttttaggacatatatttttataaaaactcaca
acagttatttacaagctaaaacccattacaaccatactttttagttaaacccccccaccc
ccataaac----------------------------------------
>USA_CC-A2.3_1
-------------------------------aagggttcaaaccttcatctccggtcccc
aaaaccggaatcttccaattaaactaccctttgacgcaaaagaagcgccaacatgtaaat
ttacctatattctctgccgtgcccaacagaataatatccataatacctatctatgtatta
tcgtacatcaacttatttaccgctagcatatgatcagtaatgttgtcgattaatctgacc
ttaaacataaaaacta--ttaattttgcataaactgttttagttacatgactattataca
ggtaataggaatgaaatgatataggacataaaattaaaccattattctcaaccatgaata
tcgttacagtaataggttatttcttagttcagctcatcacgagaaataagcaatccttgt
tagtaagatacaatattaccagtttcaagtccattaagtcatgtcgtacataactgatct
attctggcctctggttggttttttcaggcacattaaggcagtaaagttcattcgttcctc
tttaaaaggcctctggttgcaagtaaatgagttctatacattaaatttataatctggcat
acggtggttttacttgcatgtggtagtcttttttttctctttgtgttctcaggcccacat
aactgatacctgccgaattgatgaaactgagcctacgttcaaaatgattggccgtgcaga
atacttaatggtattatttaattaatgcttttaggacatatatttttataaaaactcaca
acagttatttacaagctaaaacccattacaaccatactttttagttaaacccccccaccc
ccataaac----------------------------------------
>USA_CC-A7.1_1
-------------------------------aagggttcaaaccttcatctccggtcccc
aaaaccggaatcttccaattaaactaccctttgacgcaaaagaagcgccaacatgtaaat
ttacctatattctctgccgtgcccaacagaataatatccataatacctatctatgtatta
tcgtacatcaacttatttaccactagcatatgatcagtaatgttgtcgattaatctgacc
ttaaacataaaaacta--ttaattttgcataaactgttttagttacatgactattataca
ggtaataggaatgaaatgatataggacataaaattaaaccattattctcaaccatgaata
tcgttacagtaataggttatttcttagttcagctcatcacgagaaataagcaatccttgt
tagtaagatacaatattaccagtttcaagtccattaagtcatgtcgtacataactgatct
attctggcctctggttggttttttcaggcacattagggcagtaaagttcattcgttcctc
tttaaaaggcctctggttgcaagtaaatgagttctatacattaaatttataacttggcat
acggtggttttacttgcatgtggtagtcttttttttctctttgtgttctcaggcccacat
aactgatacctgccgaattgatgaaactgagcctacgttcaaaatgattggccgtgcaga
atacttaatggtattatttaattaatgcttttaggacatatatttttataaaaactcaca
acagttatttacaagctaaaacccattacaaccatactttttagttaaacccccccaccc
ccataaac----------------------------------------
>USA_CC-A7.1_2
-------------------------------aagggttcaaaccttcatctccggtcccc
aaaaccggaatcttccaattaaactaccctttgacgcaaaagaagcgccaacatgtaaat
ttacctatattctctgccgtgcccaacagaataatatccataatacctatctatgtatta
tcgtacatcaacttatttaccactagcatatgatcagtaatgttgtcgattaatctgacc
ttaaacataaaaacta--ttaattttgcataaactgttttagttacatgactattataca
ggtaataggaatgaaatgatataggacataaaattaaaccattattctcaaccatgaata
tcgttacagtaataggttatttcttagttcagctcatcacgagaaataagcaatccttgt
tagtaagatacaatattaccagtttcaagtccattaagtcatgtcgtacataactgatct
attctggcctctggttggttttttcaggcacattagggcagtaaagttcattcgttcctc
tttaaaaggcctctggttgcaagtaaatgagttctatacattaaatttataacttggcat
acggtggttttacttgcatgtggtagtcttttttttctctttgtgttctcaggcccacat
aactgatacctgccgaattgatgaaactgagcctacgttcaaaatgattggccgtgcaga
atacttaatggtattatttaattaatgcttttaggacatatatttttataaaaactcaca
acagttatttacaagctaaaacccattacaaccatactttttagttaaacccccccaccc
ccataaac----------------------------------------
>USA_CC-A7.1_1
-------------------------------aagggttcaaaccttcatctccggtcccc
aaaaccggaatcttccaattaaactaccctttgacgcaaaagaagcgccaacatgtaaat
ttacctatattctctgccgtgcccaacagaataatatccataatacctatctatgtatta
tcgtacatcaacttatttaccactagcatatgatcagtaatgttgtcgattaatctgacc
ttaaacataaaaacta--ttaattttgcataaactgttttagttacatgactattataca
ggtaataggaatgaaatgatataggacataaaattaaaccattattctcaaccatgaata
tcgttacagtaataggttatttcttagttcagctcatcacgagaaataagcaatccttgt
tagtaagatacaatattaccagtttcaagtccattaagtcatgtcgtacataactgatct
attctggcctctggttggttttttcaggcacattagggcagtaaagttcattcgttcctc
tttaaaaggcctctggttgcaagtaaatgagttctatacattaaatttataacttggcat
acggtggttttacttgcatgtggtagtcttttttttctctttgtgttctcaggcccacat
aactgatacctgccgaattgatgaaactgagcctacgttcaaaatgattggccgtgcaga
atacttaatggtattatttaattaatgcttttaggacatatatttttataaaaactcaca
acagttatttacaagctaaaacccattacaaccatactttttagttaaacccccccaccc
ccataaac----------------------------------------
>USA_CC-A7.1_2
-------------------------------aagggttcaaaccttcatctccggtcccc
aaaaccggaatcttccaattaaactaccctttgacgcaaaagaagcgccaacatgtaaat
ttacctatattctctgccgtgcccaacagaataatatccataatacctatctatgtatta
tcgtacatcaacttatttaccactagcatatgatcagtaatgttgtcgattaatctgacc
ttaaacataaaaacta--ttaattttgcataaactgttttagttacatgactattataca
ggtaataggaatgaaatgatataggacataaaattaaaccattattctcaaccatgaata
tcgttacagtaataggttatttcttagttcagctcatcacgagaaataagcaatccttgt
tagtaagatacaatattaccagtttcaagtccattaagtcatgtcgtacataactgatct
attctggcctctggttggttttttcaggcacattagggcagtaaagttcattcgttcctc
tttaaaaggcctctggttgcaagtaaatgagttctatacattaaatttataacttggcat
acggtggttttacttgcatgtggtagtcttttttttctctttgtgttctcaggcccacat
aactgatacctgccgaattgatgaaactgagcctacgttcaaaatgattggccgtgcaga
atacttaatggtattatttaattaatgcttttaggacatatatttttataaaaactcaca
acagttatttacaagctaaaacccattacaaccatactttttagttaaacccccccaccc
ccataaac----------------------------------------
>USA_CC-A7.1_3
-------------------------------aagggttcaaaccttcatctccggtcccc
aaaaccggaatcttccaattaaactaccctttgacgcaaaagaagcgccaacatgtaaat
ttacctatattctctgccgtgcccaacagaataatatccataatacctatctatgtatta
tcgtacatcaacttatttaccactagcatatgatcagtaatgttgtcgattaatctgacc
ttaaacataaaaacta--ttaattttgcataaactgttttagttacatgactattataca
ggtaataggaatgaaatgatataggacataaaattaaaccattattctcaaccatgaata
tcgttacagtaataggttatttcttagttcagctcatcacgagaaataagcaatccttgt
tagtaagatacaatattaccagtttcaagtccattaagtcatgtcgtacataactgatct
attctggcctctggttggttttttcaggcacattagggcagtaaagttcattcgttcctc
tttaaaaggcctctggttgcaagtaaatgagttctatacattaaatttataacttggcat
acggtggttttacttgcatgtggtagtcttttttttctctttgtgttctcaggcccacat
aactgatacctgccgaattgatgaaactgagcctacgttcaaaatgattggccgtgcaga
atacttaatggtattatttaattaatgcttttaggacatatatttttataaaaactcaca
acagttatttacaagctaaaacccattacaaccatactttttagttaaacccccccaccc
ccataaac----------------------------------------
>USA_CC-A7.1_4
-------------------------------aagggttcaaaccttcatctccggtcccc
aaaaccggaatcttccaattaaactaccctttgacgcaaaagaagcgccaacatgtaaat
ttacctatattctctgccgtgcccaacagaataatatccataatacctatctatgtatta
tcgtacatcaacttatttaccactagcatatgatcagtaatgttgtcgattaatctgacc
ttaaacataaaaacta--ttaattttgcataaactgttttagttacatgactattataca
ggtaataggaatgaaatgatataggacataaaattaaaccattattctcaaccatgaata
tcgttacagtaataggttatttcttagttcagctcatcacgagaaataagcaatccttgt
tagtaagatacaatattaccagtttcaagtccattaagtcatgtcgtacataactgatct
attctggcctctggttggttttttcaggcacattagggcagtaaagttcattcgttcctc
tttaaaaggcctctggttgcaagtaaatgagttctatacattaaatttataacttggcat
acggtggttttacttgcatgtggtagtcttttttttctctttgtgttctcaggcccacat
aactgatacctgccgaattgatgaaactgagcctacgttcaaaatgattggccgtgcaga
atacttaatggtattatttaattaatgcttttaggacatatatttttataaaaactcaca
acagttatttacaagctaaaacccattacaaccatactttttagttaaacccccccaccc
ccataaac----------------------------------------
>USA_CC-A7.1_5
-------------------------------aagggttcaaaccttcatctccggtcccc
aaaaccggaatcttccaattaaactaccctttgacgcaaaagaagcgccaacatgtaaat
ttacctatattctctgccgtgcccaacagaataatatccataatacctatctatgtatta
tcgtacatcaacttatttaccactagcatatgatcagtaatgttgtcgattaatctgacc
ttaaacataaaaacta--ttaattttgcataaactgttttagttacatgactattataca
ggtaataggaatgaaatgatataggacataaaattaaaccattattctcaaccatgaata
tcgttacagtaataggttatttcttagttcagctcatcacgagaaataagcaatccttgt
tagtaagatacaatattaccagtttcaagtccattaagtcatgtcgtacataactgatct
attctggcctctggttggttttttcaggcacattagggcagtaaagttcattcgttcctc
tttaaaaggcctctggttgcaagtaaatgagttctatacattaaatttataacttggcat
acggtggttttacttgcatgtggtagtcttttttttctctttgtgttctcaggcccacat
aactgatacctgccgaattgatgaaactgagcctacgttcaaaatgattggccgtgcaga
atacttaatggtattatttaattaatgcttttaggacatatatttttataaaaactcaca
acagttatttacaagctaaaacccattacaaccatactttttagttaaacccccccaccc
ccataaac----------------------------------------
>USA_CC-A7.1_6
-------------------------------aagggttcaaaccttcatctccggtcccc
aaaaccggaatcttccaattaaactaccctttgacgcaaaagaagcgccaacatgtaaat
ttacctatattctctgccgtgcccaacagaataatatccataatacctatctatgtatta
tcgtacatcaacttatttaccactagcatatgatcagtaatgttgtcgattaatctgacc
ttaaacataaaaacta--ttaattttgcataaactgttttagttacatgactattataca
ggtaataggaatgaaatgatataggacataaaattaaaccattattctcaaccatgaata
tcgttacagtaataggttatttcttagttcagctcatcacgagaaataagcaatccttgt
tagtaagatacaatattaccagtttcaagtccattaagtcatgtcgtacataactgatct
attctggcctctggttggttttttcaggcacattagggcagtaaagttcattcgttcctc
tttaaaaggcctctggttgcaagtaaatgagttctatacattaaatttataacttggcat
acggtggttttacttgcatgtggtagtcttttttttctctttgtgttctcaggcccacat
aactgatacctgccgaattgatgaaactgagcctacgttcaaaatgattggccgtgcaga
atacttaatggtattatttaattaatgcttttaggacatatatttttataaaaactcaca
acagttatttacaagctaaaacccattacaaccatactttttagttaaacccccccaccc
ccataaac----------------------------------------
>USA_CC-A7.1_1
-------------------------------aagggttcaaaccttcatctccggtcccc
aaaaccggaatcttccaattaaactaccctttgacgcaaaagaagcgccaacatgtaaat
ttacctatattctctgccgtgcccaacagaataatatccataatacctatctatgtatta
tcgtacatcaacttatttaccactagcatatgatcagtaatgttgtcgattaatctgacc
ttaaacataaaaacta--ttaattttgcataaactgttttagttacatgactattataca
ggtaataggaatgaaatgatataggacataaaattaaaccattattctcaaccatgaata
tcgttacagtaataggttatttcttagttcagctcatcacgagaaataagcaatccttgt
tagtaagatacaatattaccagtttcaagtccattaagtcatgtcgtacataactgatct
attctggcctctggttggttttttcaggcacattagggcagtaaagttcattcgttcctc
tttaaaaggcctctggttgcaagtaaatgagttctatacattaaatttataacttggcat
acggtggttttacttgcatgtggtagtcttttttttctctttgtgttctcaggcccacat
aactgatacctgccgaattgatgaaactgagcctacgttcaaaatgattggccgtgcaga
atacttaatggtattatttaattaatgcttttaggacatatatttttataaaaactcaca
acagttatttacaagctaaaacccattacaaccatactttttagttaaacccccccaccc
ccataaac----------------------------------------
>USA_CC-A7.1_2
-------------------------------aagggttcaaaccttcatctccggtcccc
aaaaccggaatcttccaattaaactaccctttgacgcaaaagaagcgccaacatgtaaat
ttacctatattctctgccgtgcccaacagaataatatccataatacctatctatgtatta
tcgtacatcaacttatttaccactagcatatgatcagtaatgttgtcgattaatctgacc
ttaaacataaaaacta--ttaattttgcataaactgttttagttacatgactattataca
ggtaataggaatgaaatgatataggacataaaattaaaccattattctcaaccatgaata
tcgttacagtaataggttatttcttagttcagctcatcacgagaaataagcaatccttgt
tagtaagatacaatattaccagtttcaagtccattaagtcatgtcgtacataactgatct
attctggcctctggttggttttttcaggcacattagggcagtaaagttcattcgttcctc
tttaaaaggcctctggttgcaagtaaatgagttctatacattaaatttataacttggcat
acggtggttttacttgcatgtggtagtcttttttttctctttgtgttctcaggcccacat
aactgatacctgccgaattgatgaaactgagcctacgttcaaaatgattggccgtgcaga
atacttaatggtattatttaattaatgcttttaggacatatatttttataaaaactcaca
acagttatttacaagctaaaacccattacaaccatactttttagttaaacccccccaccc
ccataaac----------------------------------------
>USA_CC-A7.1_1
-------------------------------aagggttcaaaccttcatctccggtcccc
aaaaccggaatcttccaattaaactaccctttgacgcaaaagaagcgccaacatgtaaat
ttacctatattctctgccgtgcccaacagaataatatccataatacctatctatgtatta
tcgtacatcaacttatttaccactagcatatgatcagtaatgttgtcgattaatctgacc
ttaaacataaaaacta--ttaattttgcataaactgttttagttacatgactattataca
ggtaataggaatgaaatgatataggacataaaattaaaccattattctcaaccatgaata
tcgttacagtaataggttatttcttagttcagctcatcacgagaaataagcaatccttgt
tagtaagatacaatattaccagtttcaagtccattaagtcatgtcgtacataactgatct
attctggcctctggttggttttttcaggcacattagggcagtaaagttcattcgttcctc
tttaaaaggcctctggttgcaagtaaatgagttctatacattaaatttataacttggcat
acggtggttttacttgcatgtggtagtcttttttttctctttgtgttctcaggcccacat
aactgatacctgccgaattgatgaaactgagcctacgttcaaaatgattggccgtgcaga
atacttaatggtattatttaattaatgcttttaggacatatatttttataaaaactcaca
acagttatttacaagctaaaacccattacaaccatactttttagttaaacccccccaccc
ccataaac----------------------------------------
>USA_CC-A7.1_2
-------------------------------aagggttcaaaccttcatctccggtcccc
aaaaccggaatcttccaattaaactaccctttgacgcaaaagaagcgccaacatgtaaat
ttacctatattctctgccgtgcccaacagaataatatccataatacctatctatgtatta
tcgtacatcaacttatttaccactagcatatgatcagtaatgttgtcgattaatctgacc
ttaaacataaaaacta--ttaattttgcataaactgttttagttacatgactattataca
ggtaataggaatgaaatgatataggacataaaattaaaccattattctcaaccatgaata
tcgttacagtaataggttatttcttagttcagctcatcacgagaaataagcaatccttgt
tagtaagatacaatattaccagtttcaagtccattaagtcatgtcgtacataactgatct
attctggcctctggttggttttttcaggcacattagggcagtaaagttcattcgttcctc
tttaaaaggcctctggttgcaagtaaatgagttctatacattaaatttataacttggcat
acggtggttttacttgcatgtggtagtcttttttttctctttgtgttctcaggcccacat
aactgatacctgccgaattgatgaaactgagcctacgttcaaaatgattggccgtgcaga
atacttaatggtattatttaattaatgcttttaggacatatatttttataaaaactcaca
acagttatttacaagctaaaacccattacaaccatactttttagttaaacccccccaccc
ccataaac----------------------------------------
>USA_CC-A7.1_3
-------------------------------aagggttcaaaccttcatctccggtcccc
aaaaccggaatcttccaattaaactaccctttgacgcaaaagaagcgccaacatgtaaat
ttacctatattctctgccgtgcccaacagaataatatccataatacctatctatgtatta
tcgtacatcaacttatttaccactagcatatgatcagtaatgttgtcgattaatctgacc
ttaaacataaaaacta--ttaattttgcataaactgttttagttacatgactattataca
ggtaataggaatgaaatgatataggacataaaattaaaccattattctcaaccatgaata
tcgttacagtaataggttatttcttagttcagctcatcacgagaaataagcaatccttgt
tagtaagatacaatattaccagtttcaagtccattaagtcatgtcgtacataactgatct
attctggcctctggttggttttttcaggcacattagggcagtaaagttcattcgttcctc
tttaaaaggcctctggttgcaagtaaatgagttctatacattaaatttataacttggcat
acggtggttttacttgcatgtggtagtcttttttttctctttgtgttctcaggcccacat
aactgatacctgccgaattgatgaaactgagcctacgttcaaaatgattggccgtgcaga
atacttaatggtattatttaattaatgcttttaggacatatatttttataaaaactcaca
acagttatttacaagctaaaacccattacaaccatactttttagttaaacccccccaccc
ccataaac----------------------------------------
>USA_CC-A7.1_4
-------------------------------aagggttcaaaccttcatctccggtcccc
aaaaccggaatcttccaattaaactaccctttgacgcaaaagaagcgccaacatgtaaat
ttacctatattctctgccgtgcccaacagaataatatccataatacctatctatgtatta
tcgtacatcaacttatttaccactagcatatgatcagtaatgttgtcgattaatctgacc
ttaaacataaaaacta--ttaattttgcataaactgttttagttacatgactattataca
ggtaataggaatgaaatgatataggacataaaattaaaccattattctcaaccatgaata
tcgttacagtaataggttatttcttagttcagctcatcacgagaaataagcaatccttgt
tagtaagatacaatattaccagtttcaagtccattaagtcatgtcgtacataactgatct
attctggcctctggttggttttttcaggcacattagggcagtaaagttcattcgttcctc
tttaaaaggcctctggttgcaagtaaatgagttctatacattaaatttataacttggcat
acggtggttttacttgcatgtggtagtcttttttttctctttgtgttctcaggcccacat
aactgatacctgccgaattgatgaaactgagcctacgttcaaaatgattggccgtgcaga
atacttaatggtattatttaattaatgcttttaggacatatatttttataaaaactcaca
acagttatttacaagctaaaacccattacaaccatactttttagttaaacccccccaccc
ccataaac----------------------------------------
>USA_CC-A7.1_5
-------------------------------aagggttcaaaccttcatctccggtcccc
aaaaccggaatcttccaattaaactaccctttgacgcaaaagaagcgccaacatgtaaat
ttacctatattctctgccgtgcccaacagaataatatccataatacctatctatgtatta
tcgtacatcaacttatttaccactagcatatgatcagtaatgttgtcgattaatctgacc
ttaaacataaaaacta--ttaattttgcataaactgttttagttacatgactattataca
ggtaataggaatgaaatgatataggacataaaattaaaccattattctcaaccatgaata
tcgttacagtaataggttatttcttagttcagctcatcacgagaaataagcaatccttgt
tagtaagatacaatattaccagtttcaagtccattaagtcatgtcgtacataactgatct
attctggcctctggttggttttttcaggcacattagggcagtaaagttcattcgttcctc
tttaaaaggcctctggttgcaagtaaatgagttctatacattaaatttataacttggcat
acggtggttttacttgcatgtggtagtcttttttttctctttgtgttctcaggcccacat
aactgatacctgccgaattgatgaaactgagcctacgttcaaaatgattggccgtgcaga
atacttaatggtattatttaattaatgcttttaggacatatatttttataaaaactcaca
acagttatttacaagctaaaacccattacaaccatactttttagttaaacccccccaccc
ccataaac----------------------------------------
>USA_CC-A7.2_1
-------------------------------aagggttcaaaccttcatctccggtcccc
aaaaccggaatcttccaattaaactaccctttgacgcaaaagaagcgccaacatgtaaat
ttacctatattctctgccgtgcccaacagaataatatccataatacctatctatgtatta
tcgtacatcaacttatttaccactagcatatgatcagtaatgttgtcgattaatctgacc
ttaaacataaaaacta--ttaattttgcataaactgttttagttacatgactattataca
ggtaataggaatgaaatgatataggacataaaattaaaccattattctcaaccatgaata
tcgttacagtaataggttatttcttagttcagctcatcacgagaaataagcaatccttgt
tagtaagatacaatattaccagtttcaagtccattaagtcatgtcgtacataactgatct
attctggcctctggttggttttttcaggcacattagggcagtaaagttcattcgttcctc
tttaaaaggcctctggttgcaagtaaatgagttctatacattaaatttataacctggcat
acggtggttttacttgcatgtggtagtcttttttttctctttgtgttctcaggcccacat
aactgatacctgccgaattgatgaaactgagcctacgttcaaaatgattggccgtgcaga
atacttaatggtattatttaattaatgcttttaggacatatatttttataaaaactcaca
acagttatttacaagctaaaacccattacaaccatactttttagttaaacccccccaccc
ccataaac----------------------------------------
>USA_CC-A7.2_2
-------------------------------aagggttcaaaccttcatctccggtcccc
aaaaccggaatcttccaattaaactaccctttgacgcaaaagaagcgccaacatgtaaat
ttacctatattctctgccgtgcccaacagaataatatccataatacctatctatgtatta
tcgtacatcaacttatttaccactagcatatgatcagtaatgttgtcgattaatctgacc
ttaaacataaaaacta--ttaattttgcataaactgttttagttacatgactattataca
ggtaataggaatgaaatgatataggacataaaattaaaccattattctcaaccatgaata
tcgttacagtaataggttatttcttagttcagctcatcacgagaaataagcaatccttgt
tagtaagatacaatattaccagtttcaagtccattaagtcatgtcgtacataactgatct
attctggcctctggttggttttttcaggcacattagggcagtaaagttcattcgttcctc
tttaaaaggcctctggttgcaagtaaatgagttctatacattaaatttataacctggcat
acggtggttttacttgcatgtggtagtcttttttttctctttgtgttctcaggcccacat
aactgatacctgccgaattgatgaaactgagcctacgttcaaaatgattggccgtgcaga
atacttaatggtattatttaattaatgcttttaggacatatatttttataaaaactcaca
acagttatttacaagctaaaacccattacaaccatactttttagttaaacccccccaccc
ccataaac----------------------------------------
>MEX_CC-A60.1_1
-------------------------------aagggttcaaaccttcatctccggtcccc
aaaaccggaatcttccaattaaactaccctttgacgcaaaagaagcgccaacatgtaaat
ttacctatattctctgccgtgcccaacagaataatatccataatacctatctatgtatta
tcgtacatcaacttatttaccactagcatatgatcagtaatgttgtcgattaatctgacc
ttaaacataaaaacta--ttaattttgcataaactgttttagctacatgactattataca
ggtaataggaatgaaatgatataggacataaaattaaaccattattctcaaccatgaata
tcgttacagtaataggttatttcttagttcagctcatcacgagaaataagcaatccttgt
tagtaagatacaatattaccagtttcaagtccattaagtcatgtcgtacataactgatct
attctggcctctggttggttttttcaggcacattaaggcagtaaagttcattcgttcctc
tttaaaaggcctctggttgcaagtaaatgagttctatacattaaatttataacctggcat
acggtggttttacttgcatgtggtagtcttttttttctctttgtgttctcaggcccacat
aactgatacctgccgaattgatgaaactgagcctacgttcaaaatgattggccgtgcaga
atacttaatggtattatttaattaatgcttttaggacatatatttttataaaaactcaca
acagttatttacaagctaaaacccattacaaccatactttttagttaaacccccccaccc
c-----------------------------------------------
>MEXX_CC-A8.1_1
-------------------------------aagggttcaaaccttcatctccggtcccc
aaaaccggaatcttccaattaaactaccctttgacgcaaaagaagcgccaacatgtaaat
ttacctatattctctgccgtgcccaacagaataatatccataatacctatctatgtatta
tcgtacatcaacttatttaccactagcatatgatcagtaatgttgtcgattaatctgacc
ttaaacataaaaacta--ttaattttgcataaactgttttagttacatgactattataca
ggtaataggaatgaaatgatataggacataaaattaaaccattattctcaaccatgaata
tcgtcacagtaataggttatttcttagttcagctcatcacgagaaataagcaatccttgt
tagtaagatacaatattaccagtttcaagtccattaagtcatgtcgtacataactgatct
attctggcctctggttggttttttcaggcacattaaggcagtaaagttcattcgttcctc
tttaaaaggcctctggttgcaagtaaatgagttctatacattaaatttataacctggcat
acggtggttttacttgcatgtggtagtcttttttttctctttgtgttctcaggcccacat
aactgatacctgccgaattgatgaaactgagcctacgttcaaaatgattggccgtgcaga
atacttaatggtattatttaattaatgcttttaggacatatatttttataaaaactcaca
acagttatttacaagctaaaacccattacaaccatactttttagttaaacccccccaccc
c-----------------------------------------------
>MEX_CC-A8.1_1
-------------------------------aagggttcaaaccttcatctccggtcccc
aaaaccggaatcttccaattaaactaccctttgacgcaaaagaagcgccaacatgtaaat
ttacctatattctctgccgtgcccaacagaataatatccataatacctatctatgtatta
tcgtacatcaacttatttaccactagcatatgatcagtaatgttgtcgattaatctgacc
ttaaacataaaaacta--ttaattttgcataaactgttttagttacatgactattataca
ggtaataggaatgaaatgatataggacataaaattaaaccattattctcaaccatgaata
tcgtcacagtaataggttatttcttagttcagctcatcacgagaaataagcaatccttgt
tagtaagatacaatattaccagtttcaagtccattaagtcatgtcgtacataactgatct
attctggcctctggttggttttttcaggcacattaaggcagtaaagttcattcgttcctc
tttaaaaggcctctggttgcaagtaaatgagttctatacattaaatttataacctggcat
acggtggttttacttgcatgtggtagtcttttttttctctttgtgttctcaggcccacat
aactgatacctgccgaattgatgaaactgagcctacgttcaaaatgattggccgtgcaga
atacttaatggtattatttaattaatgcttttaggacatatatttttataaaaactcaca
acagttatttacaagctaaaacccattacaaccatactttttagttaaacccccccaccc
c-----------------------------------------------
>MEX_CC-A8.1_2
-------------------------------aagggttcaaaccttcatctccggtcccc
aaaaccggaatcttccaattaaactaccctttgacgcaaaagaagcgccaacatgtaaat
ttacctatattctctgccgtgcccaacagaataatatccataatacctatctatgtatta
tcgtacatcaacttatttaccactagcatatgatcagtaatgttgtcgattaatctgacc
ttaaacataaaaacta--ttaattttgcataaactgttttagttacatgactattataca
ggtaataggaatgaaatgatataggacataaaattaaaccattattctcaaccatgaata
tcgtcacagtaataggttatttcttagttcagctcatcacgagaaataagcaatccttgt
tagtaagatacaatattaccagtttcaagtccattaagtcatgtcgtacataactgatct
attctggcctctggttggttttttcaggcacattaaggcagtaaagttcattcgttcctc
tttaaaaggcctctggttgcaagtaaatgagttctatacattaaatttataacctggcat
acggtggttttacttgcatgtggtagtcttttttttctctttgtgttctcaggcccacat
aactgatacctgccgaattgatgaaactgagcctacgttcaaaatgattggccgtgcaga
atacttaatggtattatttaattaatgcttttaggacatatatttttataaaaactcaca
acagttatttacaagctaaaacccattacaaccatactttttagttaaacccccccaccc
c-----------------------------------------------
>MEX_CC-A8.1_3
-------------------------------aagggttcaaaccttcatctccggtcccc
aaaaccggaatcttccaattaaactaccctttgacgcaaaagaagcgccaacatgtaaat
ttacctatattctctgccgtgcccaacagaataatatccataatacctatctatgtatta
tcgtacatcaacttatttaccactagcatatgatcagtaatgttgtcgattaatctgacc
ttaaacataaaaacta--ttaattttgcataaactgttttagttacatgactattataca
ggtaataggaatgaaatgatataggacataaaattaaaccattattctcaaccatgaata
tcgtcacagtaataggttatttcttagttcagctcatcacgagaaataagcaatccttgt
tagtaagatacaatattaccagtttcaagtccattaagtcatgtcgtacataactgatct
attctggcctctggttggttttttcaggcacattaaggcagtaaagttcattcgttcctc
tttaaaaggcctctggttgcaagtaaatgagttctatacattaaatttataacctggcat
acggtggttttacttgcatgtggtagtcttttttttctctttgtgttctcaggcccacat
aactgatacctgccgaattgatgaaactgagcctacgttcaaaatgattggccgtgcaga
atacttaatggtattatttaattaatgcttttaggacatatatttttataaaaactcaca
acagttatttacaagctaaaacccattacaaccatactttttagttaaacccccccaccc
c-----------------------------------------------
>MEX_CC-A8.1_4
-------------------------------aagggttcaaaccttcatctccggtcccc
aaaaccggaatcttccaattaaactaccctttgacgcaaaagaagcgccaacatgtaaat
ttacctatattctctgccgtgcccaacagaataatatccataatacctatctatgtatta
tcgtacatcaacttatttaccactagcatatgatcagtaatgttgtcgattaatctgacc
ttaaacataaaaacta--ttaattttgcataaactgttttagttacatgactattataca
ggtaataggaatgaaatgatataggacataaaattaaaccattattctcaaccatgaata
tcgtcacagtaataggttatttcttagttcagctcatcacgagaaataagcaatccttgt
tagtaagatacaatattaccagtttcaagtccattaagtcatgtcgtacataactgatct
attctggcctctggttggttttttcaggcacattaaggcagtaaagttcattcgttcctc
tttaaaaggcctctggttgcaagtaaatgagttctatacattaaatttataacctggcat
acggtggttttacttgcatgtggtagtcttttttttctctttgtgttctcaggcccacat
aactgatacctgccgaattgatgaaactgagcctacgttcaaaatgattggccgtgcaga
atacttaatggtattatttaattaatgcttttaggacatatatttttataaaaactcaca
acagttatttacaagctaaaacccattacaaccatactttttagttaaacccccccaccc
c-----------------------------------------------
>MEX_CC-A8.1_5
-------------------------------aagggttcaaaccttcatctccggtcccc
aaaaccggaatcttccaattaaactaccctttgacgcaaaagaagcgccaacatgtaaat
ttacctatattctctgccgtgcccaacagaataatatccataatacctatctatgtatta
tcgtacatcaacttatttaccactagcatatgatcagtaatgttgtcgattaatctgacc
ttaaacataaaaacta--ttaattttgcataaactgttttagttacatgactattataca
ggtaataggaatgaaatgatataggacataaaattaaaccattattctcaaccatgaata
tcgtcacagtaataggttatttcttagttcagctcatcacgagaaataagcaatccttgt
tagtaagatacaatattaccagtttcaagtccattaagtcatgtcgtacataactgatct
attctggcctctggttggttttttcaggcacattaaggcagtaaagttcattcgttcctc
tttaaaaggcctctggttgcaagtaaatgagttctatacattaaatttataacctggcat
acggtggttttacttgcatgtggtagtcttttttttctctttgtgttctcaggcccacat
aactgatacctgccgaattgatgaaactgagcctacgttcaaaatgattggccgtgcaga
atacttaatggtattatttaattaatgcttttaggacatatatttttataaaaactcaca
acagttatttacaagctaaaacccattacaaccatactttttagttaaacccccccaccc
c-----------------------------------------------
>MEX_CC-A8.1_6
-------------------------------aagggttcaaaccttcatctccggtcccc
aaaaccggaatcttccaattaaactaccctttgacgcaaaagaagcgccaacatgtaaat
ttacctatattctctgccgtgcccaacagaataatatccataatacctatctatgtatta
tcgtacatcaacttatttaccactagcatatgatcagtaatgttgtcgattaatctgacc
ttaaacataaaaacta--ttaattttgcataaactgttttagttacatgactattataca
ggtaataggaatgaaatgatataggacataaaattaaaccattattctcaaccatgaata
tcgtcacagtaataggttatttcttagttcagctcatcacgagaaataagcaatccttgt
tagtaagatacaatattaccagtttcaagtccattaagtcatgtcgtacataactgatct
attctggcctctggttggttttttcaggcacattaaggcagtaaagttcattcgttcctc
tttaaaaggcctctggttgcaagtaaatgagttctatacattaaatttataacctggcat
acggtggttttacttgcatgtggtagtcttttttttctctttgtgttctcaggcccacat
aactgatacctgccgaattgatgaaactgagcctacgttcaaaatgattggccgtgcaga
atacttaatggtattatttaattaatgcttttaggacatatatttttataaaaactcaca
acagttatttacaagctaaaacccattacaaccatactttttagttaaacccccccaccc
c-----------------------------------------------
>USA_CC-A8.1_1
-------------------------------aagggttcaaaccttcatctccggtcccc
aaaaccggaatcttccaattaaactaccctttgacgcaaaagaagcgccaacatgtaaat
ttacctatattctctgccgtgcccaacagaataatatccataatacctatctatgtatta
tcgtacatcaacttatttaccactagcatatgatcagtaatgttgtcgattaatctgacc
ttaaacataaaaacta--ttaattttgcataaactgttttagttacatgactattataca
ggtaataggaatgaaatgatataggacataaaattaaaccattattctcaaccatgaata
tcgtcacagtaataggttatttcttagttcagctcatcacgagaaataagcaatccttgt
tagtaagatacaatattaccagtttcaagtccattaagtcatgtcgtacataactgatct
attctggcctctggttggttttttcaggcacattaaggcagtaaagttcattcgttcctc
tttaaaaggcctctggttgcaagtaaatgagttctatacattaaatttataacctggcat
acggtggttttacttgcatgtggtagtcttttttttctctttgtgttctcaggcccacat
aactgatacctgccgaattgatgaaactgagcctacgttcaaaatgattggccgtgcaga
atacttaatggtattatttaattaatgcttttaggacatatatttttataaaaactcaca
acagttatttacaagctaaaacccattacaaccatactttttagttaaacccccccaccc
ccataaac----------------------------------------
>MED_CC-A50.1_1
-------------------------------aagggttcaaaccttcatctccggtcccc
aaaaccggaatcttccaattaaactaccctttgacgcaaaagaagcgccaacatgtaaat
ttacctatattctctgccgtgcccaacagaataatatccataatacctatctatgtatta
tcgtacatcaacttatttaccactagcatatgatcagtaatgttgtcgattaatctgacc
ttaaacataaaaacta--ttaattttgcataaactgttttagttacatgactattataca
ggtaataggaatgaaatgatataggacataaaattaaaccattattctcaaccatgaata
tcgttacagtaataggttatttcttagttcagctcatcacgagaaataagcaatccttgt
tagtaagatacaatattaccagtttcaagtccattaagtcatgtcgtacataactgatct
attctgacctctggttggttttttcaggcacattaaggcagtaaagttcattcgttcctc
tttaaaaggcctctggttgcaagtaaatgagttctatacattaaatttataacctggcat
acggtggttttacttgcatgtggtagtcttttttttctctttgtgttctcaggcccacat
aactgatacctgccgaattgatgaaactgagcctacgttcaaaatgattggccgtgcaga
atacttaatggtattatttaattaatgcttttaggacatatatttttataaaaactcaca
acagttatttacaagctaaaacccattacaaccatactttttagttaaacccccccaccc
ccataaac----------------------------------------
>USA_CC-A2.11_1
-------------------------------aagggttcaaaccttcatctccggtcccc
aaaaccggaatcttccaattaaactaccctttgacgcaaaagaagcgccaacatgtaaat
ttacctatattctctgccgtgcccaacagaataatatccataatacctatctatgtatta
tcgtacatcaacttatttaccactagcatatgatcagtaatgttgtcgattaatctgacc
ttaaacataaaaacta--ttaattttgcataaactgttttagttacatgactattataca
ggtaataggaatgaaatgatataggacataaaattaaaccattattctcaaccatgaata
tcgttacagtaataggttatttcttagttcagctcatcacgagaaataagcaatccttgt
tagtaagatacaatattaccagtttcaagtccattaagtcatgtcgtacataactgatct
attctggcctctggttggttttttcaggcacattaaggcagtaaagttcattcgttcctc
tttaaaaggcctctggttgcaagtaaatgagttctatacattaaatttataacctggcat
acggtggttttacttgcatgtggtagtcttttttttctctttgtgttctcaggcccacat
aactgatacctgccgaattgatgaaactgagcctacgttcaaaatgattggctgtgcaga
atacttaatggtattatttaattaatgcttttaggacatatatttttataaaaactcaca
acagttatttacaagctaaaacccattacaaccatactttttagttaaacccccccaccc
ccataaac----------------------------------------
>USA_CC-A2.2_1
-------------------------------aagggttcaaaccttcatctccggtcccc
aaaaccggaatcttccaattaaactaccctttgacgcaaaagaagcgccaacatgtaaat
ttacctatattctctgccgtgcccaacagaataatatccataatacctatctatgtatta
tcgtacatcaacttatttaccactagcatatgatcagtaatgttgtcgattaatctgacc
ttaaacataaaaacta--ttaattttgcataaactgttttagttacatgactattataca
ggtaataggaatgaaatgatataggacataaaattaaaccattattctcaaccatgaata
tcgttacagtaataggttatttcttagttcagctcatcacgagaaataagcaatccttgt
tagtaagatacaatattaccagtttcaagtccattaagtcatgtcgtacataactgatct
attctggcctctggttggttttttcaggcacattaaggcagtaaagttcattcgttcctc
tttaaaaggcctctggttgcaagtaaatgagttctatacattaaatttataacctggcat
acggtggttttacttgcatgtggtagtcttttttttctctttgtgttctcaggcccgcat
aactgatacctgccgaattgatgaaactgagcctacgttcaaaatgattggccgtgcaga
atacttaatggtattatttaattaatgcttttaggacatatatttttataaaaactcaca
acagttatttacaagctaaaacccattacaaccatactttttagttaaacccccccaccc
ccataaac----------------------------------------
>MED_CC-A20.1_1
-------------------------------aagggttcaaaccttcatctccggtcccc
aaaaccggaatcttccaattaaactaccctttgacgcaaaagaagcgccaacatgtaaat
ttacctatattctctgccgtgcccaacagaataatatccataatacctatctatgtatta
tcgtacatcaacttatttaccactagcatatgatcagtaatgttgtcgattaatttgacc
ttaaacataaaaacta--ttaattttgcataaactgttttagttacatgactattataca
ggtaataggaatgaaatgatataggacataaaattaaaccattattctcaaccatgaata
tcgttacagtaataggttatttcttagttcagctcatcacgagaaataagcaatccttgt
tagtaagatacaatattaccagtttcaagtccattaagtcatgtcgtacataactgatct
attctggcctctggttggttttttcaggcacattaaggcagtaaagttcattcgttcctc
tttaaaaggcctctggttgcaagtaaatgagttctatacattaaatttataacctggcat
acggtggttttacttgcatgtggtagtcttttttttctctttgtgttctcaggcccacat
aactgatacctgccgaattgatgaaactgagcctacgttcaaaatgattggccgtgcaga
atacttaatggtattatttaattaatgcttttaggacatatatttttataaaaactcaca
acagttatttacaagctaaaacccattacaaccatactttttagttaaacccccccaccc
ccataaac----------------------------------------
>MED_CC-A20.1_2
-------------------------------aagggttcaaaccttcatctccggtcccc
aaaaccggaatcttccaattaaactaccctttgacgcaaaagaagcgccaacatgtaaat
ttacctatattctctgccgtgcccaacagaataatatccataatacctatctatgtatta
tcgtacatcaacttatttaccactagcatatgatcagtaatgttgtcgattaatttgacc
ttaaacataaaaacta--ttaattttgcataaactgttttagttacatgactattataca
ggtaataggaatgaaatgatataggacataaaattaaaccattattctcaaccatgaata
tcgttacagtaataggttatttcttagttcagctcatcacgagaaataagcaatccttgt
tagtaagatacaatattaccagtttcaagtccattaagtcatgtcgtacataactgatct
attctggcctctggttggttttttcaggcacattaaggcagtaaagttcattcgttcctc
tttaaaaggcctctggttgcaagtaaatgagttctatacattaaatttataacctggcat
acggtggttttacttgcatgtggtagtcttttttttctctttgtgttctcaggcccacat
aactgatacctgccgaattgatgaaactgagcctacgttcaaaatgattggccgtgcaga
atacttaatggtattatttaattaatgcttttaggacatatatttttataaaaactcaca
acagttatttacaagctaaaacccattacaaccatactttttagttaaacccccccaccc
ccataaac----------------------------------------
>MED_CC-A20.1_3
-------------------------------aagggttcaaaccttcatctccggtcccc
aaaaccggaatcttccaattaaactaccctttgacgcaaaagaagcgccaacatgtaaat
ttacctatattctctgccgtgcccaacagaataatatccataatacctatctatgtatta
tcgtacatcaacttatttaccactagcatatgatcagtaatgttgtcgattaatttgacc
ttaaacataaaaacta--ttaattttgcataaactgttttagttacatgactattataca
ggtaataggaatgaaatgatataggacataaaattaaaccattattctcaaccatgaata
tcgttacagtaataggttatttcttagttcagctcatcacgagaaataagcaatccttgt
tagtaagatacaatattaccagtttcaagtccattaagtcatgtcgtacataactgatct
attctggcctctggttggttttttcaggcacattaaggcagtaaagttcattcgttcctc
tttaaaaggcctctggttgcaagtaaatgagttctatacattaaatttataacctggcat
acggtggttttacttgcatgtggtagtcttttttttctctttgtgttctcaggcccacat
aactgatacctgccgaattgatgaaactgagcctacgttcaaaatgattggccgtgcaga
atacttaatggtattatttaattaatgcttttaggacatatatttttataaaaactcaca
acagttatttacaagctaaaacccattacaaccatactttttagttaaacccccccaccc
ccataaac----------------------------------------
>MED_CC-A20.1_4
-------------------------------aagggttcaaaccttcatctccggtcccc
aaaaccggaatcttccaattaaactaccctttgacgcaaaagaagcgccaacatgtaaat
ttacctatattctctgccgtgcccaacagaataatatccataatacctatctatgtatta
tcgtacatcaacttatttaccactagcatatgatcagtaatgttgtcgattaatttgacc
ttaaacataaaaacta--ttaattttgcataaactgttttagttacatgactattataca
ggtaataggaatgaaatgatataggacataaaattaaaccattattctcaaccatgaata
tcgttacagtaataggttatttcttagttcagctcatcacgagaaataagcaatccttgt
tagtaagatacaatattaccagtttcaagtccattaagtcatgtcgtacataactgatct
attctggcctctggttggttttttcaggcacattaaggcagtaaagttcattcgttcctc
tttaaaaggcctctggttgcaagtaaatgagttctatacattaaatttataacctggcat
acggtggttttacttgcatgtggtagtcttttttttctctttgtgttctcaggcccacat
aactgatacctgccgaattgatgaaactgagcctacgttcaaaatgattggccgtgcaga
atacttaatggtattatttaattaatgcttttaggacatatatttttataaaaactcaca
acagttatttacaagctaaaacccattacaaccatactttttagttaaacccccccaccc
ccataaac----------------------------------------
>MED_CC-A20.1_5
-------------------------------aagggttcaaaccttcatctccggtcccc
aaaaccggaatcttccaattaaactaccctttgacgcaaaagaagcgccaacatgtaaat
ttacctatattctctgccgtgcccaacagaataatatccataatacctatctatgtatta
tcgtacatcaacttatttaccactagcatatgatcagtaatgttgtcgattaatttgacc
ttaaacataaaaacta--ttaattttgcataaactgttttagttacatgactattataca
ggtaataggaatgaaatgatataggacataaaattaaaccattattctcaaccatgaata
tcgttacagtaataggttatttcttagttcagctcatcacgagaaataagcaatccttgt
tagtaagatacaatattaccagtttcaagtccattaagtcatgtcgtacataactgatct
attctggcctctggttggttttttcaggcacattaaggcagtaaagttcattcgttcctc
tttaaaaggcctctggttgcaagtaaatgagttctatacattaaatttataacctggcat
acggtggttttacttgcatgtggtagtcttttttttctctttgtgttctcaggcccacat
aactgatacctgccgaattgatgaaactgagcctacgttcaaaatgattggccgtgcaga
atacttaatggtattatttaattaatgcttttaggacatatatttttataaaaactcaca
acagttatttacaagctaaaacccattacaaccatactttttagttaaacccccccaccc
ccataaac----------------------------------------
>MED_CC-A20.1_6
-------------------------------aagggttcaaaccttcatctccggtcccc
aaaaccggaatcttccaattaaactaccctttgacgcaaaagaagcgccaacatgtaaat
ttacctatattctctgccgtgcccaacagaataatatccataatacctatctatgtatta
tcgtacatcaacttatttaccactagcatatgatcagtaatgttgtcgattaatttgacc
ttaaacataaaaacta--ttaattttgcataaactgttttagttacatgactattataca
ggtaataggaatgaaatgatataggacataaaattaaaccattattctcaaccatgaata
tcgttacagtaataggttatttcttagttcagctcatcacgagaaataagcaatccttgt
tagtaagatacaatattaccagtttcaagtccattaagtcatgtcgtacataactgatct
attctggcctctggttggttttttcaggcacattaaggcagtaaagttcattcgttcctc
tttaaaaggcctctggttgcaagtaaatgagttctatacattaaatttataacctggcat
acggtggttttacttgcatgtggtagtcttttttttctctttgtgttctcaggcccacat
aactgatacctgccgaattgatgaaactgagcctacgttcaaaatgattggccgtgcaga
atacttaatggtattatttaattaatgcttttaggacatatatttttataaaaactcaca
acagttatttacaagctaaaacccattacaaccatactttttagttaaacccccccaccc
ccataaac----------------------------------------
>MED_CC-A20.1_7
-------------------------------aagggttcaaaccttcatctccggtcccc
aaaaccggaatcttccaattaaactaccctttgacgcaaaagaagcgccaacatgtaaat
ttacctatattctctgccgtgcccaacagaataatatccataatacctatctatgtatta
tcgtacatcaacttatttaccactagcatatgatcagtaatgttgtcgattaatttgacc
ttaaacataaaaacta--ttaattttgcataaactgttttagttacatgactattataca
ggtaataggaatgaaatgatataggacataaaattaaaccattattctcaaccatgaata
tcgttacagtaataggttatttcttagttcagctcatcacgagaaataagcaatccttgt
tagtaagatacaatattaccagtttcaagtccattaagtcatgtcgtacataactgatct
attctggcctctggttggttttttcaggcacattaaggcagtaaagttcattcgttcctc
tttaaaaggcctctggttgcaagtaaatgagttctatacattaaatttataacctggcat
acggtggttttacttgcatgtggtagtcttttttttctctttgtgttctcaggcccacat
aactgatacctgccgaattgatgaaactgagcctacgttcaaaatgattggccgtgcaga
atacttaatggtattatttaattaatgcttttaggacatatatttttataaaaactcaca
acagttatttacaagctaaaacccattacaaccatactttttagttaaacccccccaccc
ccataaac----------------------------------------
>MED_CC-A20.1_8
-------------------------------aagggttcaaaccttcatctccggtcccc
aaaaccggaatcttccaattaaactaccctttgacgcaaaagaagcgccaacatgtaaat
ttacctatattctctgccgtgcccaacagaataatatccataatacctatctatgtatta
tcgtacatcaacttatttaccactagcatatgatcagtaatgttgtcgattaatttgacc
ttaaacataaaaacta--ttaattttgcataaactgttttagttacatgactattataca
ggtaataggaatgaaatgatataggacataaaattaaaccattattctcaaccatgaata
tcgttacagtaataggttatttcttagttcagctcatcacgagaaataagcaatccttgt
tagtaagatacaatattaccagtttcaagtccattaagtcatgtcgtacataactgatct
attctggcctctggttggttttttcaggcacattaaggcagtaaagttcattcgttcctc
tttaaaaggcctctggttgcaagtaaatgagttctatacattaaatttataacctggcat
acggtggttttacttgcatgtggtagtcttttttttctctttgtgttctcaggcccacat
aactgatacctgccgaattgatgaaactgagcctacgttcaaaatgattggccgtgcaga
atacttaatggtattatttaattaatgcttttaggacatatatttttataaaaactcaca
acagttatttacaagctaaaacccattacaaccatactttttagttaaacccccccaccc
ccataaac----------------------------------------
>MED_CC-A20.1_9
-------------------------------aagggttcaaaccttcatctccggtcccc
aaaaccggaatcttccaattaaactaccctttgacgcaaaagaagcgccaacatgtaaat
ttacctatattctctgccgtgcccaacagaataatatccataatacctatctatgtatta
tcgtacatcaacttatttaccactagcatatgatcagtaatgttgtcgattaatttgacc
ttaaacataaaaacta--ttaattttgcataaactgttttagttacatgactattataca
ggtaataggaatgaaatgatataggacataaaattaaaccattattctcaaccatgaata
tcgttacagtaataggttatttcttagttcagctcatcacgagaaataagcaatccttgt
tagtaagatacaatattaccagtttcaagtccattaagtcatgtcgtacataactgatct
attctggcctctggttggttttttcaggcacattaaggcagtaaagttcattcgttcctc
tttaaaaggcctctggttgcaagtaaatgagttctatacattaaatttataacctggcat
acggtggttttacttgcatgtggtagtcttttttttctctttgtgttctcaggcccacat
aactgatacctgccgaattgatgaaactgagcctacgttcaaaatgattggccgtgcaga
atacttaatggtattatttaattaatgcttttaggacatatatttttataaaaactcaca
acagttatttacaagctaaaacccattacaaccatactttttagttaaacccccccaccc
ccataaac----------------------------------------
>MED_CC-A20.1_10
-------------------------------aagggttcaaaccttcatctccggtcccc
aaaaccggaatcttccaattaaactaccctttgacgcaaaagaagcgccaacatgtaaat
ttacctatattctctgccgtgcccaacagaataatatccataatacctatctatgtatta
tcgtacatcaacttatttaccactagcatatgatcagtaatgttgtcgattaatttgacc
ttaaacataaaaacta--ttaattttgcataaactgttttagttacatgactattataca
ggtaataggaatgaaatgatataggacataaaattaaaccattattctcaaccatgaata
tcgttacagtaataggttatttcttagttcagctcatcacgagaaataagcaatccttgt
tagtaagatacaatattaccagtttcaagtccattaagtcatgtcgtacataactgatct
attctggcctctggttggttttttcaggcacattaaggcagtaaagttcattcgttcctc
tttaaaaggcctctggttgcaagtaaatgagttctatacattaaatttataacctggcat
acggtggttttacttgcatgtggtagtcttttttttctctttgtgttctcaggcccacat
aactgatacctgccgaattgatgaaactgagcctacgttcaaaatgattggccgtgcaga
atacttaatggtattatttaattaatgcttttaggacatatatttttataaaaactcaca
acagttatttacaagctaaaacccattacaaccatactttttagttaaacccccccaccc
ccataaac----------------------------------------
>MED_CC-A20.1_11
-------------------------------aagggttcaaaccttcatctccggtcccc
aaaaccggaatcttccaattaaactaccctttgacgcaaaagaagcgccaacatgtaaat
ttacctatattctctgccgtgcccaacagaataatatccataatacctatctatgtatta
tcgtacatcaacttatttaccactagcatatgatcagtaatgttgtcgattaatttgacc
ttaaacataaaaacta--ttaattttgcataaactgttttagttacatgactattataca
ggtaataggaatgaaatgatataggacataaaattaaaccattattctcaaccatgaata
tcgttacagtaataggttatttcttagttcagctcatcacgagaaataagcaatccttgt
tagtaagatacaatattaccagtttcaagtccattaagtcatgtcgtacataactgatct
attctggcctctggttggttttttcaggcacattaaggcagtaaagttcattcgttcctc
tttaaaaggcctctggttgcaagtaaatgagttctatacattaaatttataacctggcat
acggtggttttacttgcatgtggtagtcttttttttctctttgtgttctcaggcccacat
aactgatacctgccgaattgatgaaactgagcctacgttcaaaatgattggccgtgcaga
atacttaatggtattatttaattaatgcttttaggacatatatttttataaaaactcaca
acagttatttacaagctaaaacccattacaaccatactttttagttaaacccccccaccc
ccataaac----------------------------------------
>MED_CC-A20.1_12
-------------------------------aagggttcaaaccttcatctccggtcccc
aaaaccggaatcttccaattaaactaccctttgacgcaaaagaagcgccaacatgtaaat
ttacctatattctctgccgtgcccaacagaataatatccataatacctatctatgtatta
tcgtacatcaacttatttaccactagcatatgatcagtaatgttgtcgattaatttgacc
ttaaacataaaaacta--ttaattttgcataaactgttttagttacatgactattataca
ggtaataggaatgaaatgatataggacataaaattaaaccattattctcaaccatgaata
tcgttacagtaataggttatttcttagttcagctcatcacgagaaataagcaatccttgt
tagtaagatacaatattaccagtttcaagtccattaagtcatgtcgtacataactgatct
attctggcctctggttggttttttcaggcacattaaggcagtaaagttcattcgttcctc
tttaaaaggcctctggttgcaagtaaatgagttctatacattaaatttataacctggcat
acggtggttttacttgcatgtggtagtcttttttttctctttgtgttctcaggcccacat
aactgatacctgccgaattgatgaaactgagcctacgttcaaaatgattggccgtgcaga
atacttaatggtattatttaattaatgcttttaggacatatatttttataaaaactcaca
acagttatttacaagctaaaacccattacaaccatactttttagttaaacccccccaccc
ccataaac----------------------------------------
>MED_CC-A20.1_13
-------------------------------aagggttcaaaccttcatctccggtcccc
aaaaccggaatcttccaattaaactaccctttgacgcaaaagaagcgccaacatgtaaat
ttacctatattctctgccgtgcccaacagaataatatccataatacctatctatgtatta
tcgtacatcaacttatttaccactagcatatgatcagtaatgttgtcgattaatttgacc
ttaaacataaaaacta--ttaattttgcataaactgttttagttacatgactattataca
ggtaataggaatgaaatgatataggacataaaattaaaccattattctcaaccatgaata
tcgttacagtaataggttatttcttagttcagctcatcacgagaaataagcaatccttgt
tagtaagatacaatattaccagtttcaagtccattaagtcatgtcgtacataactgatct
attctggcctctggttggttttttcaggcacattaaggcagtaaagttcattcgttcctc
tttaaaaggcctctggttgcaagtaaatgagttctatacattaaatttataacctggcat
acggtggttttacttgcatgtggtagtcttttttttctctttgtgttctcaggcccacat
aactgatacctgccgaattgatgaaactgagcctacgttcaaaatgattggccgtgcaga
atacttaatggtattatttaattaatgcttttaggacatatatttttataaaaactcaca
acagttatttacaagctaaaacccattacaaccatactttttagttaaacccccccaccc
ccataaac----------------------------------------
>MED_CC-A20.1_14
-------------------------------aagggttcaaaccttcatctccggtcccc
aaaaccggaatcttccaattaaactaccctttgacgcaaaagaagcgccaacatgtaaat
ttacctatattctctgccgtgcccaacagaataatatccataatacctatctatgtatta
tcgtacatcaacttatttaccactagcatatgatcagtaatgttgtcgattaatttgacc
ttaaacataaaaacta--ttaattttgcataaactgttttagttacatgactattataca
ggtaataggaatgaaatgatataggacataaaattaaaccattattctcaaccatgaata
tcgttacagtaataggttatttcttagttcagctcatcacgagaaataagcaatccttgt
tagtaagatacaatattaccagtttcaagtccattaagtcatgtcgtacataactgatct
attctggcctctggttggttttttcaggcacattaaggcagtaaagttcattcgttcctc
tttaaaaggcctctggttgcaagtaaatgagttctatacattaaatttataacctggcat
acggtggttttacttgcatgtggtagtcttttttttctctttgtgttctcaggcccacat
aactgatacctgccgaattgatgaaactgagcctacgttcaaaatgattggccgtgcaga
atacttaatggtattatttaattaatgcttttaggacatatatttttataaaaactcaca
acagttatttacaagctaaaacccattacaaccatactttttagttaaacccccccaccc
ccataaac----------------------------------------
>USA_CC-A20.1_1
-------------------------------aagggttcaaaccttcatctccggtcccc
aaaaccggaatcttccaattaaactaccctttgacgcaaaagaagcgccaacatgtaaat
ttacctatattctctgccgtgcccaacagaataatatccataatacctatctatgtatta
tcgtacatcaacttatttaccactagcatatgatcagtaatgttgtcgattaatttgacc
ttaaacataaaaacta--ttaattttgcataaactgttttagttacatgactattataca
ggtaataggaatgaaatgatataggacataaaattaaaccattattctcaaccatgaata
tcgttacagtaataggttatttcttagttcagctcatcacgagaaataagcaatccttgt
tagtaagatacaatattaccagtttcaagtccattaagtcatgtcgtacataactgatct
attctggcctctggttggttttttcaggcacattaaggcagtaaagttcattcgttcctc
tttaaaaggcctctggttgcaagtaaatgagttctatacattaaatttataacctggcat
acggtggttttacttgcatgtggtagtcttttttttctctttgtgttctcaggcccacat
aactgatacctgccgaattgatgaaactgagcctacgttcaaaatgattggccgtgcaga
atacttaatggtattatttaattaatgcttttaggacatatatttttataaaaactcaca
acagttatttacaagctaaaacccattacaaccatactttttagttaaacccccccaccc
ccataaac----------------------------------------
>USA_CC-A20.1_1
-------------------------------aagggttcaaaccttcatctccggtcccc
aaaaccggaatcttccaattaaactaccctttgacgcaaaagaagcgccaacatgtaaat
ttacctatattctctgccgtgcccaacagaataatatccataatacctatctatgtatta
tcgtacatcaacttatttaccactagcatatgatcagtaatgttgtcgattaatttgacc
ttaaacataaaaacta--ttaattttgcataaactgttttagttacatgactattataca
ggtaataggaatgaaatgatataggacataaaattaaaccattattctcaaccatgaata
tcgttacagtaataggttatttcttagttcagctcatcacgagaaataagcaatccttgt
tagtaagatacaatattaccagtttcaagtccattaagtcatgtcgtacataactgatct
attctggcctctggttggttttttcaggcacattaaggcagtaaagttcattcgttcctc
tttaaaaggcctctggttgcaagtaaatgagttctatacattaaatttataacctggcat
acggtggttttacttgcatgtggtagtcttttttttctctttgtgttctcaggcccacat
aactgatacctgccgaattgatgaaactgagcctacgttcaaaatgattggccgtgcaga
atacttaatggtattatttaattaatgcttttaggacatatatttttataaaaactcaca
acagttatttacaagctaaaacccattacaaccatactttttagttaaacccccccaccc
ccataaac----------------------------------------
>USA_CC-A20.1_2
-------------------------------aagggttcaaaccttcatctccggtcccc
aaaaccggaatcttccaattaaactaccctttgacgcaaaagaagcgccaacatgtaaat
ttacctatattctctgccgtgcccaacagaataatatccataatacctatctatgtatta
tcgtacatcaacttatttaccactagcatatgatcagtaatgttgtcgattaatttgacc
ttaaacataaaaacta--ttaattttgcataaactgttttagttacatgactattataca
ggtaataggaatgaaatgatataggacataaaattaaaccattattctcaaccatgaata
tcgttacagtaataggttatttcttagttcagctcatcacgagaaataagcaatccttgt
tagtaagatacaatattaccagtttcaagtccattaagtcatgtcgtacataactgatct
attctggcctctggttggttttttcaggcacattaaggcagtaaagttcattcgttcctc
tttaaaaggcctctggttgcaagtaaatgagttctatacattaaatttataacctggcat
acggtggttttacttgcatgtggtagtcttttttttctctttgtgttctcaggcccacat
aactgatacctgccgaattgatgaaactgagcctacgttcaaaatgattggccgtgcaga
atacttaatggtattatttaattaatgcttttaggacatatatttttataaaaactcaca
acagttatttacaagctaaaacccattacaaccatactttttagttaaacccccccaccc
ccataaac----------------------------------------
>USA_CC-A20.1_1
-------------------------------aagggttcaaaccttcatctccggtcccc
aaaaccggaatcttccaattaaactaccctttgacgcaaaagaagcgccaacatgtaaat
ttacctatattctctgccgtgcccaacagaataatatccataatacctatctatgtatta
tcgtacatcaacttatttaccactagcatatgatcagtaatgttgtcgattaatttgacc
ttaaacataaaaacta--ttaattttgcataaactgttttagttacatgactattataca
ggtaataggaatgaaatgatataggacataaaattaaaccattattctcaaccatgaata
tcgttacagtaataggttatttcttagttcagctcatcacgagaaataagcaatccttgt
tagtaagatacaatattaccagtttcaagtccattaagtcatgtcgtacataactgatct
attctggcctctggttggttttttcaggcacattaaggcagtaaagttcattcgttcctc
tttaaaaggcctctggttgcaagtaaatgagttctatacattaaatttataacctggcat
acggtggttttacttgcatgtggtagtcttttttttctctttgtgttctcaggcccacat
aactgatacctgccgaattgatgaaactgagcctacgttcaaaatgattggccgtgcaga
atacttaatggtattatttaattaatgcttttaggacatatatttttataaaaactcaca
acagttatttacaagctaaaacccattacaaccatactttttagttaaacccccccaccc
ccataaac----------------------------------------
>USA_CC-A20.1_2
-------------------------------aagggttcaaaccttcatctccggtcccc
aaaaccggaatcttccaattaaactaccctttgacgcaaaagaagcgccaacatgtaaat
ttacctatattctctgccgtgcccaacagaataatatccataatacctatctatgtatta
tcgtacatcaacttatttaccactagcatatgatcagtaatgttgtcgattaatttgacc
ttaaacataaaaacta--ttaattttgcataaactgttttagttacatgactattataca
ggtaataggaatgaaatgatataggacataaaattaaaccattattctcaaccatgaata
tcgttacagtaataggttatttcttagttcagctcatcacgagaaataagcaatccttgt
tagtaagatacaatattaccagtttcaagtccattaagtcatgtcgtacataactgatct
attctggcctctggttggttttttcaggcacattaaggcagtaaagttcattcgttcctc
tttaaaaggcctctggttgcaagtaaatgagttctatacattaaatttataacctggcat
acggtggttttacttgcatgtggtagtcttttttttctctttgtgttctcaggcccacat
aactgatacctgccgaattgatgaaactgagcctacgttcaaaatgattggccgtgcaga
atacttaatggtattatttaattaatgcttttaggacatatatttttataaaaactcaca
acagttatttacaagctaaaacccattacaaccatactttttagttaaacccccccaccc
ccataaac----------------------------------------
>USA_CC-A20.1_3
-------------------------------aagggttcaaaccttcatctccggtcccc
aaaaccggaatcttccaattaaactaccctttgacgcaaaagaagcgccaacatgtaaat
ttacctatattctctgccgtgcccaacagaataatatccataatacctatctatgtatta
tcgtacatcaacttatttaccactagcatatgatcagtaatgttgtcgattaatttgacc
ttaaacataaaaacta--ttaattttgcataaactgttttagttacatgactattataca
ggtaataggaatgaaatgatataggacataaaattaaaccattattctcaaccatgaata
tcgttacagtaataggttatttcttagttcagctcatcacgagaaataagcaatccttgt
tagtaagatacaatattaccagtttcaagtccattaagtcatgtcgtacataactgatct
attctggcctctggttggttttttcaggcacattaaggcagtaaagttcattcgttcctc
tttaaaaggcctctggttgcaagtaaatgagttctatacattaaatttataacctggcat
acggtggttttacttgcatgtggtagtcttttttttctctttgtgttctcaggcccacat
aactgatacctgccgaattgatgaaactgagcctacgttcaaaatgattggccgtgcaga
atacttaatggtattatttaattaatgcttttaggacatatatttttataaaaactcaca
acagttatttacaagctaaaacccattacaaccatactttttagttaaacccccccaccc
ccataaac----------------------------------------
>USA_CC-A20.1_4
-------------------------------aagggttcaaaccttcatctccggtcccc
aaaaccggaatcttccaattaaactaccctttgacgcaaaagaagcgccaacatgtaaat
ttacctatattctctgccgtgcccaacagaataatatccataatacctatctatgtatta
tcgtacatcaacttatttaccactagcatatgatcagtaatgttgtcgattaatttgacc
ttaaacataaaaacta--ttaattttgcataaactgttttagttacatgactattataca
ggtaataggaatgaaatgatataggacataaaattaaaccattattctcaaccatgaata
tcgttacagtaataggttatttcttagttcagctcatcacgagaaataagcaatccttgt
tagtaagatacaatattaccagtttcaagtccattaagtcatgtcgtacataactgatct
attctggcctctggttggttttttcaggcacattaaggcagtaaagttcattcgttcctc
tttaaaaggcctctggttgcaagtaaatgagttctatacattaaatttataacctggcat
acggtggttttacttgcatgtggtagtcttttttttctctttgtgttctcaggcccacat
aactgatacctgccgaattgatgaaactgagcctacgttcaaaatgattggccgtgcaga
atacttaatggtattatttaattaatgcttttaggacatatatttttataaaaactcaca
acagttatttacaagctaaaacccattacaaccatactttttagttaaacccccccaccc
ccataaac----------------------------------------
>USA_CC-A20.1_5
-------------------------------aagggttcaaaccttcatctccggtcccc
aaaaccggaatcttccaattaaactaccctttgacgcaaaagaagcgccaacatgtaaat
ttacctatattctctgccgtgcccaacagaataatatccataatacctatctatgtatta
tcgtacatcaacttatttaccactagcatatgatcagtaatgttgtcgattaatttgacc
ttaaacataaaaacta--ttaattttgcataaactgttttagttacatgactattataca
ggtaataggaatgaaatgatataggacataaaattaaaccattattctcaaccatgaata
tcgttacagtaataggttatttcttagttcagctcatcacgagaaataagcaatccttgt
tagtaagatacaatattaccagtttcaagtccattaagtcatgtcgtacataactgatct
attctggcctctggttggttttttcaggcacattaaggcagtaaagttcattcgttcctc
tttaaaaggcctctggttgcaagtaaatgagttctatacattaaatttataacctggcat
acggtggttttacttgcatgtggtagtcttttttttctctttgtgttctcaggcccacat
aactgatacctgccgaattgatgaaactgagcctacgttcaaaatgattggccgtgcaga
atacttaatggtattatttaattaatgcttttaggacatatatttttataaaaactcaca
acagttatttacaagctaaaacccattacaaccatactttttagttaaacccccccaccc
ccataaac----------------------------------------
>USA_CC-A20.1_1
-------------------------------aagggttcaaaccttcatctccggtcccc
aaaaccggaatcttccaattaaactaccctttgacgcaaaagaagcgccaacatgtaaat
ttacctatattctctgccgtgcccaacagaataatatccataatacctatctatgtatta
tcgtacatcaacttatttaccactagcatatgatcagtaatgttgtcgattaatttgacc
ttaaacataaaaacta--ttaattttgcataaactgttttagttacatgactattataca
ggtaataggaatgaaatgatataggacataaaattaaaccattattctcaaccatgaata
tcgttacagtaataggttatttcttagttcagctcatcacgagaaataagcaatccttgt
tagtaagatacaatattaccagtttcaagtccattaagtcatgtcgtacataactgatct
attctggcctctggttggttttttcaggcacattaaggcagtaaagttcattcgttcctc
tttaaaaggcctctggttgcaagtaaatgagttctatacattaaatttataacctggcat
acggtggttttacttgcatgtggtagtcttttttttctctttgtgttctcaggcccacat
aactgatacctgccgaattgatgaaactgagcctacgttcaaaatgattggccgtgcaga
atacttaatggtattatttaattaatgcttttaggacatatatttttataaaaactcaca
acagttatttacaagctaaaacccattacaaccatactttttagttaaacccccccaccc
ccataaac----------------------------------------
>USA_CC-A20.1_2
-------------------------------aagggttcaaaccttcatctccggtcccc
aaaaccggaatcttccaattaaactaccctttgacgcaaaagaagcgccaacatgtaaat
ttacctatattctctgccgtgcccaacagaataatatccataatacctatctatgtatta
tcgtacatcaacttatttaccactagcatatgatcagtaatgttgtcgattaatttgacc
ttaaacataaaaacta--ttaattttgcataaactgttttagttacatgactattataca
ggtaataggaatgaaatgatataggacataaaattaaaccattattctcaaccatgaata
tcgttacagtaataggttatttcttagttcagctcatcacgagaaataagcaatccttgt
tagtaagatacaatattaccagtttcaagtccattaagtcatgtcgtacataactgatct
attctggcctctggttggttttttcaggcacattaaggcagtaaagttcattcgttcctc
tttaaaaggcctctggttgcaagtaaatgagttctatacattaaatttataacctggcat
acggtggttttacttgcatgtggtagtcttttttttctctttgtgttctcaggcccacat
aactgatacctgccgaattgatgaaactgagcctacgttcaaaatgattggccgtgcaga
atacttaatggtattatttaattaatgcttttaggacatatatttttataaaaactcaca
acagttatttacaagctaaaacccattacaaccatactttttagttaaacccccccaccc
ccataaac----------------------------------------
>MED_CC-A31.1_1
-------------------------------aagggttcaaaccttcatctccggtcccc
aaaaccggaatcttccaattaaactaccctttgacgcaaaagaagcgccaacatgtaaat
ttacctatattctctgccgtgcccaacagaataatatccataatacctatctatgtatta
tcgtacatcaacttatttaccactagcatatgatcagtaatgttgtcgattaatctgacc
ttaaacataaaaacta--ttaattttgcataaactgttttagttacatgactattataca
ggtaataggaatgaaatgatataggacataaaattaaaccattattctcaaccatgaata
tcgttacagtaataggttatttcttagttcagctcatcacgagaaataagcaacccttgt
tagtaagatacaatattaccagtttcaagtccattaagtcatgtcgtacataactgatct
attctggcctctggttggttttttcaggcacattaaggcagtaaagttcattcgttcctc
tttaaaaggcctctggttgcaagtaaatgagttctatacattaaatttataacctggcat
acggtggttttacttgcatgtggtagtcttttttttctctttgtgttctcaggcccacat
aactgatacctgccgaattgatgaaactgagcctacgttcaaaatgattggccgtgcaga
atacttaatggtattatttaattaatgcttttaggacatatatttttataaaaactcaca
acagttatttacaagctaaaacccattacaaccatactttttagttaaacccccccaccc
ccataaac----------------------------------------
>MED_CC-A31.1_2
-------------------------------aagggttcaaaccttcatctccggtcccc
aaaaccggaatcttccaattaaactaccctttgacgcaaaagaagcgccaacatgtaaat
ttacctatattctctgccgtgcccaacagaataatatccataatacctatctatgtatta
tcgtacatcaacttatttaccactagcatatgatcagtaatgttgtcgattaatctgacc
ttaaacataaaaacta--ttaattttgcataaactgttttagttacatgactattataca
ggtaataggaatgaaatgatataggacataaaattaaaccattattctcaaccatgaata
tcgttacagtaataggttatttcttagttcagctcatcacgagaaataagcaacccttgt
tagtaagatacaatattaccagtttcaagtccattaagtcatgtcgtacataactgatct
attctggcctctggttggttttttcaggcacattaaggcagtaaagttcattcgttcctc
tttaaaaggcctctggttgcaagtaaatgagttctatacattaaatttataacctggcat
acggtggttttacttgcatgtggtagtcttttttttctctttgtgttctcaggcccacat
aactgatacctgccgaattgatgaaactgagcctacgttcaaaatgattggccgtgcaga
atacttaatggtattatttaattaatgcttttaggacatatatttttataaaaactcaca
acagttatttacaagctaaaacccattacaaccatactttttagttaaacccccccaccc
ccataaac----------------------------------------
>MED_CC-A31.1_1
-------------------------------aagggttcaaaccttcatctccggtcccc
aaaaccggaatcttccaattaaactaccctttgacgcaaaagaagcgccaacatgtaaat
ttacctatattctctgccgtgcccaacagaataatatccataatacctatctatgtatta
tcgtacatcaacttatttaccactagcatatgatcagtaatgttgtcgattaatctgacc
ttaaacataaaaacta--ttaattttgcataaactgttttagttacatgactattataca
ggtaataggaatgaaatgatataggacataaaattaaaccattattctcaaccatgaata
tcgttacagtaataggttatttcttagttcagctcatcacgagaaataagcaacccttgt
tagtaagatacaatattaccagtttcaagtccattaagtcatgtcgtacataactgatct
attctggcctctggttggttttttcaggcacattaaggcagtaaagttcattcgttcctc
tttaaaaggcctctggttgcaagtaaatgagttctatacattaaatttataacctggcat
acggtggttttacttgcatgtggtagtcttttttttctctttgtgttctcaggcccacat
aactgatacctgccgaattgatgaaactgagcctacgttcaaaatgattggccgtgcaga
atacttaatggtattatttaattaatgcttttaggacatatatttttataaaaactcaca
acagttatttacaagctaaaacccattacaaccatactttttagttaaacccccccaccc
ccataaac----------------------------------------
>MED_CC-A2.8_1
-------------------------------aagggttcaaaccttcatctccggtcccc
aaaaccggaatcttccaattaaactaccctttgacgcaaaagaagcgccaacatgtaaat
ttacctatattctctgccgtgcccaacagaataatatccataatacctatctatgtatta
tcgtacatcaacttatttaccactagcatatgatcagtaatgttgtcgattaatctgacc
ttaaacataaaaacta--ttaattttgcataaactgttttagttacatgactattataca
ggtaataggaatgaaatgatataggacataaaattaaaccattattctcaaccatgaata
tcgttacagtaataggttatttcttagttcagctcatcacgagaaataagcaatccttgt
tagtaagatacaatattaccagtttcaagtccattaagtcatgtcgtacataactgatct
attctggcctctggttggttttttcaggcacattaaggcagtaaagttcattcgttcctc
tttaaaaggcctctggttgcaagtaaatgagttctatacattaaatttataacctggcat
acggtggttttacttgcatgtggtagtcttttttttctctttgtgttctcaggcccacat
aactgatacctgccgaattgatgaaactgagcctacgttcaaaatgattggccgtgcaga
atacttaatggtattatttaattaatgcttttaggacatatatttttataaaaattcaca
acagttatttacaagctaaaacccattacaaccatactttttagttaaacccccccaccc
ccataaac----------------------------------------
>MED_CC-A2.8_2
-------------------------------aagggttcaaaccttcatctccggtcccc
aaaaccggaatcttccaattaaactaccctttgacgcaaaagaagcgccaacatgtaaat
ttacctatattctctgccgtgcccaacagaataatatccataatacctatctatgtatta
tcgtacatcaacttatttaccactagcatatgatcagtaatgttgtcgattaatctgacc
ttaaacataaaaacta--ttaattttgcataaactgttttagttacatgactattataca
ggtaataggaatgaaatgatataggacataaaattaaaccattattctcaaccatgaata
tcgttacagtaataggttatttcttagttcagctcatcacgagaaataagcaatccttgt
tagtaagatacaatattaccagtttcaagtccattaagtcatgtcgtacataactgatct
attctggcctctggttggttttttcaggcacattaaggcagtaaagttcattcgttcctc
tttaaaaggcctctggttgcaagtaaatgagttctatacattaaatttataacctggcat
acggtggttttacttgcatgtggtagtcttttttttctctttgtgttctcaggcccacat
aactgatacctgccgaattgatgaaactgagcctacgttcaaaatgattggccgtgcaga
atacttaatggtattatttaattaatgcttttaggacatatatttttataaaaattcaca
acagttatttacaagctaaaacccattacaaccatactttttagttaaacccccccaccc
ccataaac----------------------------------------
>MED_CC-A2.8_3
-------------------------------aagggttcaaaccttcatctccggtcccc
aaaaccggaatcttccaattaaactaccctttgacgcaaaagaagcgccaacatgtaaat
ttacctatattctctgccgtgcccaacagaataatatccataatacctatctatgtatta
tcgtacatcaacttatttaccactagcatatgatcagtaatgttgtcgattaatctgacc
ttaaacataaaaacta--ttaattttgcataaactgttttagttacatgactattataca
ggtaataggaatgaaatgatataggacataaaattaaaccattattctcaaccatgaata
tcgttacagtaataggttatttcttagttcagctcatcacgagaaataagcaatccttgt
tagtaagatacaatattaccagtttcaagtccattaagtcatgtcgtacataactgatct
attctggcctctggttggttttttcaggcacattaaggcagtaaagttcattcgttcctc
tttaaaaggcctctggttgcaagtaaatgagttctatacattaaatttataacctggcat
acggtggttttacttgcatgtggtagtcttttttttctctttgtgttctcaggcccacat
aactgatacctgccgaattgatgaaactgagcctacgttcaaaatgattggccgtgcaga
atacttaatggtattatttaattaatgcttttaggacatatatttttataaaaattcaca
acagttatttacaagctaaaacccattacaaccatactttttagttaaacccccccaccc
ccataaac----------------------------------------
>MED_CC-A2.8_4
-------------------------------aagggttcaaaccttcatctccggtcccc
aaaaccggaatcttccaattaaactaccctttgacgcaaaagaagcgccaacatgtaaat
ttacctatattctctgccgtgcccaacagaataatatccataatacctatctatgtatta
tcgtacatcaacttatttaccactagcatatgatcagtaatgttgtcgattaatctgacc
ttaaacataaaaacta--ttaattttgcataaactgttttagttacatgactattataca
ggtaataggaatgaaatgatataggacataaaattaaaccattattctcaaccatgaata
tcgttacagtaataggttatttcttagttcagctcatcacgagaaataagcaatccttgt
tagtaagatacaatattaccagtttcaagtccattaagtcatgtcgtacataactgatct
attctggcctctggttggttttttcaggcacattaaggcagtaaagttcattcgttcctc
tttaaaaggcctctggttgcaagtaaatgagttctatacattaaatttataacctggcat
acggtggttttacttgcatgtggtagtcttttttttctctttgtgttctcaggcccacat
aactgatacctgccgaattgatgaaactgagcctacgttcaaaatgattggccgtgcaga
atacttaatggtattatttaattaatgcttttaggacatatatttttataaaaattcaca
acagttatttacaagctaaaacccattacaaccatactttttagttaaacccccccaccc
ccataaac----------------------------------------
>MED_CC-A29.1_1
-------------------------------aagggttcaaaccttcatctccggtcccc
aaaaccggaatcttccaattaaactaccctttgacgcaaaagaagcgccaacatgtaaat
ttacctatattctctgccgtgcccaacagaataatatccataatacctatctatgtatta
tcgtacatcaacttatttaccactagcatatgatcagtaatgttgtcgattaatctgacc
ttaaacataaaaacta--ttaattttgcataaactgttttagttacatgactattataca
ggtaataggaatgaaatgatataggacataaaattaaaccattattctcaaccatgaata
tcgttacagtaataggttatttcttagttcagctcatcacgagaaataagcaatccttgt
tagtaagatacaatattaccagtttcaagtccattaagtcatgtcgtacataactgatct
attctggcctctggttggttttttcaggcacattaaggcagcaaagttcattcgttcctc
tttaaaaggcctctggttgcaagtaaatgagttctatacattaaatttataacctggcat
acggtggttttacttgcatgtggtagtcttttttttctctttgtgttctcaggcccacat
aactgatacctgccgaattgatgaaactgagcctacgttcaaaatgattggccgtgcaga
atacttaatggtattatttaattaatgcttttaggacatatatttttataaaaactcaca
acagttatttacaagctaaaacccattacaaccatactttttagttaaacccccccaccc
ccataaac----------------------------------------
>MED_CC-A29.1_2
-------------------------------aagggttcaaaccttcatctccggtcccc
aaaaccggaatcttccaattaaactaccctttgacgcaaaagaagcgccaacatgtaaat
ttacctatattctctgccgtgcccaacagaataatatccataatacctatctatgtatta
tcgtacatcaacttatttaccactagcatatgatcagtaatgttgtcgattaatctgacc
ttaaacataaaaacta--ttaattttgcataaactgttttagttacatgactattataca
ggtaataggaatgaaatgatataggacataaaattaaaccattattctcaaccatgaata
tcgttacagtaataggttatttcttagttcagctcatcacgagaaataagcaatccttgt
tagtaagatacaatattaccagtttcaagtccattaagtcatgtcgtacataactgatct
attctggcctctggttggttttttcaggcacattaaggcagcaaagttcattcgttcctc
tttaaaaggcctctggttgcaagtaaatgagttctatacattaaatttataacctggcat
acggtggttttacttgcatgtggtagtcttttttttctctttgtgttctcaggcccacat
aactgatacctgccgaattgatgaaactgagcctacgttcaaaatgattggccgtgcaga
atacttaatggtattatttaattaatgcttttaggacatatatttttataaaaactcaca
acagttatttacaagctaaaacccattacaaccatactttttagttaaacccccccaccc
ccataaac----------------------------------------
>MED_CC-A13.1_1
-------------------------------aagggttcaaaccttcatctccggtcccc
aaaaccggaatcttccaattaaactaccctttgacgcaaaagaagcgccaacatgtaaat
ttacctatattctctgccgtgcccaacagaataatatccataatacctatctatgtatta
tcgtacatcaacttatttaccactagcatatgatcagtaatgttgtcgattaatctgacc
ttaaacataaaaacta--ttaattttgcataaactgttttaattacatgactattataca
ggtaataggaatgaaatgatataggacataaaattaaaccattattctcaaccatgaata
tcgttacagtaataggttatttcttagttcagctcatcacgagaaataagcaatccttgt
tagtaagatacaatattaccagtttcaagtccattaagtcatgtcgtacataactgatct
attctggcctctggttggttttttcaggcacattaaggcagtaaagttcattcgttcctc
tttaaaaggcctctggttgcaagtaaatgagttctatacattaaatttataacctggcat
acggtggttttacttgcatgtggtagtcttttttttctctttgtgttctcaggcccacat
aactgatacctgccgaattgatgaaactgagcctacgttcaaaatgattggccgtgcaga
atacttaatggtattatttaattaatgcttttaggacatatatttttataaaaactcaca
acagttatttacaagctaaaacccattacaaccatactttttagttaaacccccccaccc
ccataaac----------------------------------------
>MEX_CC-A13.1_1
-------------------------------aagggttcaaaccttcatctccggtcccc
aaaaccggaatcttccaattaaactaccctttgacgcaaaagaagcgccaacatgtaaat
ttacctatattctctgccgtgcccaacagaataatatccataatacctatctatgtatta
tcgtacatcaacttatttaccactagcatatgatcagtaatgttgtcgattaatctgacc
ttaaacataaaaacta--ttaattttgcataaactgttttaattacatgactattataca
ggtaataggaatgaaatgatataggacataaaattaaaccattattctcaaccatgaata
tcgttacagtaataggttatttcttagttcagctcatcacgagaaataagcaatccttgt
tagtaagatacaatattaccagtttcaagtccattaagtcatgtcgtacataactgatct
attctggcctctggttggttttttcaggcacattaaggcagtaaagttcattcgttcctc
tttaaaaggcctctggttgcaagtaaatgagttctatacattaaatttataacctggcat
acggtggttttacttgcatgtggtagtcttttttttctctttgtgttctcaggcccacat
aactgatacctgccgaattgatgaaactgagcctacgttcaaaatgattggccgtgcaga
atacttaatggtattatttaattaatgcttttaggacatatatttttataaaaactcaca
acagttatttacaagctaaaacccattacaaccatactttttagttaaacccccccaccc
c-----------------------------------------------
>MEX_CC-A13.1_2
-------------------------------aagggttcaaaccttcatctccggtcccc
aaaaccggaatcttccaattaaactaccctttgacgcaaaagaagcgccaacatgtaaat
ttacctatattctctgccgtgcccaacagaataatatccataatacctatctatgtatta
tcgtacatcaacttatttaccactagcatatgatcagtaatgttgtcgattaatctgacc
ttaaacataaaaacta--ttaattttgcataaactgttttaattacatgactattataca
ggtaataggaatgaaatgatataggacataaaattaaaccattattctcaaccatgaata
tcgttacagtaataggttatttcttagttcagctcatcacgagaaataagcaatccttgt
tagtaagatacaatattaccagtttcaagtccattaagtcatgtcgtacataactgatct
attctggcctctggttggttttttcaggcacattaaggcagtaaagttcattcgttcctc
tttaaaaggcctctggttgcaagtaaatgagttctatacattaaatttataacctggcat
acggtggttttacttgcatgtggtagtcttttttttctctttgtgttctcaggcccacat
aactgatacctgccgaattgatgaaactgagcctacgttcaaaatgattggccgtgcaga
atacttaatggtattatttaattaatgcttttaggacatatatttttataaaaactcaca
acagttatttacaagctaaaacccattacaaccatactttttagttaaacccccccaccc
c-----------------------------------------------
>USA_CC-A13.1_1
-------------------------------aagggttcaaaccttcatctccggtcccc
aaaaccggaatcttccaattaaactaccctttgacgcaaaagaagcgccaacatgtaaat
ttacctatattctctgccgtgcccaacagaataatatccataatacctatctatgtatta
tcgtacatcaacttatttaccactagcatatgatcagtaatgttgtcgattaatctgacc
ttaaacataaaaacta--ttaattttgcataaactgttttaattacatgactattataca
ggtaataggaatgaaatgatataggacataaaattaaaccattattctcaaccatgaata
tcgttacagtaataggttatttcttagttcagctcatcacgagaaataagcaatccttgt
tagtaagatacaatattaccagtttcaagtccattaagtcatgtcgtacataactgatct
attctggcctctggttggttttttcaggcacattaaggcagtaaagttcattcgttcctc
tttaaaaggcctctggttgcaagtaaatgagttctatacattaaatttataacctggcat
acggtggttttacttgcatgtggtagtcttttttttctctttgtgttctcaggcccacat
aactgatacctgccgaattgatgaaactgagcctacgttcaaaatgattggccgtgcaga
atacttaatggtattatttaattaatgcttttaggacatatatttttataaaaactcaca
acagttatttacaagctaaaacccattacaaccatactttttagttaaacccccccaccc
ccataaac----------------------------------------
>USA_CC-A13.1_2
-------------------------------aagggttcaaaccttcatctccggtcccc
aaaaccggaatcttccaattaaactaccctttgacgcaaaagaagcgccaacatgtaaat
ttacctatattctctgccgtgcccaacagaataatatccataatacctatctatgtatta
tcgtacatcaacttatttaccactagcatatgatcagtaatgttgtcgattaatctgacc
ttaaacataaaaacta--ttaattttgcataaactgttttaattacatgactattataca
ggtaataggaatgaaatgatataggacataaaattaaaccattattctcaaccatgaata
tcgttacagtaataggttatttcttagttcagctcatcacgagaaataagcaatccttgt
tagtaagatacaatattaccagtttcaagtccattaagtcatgtcgtacataactgatct
attctggcctctggttggttttttcaggcacattaaggcagtaaagttcattcgttcctc
tttaaaaggcctctggttgcaagtaaatgagttctatacattaaatttataacctggcat
acggtggttttacttgcatgtggtagtcttttttttctctttgtgttctcaggcccacat
aactgatacctgccgaattgatgaaactgagcctacgttcaaaatgattggccgtgcaga
atacttaatggtattatttaattaatgcttttaggacatatatttttataaaaactcaca
acagttatttacaagctaaaacccattacaaccatactttttagttaaacccccccaccc
ccataaac----------------------------------------
>USA_CC-A13.1_1
-------------------------------aagggttcaaaccttcatctccggtcccc
aaaaccggaatcttccaattaaactaccctttgacgcaaaagaagcgccaacatgtaaat
ttacctatattctctgccgtgcccaacagaataatatccataatacctatctatgtatta
tcgtacatcaacttatttaccactagcatatgatcagtaatgttgtcgattaatctgacc
ttaaacataaaaacta--ttaattttgcataaactgttttaattacatgactattataca
ggtaataggaatgaaatgatataggacataaaattaaaccattattctcaaccatgaata
tcgttacagtaataggttatttcttagttcagctcatcacgagaaataagcaatccttgt
tagtaagatacaatattaccagtttcaagtccattaagtcatgtcgtacataactgatct
attctggcctctggttggttttttcaggcacattaaggcagtaaagttcattcgttcctc
tttaaaaggcctctggttgcaagtaaatgagttctatacattaaatttataacctggcat
acggtggttttacttgcatgtggtagtcttttttttctctttgtgttctcaggcccacat
aactgatacctgccgaattgatgaaactgagcctacgttcaaaatgattggccgtgcaga
atacttaatggtattatttaattaatgcttttaggacatatatttttataaaaactcaca
acagttatttacaagctaaaacccattacaaccatactttttagttaaacccccccaccc
ccataaac----------------------------------------
>USA_CC-A13.1_1
-------------------------------aagggttcaaaccttcatctccggtcccc
aaaaccggaatcttccaattaaactaccctttgacgcaaaagaagcgccaacatgtaaat
ttacctatattctctgccgtgcccaacagaataatatccataatacctatctatgtatta
tcgtacatcaacttatttaccactagcatatgatcagtaatgttgtcgattaatctgacc
ttaaacataaaaacta--ttaattttgcataaactgttttaattacatgactattataca
ggtaataggaatgaaatgatataggacataaaattaaaccattattctcaaccatgaata
tcgttacagtaataggttatttcttagttcagctcatcacgagaaataagcaatccttgt
tagtaagatacaatattaccagtttcaagtccattaagtcatgtcgtacataactgatct
attctggcctctggttggttttttcaggcacattaaggcagtaaagttcattcgttcctc
tttaaaaggcctctggttgcaagtaaatgagttctatacattaaatttataacctggcat
acggtggttttacttgcatgtggtagtcttttttttctctttgtgttctcaggcccacat
aactgatacctgccgaattgatgaaactgagcctacgttcaaaatgattggccgtgcaga
atacttaatggtattatttaattaatgcttttaggacatatatttttataaaaactcaca
acagttatttacaagctaaaacccattacaaccatactttttagttaaacccccccaccc
ccataaac----------------------------------------
>USA_CC-A2.4_1
-------------------------------aagggttcaaaccttcatctccggtcccc
aaaaccggaatcttccaattaaactaccctttgacgcaaaagacgcgccaacatgtaaat
ttacctatattctctgccgtgcccaacagaataatatccataatacctatctatgtatta
tcgtacatcaacttatttaccactagcatatgatcagtaatgttgtcgattaatctgacc
ttaaacataaaaacta--ttaattttgcataaactgttttagttacatgactattataca
ggtaataggaatgaaatgatataggacataaaattaaaccattattctcaaccatgaata
tcgttacagtaataggttatttcttagttcagctcatcacgagaaataagcaatccttgt
tagtaagatacaatattaccagtttcaagtccattaagtcatgtcgtacataactgatct
attctggcctctggttggttttttcaggcacattaaggcagtaaagttcattcgttcctc
tttaaaaggcctctggttgcaagtaaatgagttctatacattaaatttataacctggcat
acggtggttttacttgcatgtggtagtcttttttttctctttgtgttctcaggcccacat
aactgatacctgccgaattgatgaaactgagcctacgttcaaaatgattggccgtgcaga
atacttaatggtattatttaattaatgcttttaggacatatatttttataaaaactcaca
acagttatttacaagctaaaacccattacaaccatactttttagttaaacccccccaccc
ccataaac----------------------------------------
>USA_CC-A2.4_2
-------------------------------aagggttcaaaccttcatctccggtcccc
aaaaccggaatcttccaattaaactaccctttgacgcaaaagacgcgccaacatgtaaat
ttacctatattctctgccgtgcccaacagaataatatccataatacctatctatgtatta
tcgtacatcaacttatttaccactagcatatgatcagtaatgttgtcgattaatctgacc
ttaaacataaaaacta--ttaattttgcataaactgttttagttacatgactattataca
ggtaataggaatgaaatgatataggacataaaattaaaccattattctcaaccatgaata
tcgttacagtaataggttatttcttagttcagctcatcacgagaaataagcaatccttgt
tagtaagatacaatattaccagtttcaagtccattaagtcatgtcgtacataactgatct
attctggcctctggttggttttttcaggcacattaaggcagtaaagttcattcgttcctc
tttaaaaggcctctggttgcaagtaaatgagttctatacattaaatttataacctggcat
acggtggttttacttgcatgtggtagtcttttttttctctttgtgttctcaggcccacat
aactgatacctgccgaattgatgaaactgagcctacgttcaaaatgattggccgtgcaga
atacttaatggtattatttaattaatgcttttaggacatatatttttataaaaactcaca
acagttatttacaagctaaaacccattacaaccatactttttagttaaacccccccaccc
ccataaac----------------------------------------
>USA_CC-A2.4_3
-------------------------------aagggttcaaaccttcatctccggtcccc
aaaaccggaatcttccaattaaactaccctttgacgcaaaagacgcgccaacatgtaaat
ttacctatattctctgccgtgcccaacagaataatatccataatacctatctatgtatta
tcgtacatcaacttatttaccactagcatatgatcagtaatgttgtcgattaatctgacc
ttaaacataaaaacta--ttaattttgcataaactgttttagttacatgactattataca
ggtaataggaatgaaatgatataggacataaaattaaaccattattctcaaccatgaata
tcgttacagtaataggttatttcttagttcagctcatcacgagaaataagcaatccttgt
tagtaagatacaatattaccagtttcaagtccattaagtcatgtcgtacataactgatct
attctggcctctggttggttttttcaggcacattaaggcagtaaagttcattcgttcctc
tttaaaaggcctctggttgcaagtaaatgagttctatacattaaatttataacctggcat
acggtggttttacttgcatgtggtagtcttttttttctctttgtgttctcaggcccacat
aactgatacctgccgaattgatgaaactgagcctacgttcaaaatgattggccgtgcaga
atacttaatggtattatttaattaatgcttttaggacatatatttttataaaaactcaca
acagttatttacaagctaaaacccattacaaccatactttttagttaaacccccccaccc
ccataaac----------------------------------------
>USA_CC-A2.4_1
-------------------------------aagggttcaaaccttcatctccggtcccc
aaaaccggaatcttccaattaaactaccctttgacgcaaaagacgcgccaacatgtaaat
ttacctatattctctgccgtgcccaacagaataatatccataatacctatctatgtatta
tcgtacatcaacttatttaccactagcatatgatcagtaatgttgtcgattaatctgacc
ttaaacataaaaacta--ttaattttgcataaactgttttagttacatgactattataca
ggtaataggaatgaaatgatataggacataaaattaaaccattattctcaaccatgaata
tcgttacagtaataggttatttcttagttcagctcatcacgagaaataagcaatccttgt
tagtaagatacaatattaccagtttcaagtccattaagtcatgtcgtacataactgatct
attctggcctctggttggttttttcaggcacattaaggcagtaaagttcattcgttcctc
tttaaaaggcctctggttgcaagtaaatgagttctatacattaaatttataacctggcat
acggtggttttacttgcatgtggtagtcttttttttctctttgtgttctcaggcccacat
aactgatacctgccgaattgatgaaactgagcctacgttcaaaatgattggccgtgcaga
atacttaatggtattatttaattaatgcttttaggacatatatttttataaaaactcaca
acagttatttacaagctaaaacccattacaaccatactttttagttaaacccccccaccc
ccataaac----------------------------------------
>USA_CC-A2.4_2
-------------------------------aagggttcaaaccttcatctccggtcccc
aaaaccggaatcttccaattaaactaccctttgacgcaaaagacgcgccaacatgtaaat
ttacctatattctctgccgtgcccaacagaataatatccataatacctatctatgtatta
tcgtacatcaacttatttaccactagcatatgatcagtaatgttgtcgattaatctgacc
ttaaacataaaaacta--ttaattttgcataaactgttttagttacatgactattataca
ggtaataggaatgaaatgatataggacataaaattaaaccattattctcaaccatgaata
tcgttacagtaataggttatttcttagttcagctcatcacgagaaataagcaatccttgt
tagtaagatacaatattaccagtttcaagtccattaagtcatgtcgtacataactgatct
attctggcctctggttggttttttcaggcacattaaggcagtaaagttcattcgttcctc
tttaaaaggcctctggttgcaagtaaatgagttctatacattaaatttataacctggcat
acggtggttttacttgcatgtggtagtcttttttttctctttgtgttctcaggcccacat
aactgatacctgccgaattgatgaaactgagcctacgttcaaaatgattggccgtgcaga
atacttaatggtattatttaattaatgcttttaggacatatatttttataaaaactcaca
acagttatttacaagctaaaacccattacaaccatactttttagttaaacccccccaccc
ccataaac----------------------------------------
>USA_CC-A2.4_3
-------------------------------aagggttcaaaccttcatctccggtcccc
aaaaccggaatcttccaattaaactaccctttgacgcaaaagacgcgccaacatgtaaat
ttacctatattctctgccgtgcccaacagaataatatccataatacctatctatgtatta
tcgtacatcaacttatttaccactagcatatgatcagtaatgttgtcgattaatctgacc
ttaaacataaaaacta--ttaattttgcataaactgttttagttacatgactattataca
ggtaataggaatgaaatgatataggacataaaattaaaccattattctcaaccatgaata
tcgttacagtaataggttatttcttagttcagctcatcacgagaaataagcaatccttgt
tagtaagatacaatattaccagtttcaagtccattaagtcatgtcgtacataactgatct
attctggcctctggttggttttttcaggcacattaaggcagtaaagttcattcgttcctc
tttaaaaggcctctggttgcaagtaaatgagttctatacattaaatttataacctggcat
acggtggttttacttgcatgtggtagtcttttttttctctttgtgttctcaggcccacat
aactgatacctgccgaattgatgaaactgagcctacgttcaaaatgattggccgtgcaga
atacttaatggtattatttaattaatgcttttaggacatatatttttataaaaactcaca
acagttatttacaagctaaaacccattacaaccatactttttagttaaacccccccaccc
ccataaac----------------------------------------
>USA_CC-A2.4_4
-------------------------------aagggttcaaaccttcatctccggtcccc
aaaaccggaatcttccaattaaactaccctttgacgcaaaagacgcgccaacatgtaaat
ttacctatattctctgccgtgcccaacagaataatatccataatacctatctatgtatta
tcgtacatcaacttatttaccactagcatatgatcagtaatgttgtcgattaatctgacc
ttaaacataaaaacta--ttaattttgcataaactgttttagttacatgactattataca
ggtaataggaatgaaatgatataggacataaaattaaaccattattctcaaccatgaata
tcgttacagtaataggttatttcttagttcagctcatcacgagaaataagcaatccttgt
tagtaagatacaatattaccagtttcaagtccattaagtcatgtcgtacataactgatct
attctggcctctggttggttttttcaggcacattaaggcagtaaagttcattcgttcctc
tttaaaaggcctctggttgcaagtaaatgagttctatacattaaatttataacctggcat
acggtggttttacttgcatgtggtagtcttttttttctctttgtgttctcaggcccacat
aactgatacctgccgaattgatgaaactgagcctacgttcaaaatgattggccgtgcaga
atacttaatggtattatttaattaatgcttttaggacatatatttttataaaaactcaca
acagttatttacaagctaaaacccattacaaccatactttttagttaaacccccccaccc
ccataaac----------------------------------------
>USA_CC-A2.4_5
-------------------------------aagggttcaaaccttcatctccggtcccc
aaaaccggaatcttccaattaaactaccctttgacgcaaaagacgcgccaacatgtaaat
ttacctatattctctgccgtgcccaacagaataatatccataatacctatctatgtatta
tcgtacatcaacttatttaccactagcatatgatcagtaatgttgtcgattaatctgacc
ttaaacataaaaacta--ttaattttgcataaactgttttagttacatgactattataca
ggtaataggaatgaaatgatataggacataaaattaaaccattattctcaaccatgaata
tcgttacagtaataggttatttcttagttcagctcatcacgagaaataagcaatccttgt
tagtaagatacaatattaccagtttcaagtccattaagtcatgtcgtacataactgatct
attctggcctctggttggttttttcaggcacattaaggcagtaaagttcattcgttcctc
tttaaaaggcctctggttgcaagtaaatgagttctatacattaaatttataacctggcat
acggtggttttacttgcatgtggtagtcttttttttctctttgtgttctcaggcccacat
aactgatacctgccgaattgatgaaactgagcctacgttcaaaatgattggccgtgcaga
atacttaatggtattatttaattaatgcttttaggacatatatttttataaaaactcaca
acagttatttacaagctaaaacccattacaaccatactttttagttaaacccccccaccc
ccataaac----------------------------------------
>USA_CC-A2.4_6
-------------------------------aagggttcaaaccttcatctccggtcccc
aaaaccggaatcttccaattaaactaccctttgacgcaaaagacgcgccaacatgtaaat
ttacctatattctctgccgtgcccaacagaataatatccataatacctatctatgtatta
tcgtacatcaacttatttaccactagcatatgatcagtaatgttgtcgattaatctgacc
ttaaacataaaaacta--ttaattttgcataaactgttttagttacatgactattataca
ggtaataggaatgaaatgatataggacataaaattaaaccattattctcaaccatgaata
tcgttacagtaataggttatttcttagttcagctcatcacgagaaataagcaatccttgt
tagtaagatacaatattaccagtttcaagtccattaagtcatgtcgtacataactgatct
attctggcctctggttggttttttcaggcacattaaggcagtaaagttcattcgttcctc
tttaaaaggcctctggttgcaagtaaatgagttctatacattaaatttataacctggcat
acggtggttttacttgcatgtggtagtcttttttttctctttgtgttctcaggcccacat
aactgatacctgccgaattgatgaaactgagcctacgttcaaaatgattggccgtgcaga
atacttaatggtattatttaattaatgcttttaggacatatatttttataaaaactcaca
acagttatttacaagctaaaacccattacaaccatactttttagttaaacccccccaccc
ccataaac----------------------------------------
>USA_CC-A2.4_1
-------------------------------aagggttcaaaccttcatctccggtcccc
aaaaccggaatcttccaattaaactaccctttgacgcaaaagacgcgccaacatgtaaat
ttacctatattctctgccgtgcccaacagaataatatccataatacctatctatgtatta
tcgtacatcaacttatttaccactagcatatgatcagtaatgttgtcgattaatctgacc
ttaaacataaaaacta--ttaattttgcataaactgttttagttacatgactattataca
ggtaataggaatgaaatgatataggacataaaattaaaccattattctcaaccatgaata
tcgttacagtaataggttatttcttagttcagctcatcacgagaaataagcaatccttgt
tagtaagatacaatattaccagtttcaagtccattaagtcatgtcgtacataactgatct
attctggcctctggttggttttttcaggcacattaaggcagtaaagttcattcgttcctc
tttaaaaggcctctggttgcaagtaaatgagttctatacattaaatttataacctggcat
acggtggttttacttgcatgtggtagtcttttttttctctttgtgttctcaggcccacat
aactgatacctgccgaattgatgaaactgagcctacgttcaaaatgattggccgtgcaga
atacttaatggtattatttaattaatgcttttaggacatatatttttataaaaactcaca
acagttatttacaagctaaaacccattacaaccatactttttagttaaacccccccaccc
ccataaac----------------------------------------
>USA_CC-A2.4_2
-------------------------------aagggttcaaaccttcatctccggtcccc
aaaaccggaatcttccaattaaactaccctttgacgcaaaagacgcgccaacatgtaaat
ttacctatattctctgccgtgcccaacagaataatatccataatacctatctatgtatta
tcgtacatcaacttatttaccactagcatatgatcagtaatgttgtcgattaatctgacc
ttaaacataaaaacta--ttaattttgcataaactgttttagttacatgactattataca
ggtaataggaatgaaatgatataggacataaaattaaaccattattctcaaccatgaata
tcgttacagtaataggttatttcttagttcagctcatcacgagaaataagcaatccttgt
tagtaagatacaatattaccagtttcaagtccattaagtcatgtcgtacataactgatct
attctggcctctggttggttttttcaggcacattaaggcagtaaagttcattcgttcctc
tttaaaaggcctctggttgcaagtaaatgagttctatacattaaatttataacctggcat
acggtggttttacttgcatgtggtagtcttttttttctctttgtgttctcaggcccacat
aactgatacctgccgaattgatgaaactgagcctacgttcaaaatgattggccgtgcaga
atacttaatggtattatttaattaatgcttttaggacatatatttttataaaaactcaca
acagttatttacaagctaaaacccattacaaccatactttttagttaaacccccccaccc
ccataaac----------------------------------------
>USA_CC-A2.4_1
-------------------------------aagggttcaaaccttcatctccggtcccc
aaaaccggaatcttccaattaaactaccctttgacgcaaaagacgcgccaacatgtaaat
ttacctatattctctgccgtgcccaacagaataatatccataatacctatctatgtatta
tcgtacatcaacttatttaccactagcatatgatcagtaatgttgtcgattaatctgacc
ttaaacataaaaacta--ttaattttgcataaactgttttagttacatgactattataca
ggtaataggaatgaaatgatataggacataaaattaaaccattattctcaaccatgaata
tcgttacagtaataggttatttcttagttcagctcatcacgagaaataagcaatccttgt
tagtaagatacaatattaccagtttcaagtccattaagtcatgtcgtacataactgatct
attctggcctctggttggttttttcaggcacattaaggcagtaaagttcattcgttcctc
tttaaaaggcctctggttgcaagtaaatgagttctatacattaaatttataacctggcat
acggtggttttacttgcatgtggtagtcttttttttctctttgtgttctcaggcccacat
aactgatacctgccgaattgatgaaactgagcctacgttcaaaatgattggccgtgcaga
atacttaatggtattatttaattaatgcttttaggacatatatttttataaaaactcaca
acagttatttacaagctaaaacccattacaaccatactttttagttaaacccccccaccc
ccataaac----------------------------------------
>MED_CC-A53.1_1
aactacaactttcctagaataatcaaaagagaagggttcaaaccttcatctccggtcccc
aaaaccggaatcttccaattaaactaccctttgacgcaaaagaagcgccaacatgtaaat
ttacctatattctctgccgtgcccaacagaataatatccataatacctatctatgtatta
tcgtacatcaacttatttaccactagcatatgatcagtaatgttgtcgattaatctgacc
ttaaacataaaaacta--ttaattttgcataaactgttttagttacatgactattataca
ggtaataggaatgaaatgatataggacataaaattaaaccattattctcaaccatgaata
tcgttacagtaataggttatttcttagttcagctcatcacgagaaataagcaatccttgt
tagtaagatacaatattaccagtttcaagtccattaagtcatgtcgtacataactgatct
attctggcctctggttggttttttcaggcacattaaagcagtaaagttcattcgttcctc
tttaaaaggcctctggttgcaagtaaatgagttctatacattaaatttataacctggcat
acggtggttttacttgcatgtggtagtcttttttttctctttgtgttctcaggcccacat
aactgatacctgccgaattgatgaaactgagcctacgttcaaaatgattggccgtgcaga
atacttaatggtattatttaattaatgcttttaggacatatatttttataaaaactcaca
acagttatttacaagctaaaacccattacaaccatactttttagttaaacccccccaccc
ccataaactaacattatgcc----------------------------
>MED_CC-A53.1_2
aactacaactttcctagaataatcaaaagagaagggttcaaaccttcatctccggtcccc
aaaaccggaatcttccaattaaactaccctttgacgcaaaagaagcgccaacatgtaaat
ttacctatattctctgccgtgcccaacagaataatatccataatacctatctatgtatta
tcgtacatcaacttatttaccactagcatatgatcagtaatgttgtcgattaatctgacc
ttaaacataaaaacta--ttaattttgcataaactgttttagttacatgactattataca
ggtaataggaatgaaatgatataggacataaaattaaaccattattctcaaccatgaata
tcgttacagtaataggttatttcttagttcagctcatcacgagaaataagcaatccttgt
tagtaagatacaatattaccagtttcaagtccattaagtcatgtcgtacataactgatct
attctggcctctggttggttttttcaggcacattaaagcagtaaagttcattcgttcctc
tttaaaaggcctctggttgcaagtaaatgagttctatacattaaatttataacctggcat
acggtggttttacttgcatgtggtagtcttttttttctctttgtgttctcaggcccacat
aactgatacctgccgaattgatgaaactgagcctacgttcaaaatgattggccgtgcaga
atacttaatggtattatttaattaatgcttttaggacatatatttttataaaaactcaca
acagttatttacaagctaaaacccattacaaccatactttttagttaaacccccccaccc
ccataaactaacattatgcc----------------------------
>USA_CC-A10.4_1
--------ctttcctagaataatcaaaagagaagggttcaaaccttcatctccggtcccc
aaaaccggaatcttccaattaaactaccctttgacgcaaaagaagcgccaacatgtaaat
ttacctatattctctgccgtgcccaacagaataatatccataatacctatctatgtatta
tcgtacatcaacttatttaccactagcatatgatcagtaatgttgtcgattaatctgacc
ttaaacataaaaacta--ttaattttgcataaactgttttagttacatgactattataca
ggtaataggaatgaaatgatataggacataaaattaaaccattattctcaaccatgaata
tcgttacagtaataggttatttcttagttcagctcatcacgagaaataagcaatccttgt
tagtaagatacaatattaccagtttcaagtccattaagtcatgtcgtacataactgatct
attctggcctctggttggttttttcaggcacattaaggcagtaaagttcattcgttcctc
tttaaaaggcctctggttgcaggtaaatgagttctatacattaaatttataacctggcat
acggtggttttacttgcatgtggtagtcttttttttctctttgtgttctcaggcccacat
aactgatacctgccgaattgatgaaactgagcctacgttcaaaatgattggccgtgcaga
atacttaatggtattatttaattaatgcttttaggacatatatttttataaaaactcaca
acagttatttacaagctaaaacccattacaaccatactttttagttaaacccccccaccc
ccataaactaacattatgcccgaatagctattcacttctcgtcaaacc
>MED_CC-A6.1_1
--------ctttcctagaataatcaaaagagaagggttcaaaccttcatctccggtcccc
aaaaccggaatcttccaattaaactaccctttgacgcaaaagaagcgccaacatgtaaat
ttacctatattctctgccgtgcccaacagaataatatccataatacctatctatgtatta
tcgtacatcaacttatttaccactagcatatgatcagtaatgttgtcgattaatctgacc
ttaaacataaaaacta--ttaattttgcataaactgttttagttacatgactattataca
ggtaataggaatgaaatgatataggacataaaattaaaccattattctcaaccatgaata
tcgttacagtaataggttatttcttagttcagctcatcacgagaaataagcaatccttgt
tagtaagatacaatattaccagtttcaagtccattaagtcatgtcgtacataactgatct
attctggcctctggttggttttttcaggcacattaaggcagt-aagttcattcgttcctc
tttaaaaggcctctggttgcaagtaaatgagttctatacattaaatttataacctggcat
acggtggttttacttgcatgtggtagtcttttttttctctttgtgttctcaggcccacat
aactgatacctgccgaattgatgaaactgagcctacgttcaaaatgattggccgtgcaga
atacttaatggtattatttaattaatgcttttaggacatatatttttataaaaactcaca
acagttatttacaagctaaaacccattacaaccatactttttagttaaacccccccaccc
ccataaactaacattatgcccgaatagctat-----------------
>MED_CC-A6.1_2
--------ctttcctagaataatcaaaagagaagggttcaaaccttcatctccggtcccc
aaaaccggaatcttccaattaaactaccctttgacgcaaaagaagcgccaacatgtaaat
ttacctatattctctgccgtgcccaacagaataatatccataatacctatctatgtatta
tcgtacatcaacttatttaccactagcatatgatcagtaatgttgtcgattaatctgacc
ttaaacataaaaacta--ttaattttgcataaactgttttagttacatgactattataca
ggtaataggaatgaaatgatataggacataaaattaaaccattattctcaaccatgaata
tcgttacagtaataggttatttcttagttcagctcatcacgagaaataagcaatccttgt
tagtaagatacaatattaccagtttcaagtccattaagtcatgtcgtacataactgatct
attctggcctctggttggttttttcaggcacattaaggcagt-aagttcattcgttcctc
tttaaaaggcctctggttgcaagtaaatgagttctatacattaaatttataacctggcat
acggtggttttacttgcatgtggtagtcttttttttctctttgtgttctcaggcccacat
aactgatacctgccgaattgatgaaactgagcctacgttcaaaatgattggccgtgcaga
atacttaatggtattatttaattaatgcttttaggacatatatttttataaaaactcaca
acagttatttacaagctaaaacccattacaaccatactttttagttaaacccccccaccc
ccataaactaacattatgcccgaatagctat-----------------
>MED_CC-A6.1_1
--------ctttcctagaataatcaaaagagaagggttcaaaccttcatctccggtcccc
aaaaccggaatcttccaattaaactaccctttgacgcaaaagaagcgccaacatgtaaat
ttacctatattctctgccgtgcccaacagaataatatccataatacctatctatgtatta
tcgtacatcaacttatttaccactagcatatgatcagtaatgttgtcgattaatctgacc
ttaaacataaaaacta--ttaattttgcataaactgttttagttacatgactattataca
ggtaataggaatgaaatgatataggacataaaattaaaccattattctcaaccatgaata
tcgttacagtaataggttatttcttagttcagctcatcacgagaaataagcaatccttgt
tagtaagatacaatattaccagtttcaagtccattaagtcatgtcgtacataactgatct
attctggcctctggttggttttttcaggcacattaaggcagt-aagttcattcgttcctc
tttaaaaggcctctggttgcaagtaaatgagttctatacattaaatttataacctggcat
acggtggttttacttgcatgtggtagtcttttttttctctttgtgttctcaggcccacat
aactgatacctgccgaattgatgaaactgagcctacgttcaaaatgattggccgtgcaga
atacttaatggtattatttaattaatgcttttaggacatatatttttataaaaactcaca
acagttatttacaagctaaaacccattacaaccatactttttagttaaacccccccaccc
ccataaactaacattatgcccgaatagctat-----------------
>MED_CC-A6.1_1
--------ctttcctagaataatcaaaagagaagggttcaaaccttcatctccggtcccc
aaaaccggaatcttccaattaaactaccctttgacgcaaaagaagcgccaacatgtaaat
ttacctatattctctgccgtgcccaacagaataatatccataatacctatctatgtatta
tcgtacatcaacttatttaccactagcatatgatcagtaatgttgtcgattaatctgacc
ttaaacataaaaacta--ttaattttgcataaactgttttagttacatgactattataca
ggtaataggaatgaaatgatataggacataaaattaaaccattattctcaaccatgaata
tcgttacagtaataggttatttcttagttcagctcatcacgagaaataagcaatccttgt
tagtaagatacaatattaccagtttcaagtccattaagtcatgtcgtacataactgatct
attctggcctctggttggttttttcaggcacattaaggcagt-aagttcattcgttcctc
tttaaaaggcctctggttgcaagtaaatgagttctatacattaaatttataacctggcat
acggtggttttacttgcatgtggtagtcttttttttctctttgtgttctcaggcccacat
aactgatacctgccgaattgatgaaactgagcctacgttcaaaatgattggccgtgcaga
atacttaatggtattatttaattaatgcttttaggacatatatttttataaaaactcaca
acagttatttacaagctaaaacccattacaaccatactttttagttaaacccccccaccc
ccataaactaacattatgcccgaatagctat-----------------
>MED_CC-A6.1_2
--------ctttcctagaataatcaaaagagaagggttcaaaccttcatctccggtcccc
aaaaccggaatcttccaattaaactaccctttgacgcaaaagaagcgccaacatgtaaat
ttacctatattctctgccgtgcccaacagaataatatccataatacctatctatgtatta
tcgtacatcaacttatttaccactagcatatgatcagtaatgttgtcgattaatctgacc
ttaaacataaaaacta--ttaattttgcataaactgttttagttacatgactattataca
ggtaataggaatgaaatgatataggacataaaattaaaccattattctcaaccatgaata
tcgttacagtaataggttatttcttagttcagctcatcacgagaaataagcaatccttgt
tagtaagatacaatattaccagtttcaagtccattaagtcatgtcgtacataactgatct
attctggcctctggttggttttttcaggcacattaaggcagt-aagttcattcgttcctc
tttaaaaggcctctggttgcaagtaaatgagttctatacattaaatttataacctggcat
acggtggttttacttgcatgtggtagtcttttttttctctttgtgttctcaggcccacat
aactgatacctgccgaattgatgaaactgagcctacgttcaaaatgattggccgtgcaga
atacttaatggtattatttaattaatgcttttaggacatatatttttataaaaactcaca
acagttatttacaagctaaaacccattacaaccatactttttagttaaacccccccaccc
ccataaactaacattatgcccgaatagctat-----------------
>MED_CC-A2.1_1
-------------------------------aagggttcaaaccttcatctccggtcccc
aaaaccggaatcttccaattaaactaccctttgacgcaaaagaagcgccaacatgtaaat
ttacctatattctctgccgtgcccaacagaataatatccataatacctatctatgtatta
tcgtacatcaacttatttaccactagcatatgatcagtaatgttgtcgattaatctgacc
ttaaacataaaaacta--ttaattttgcataaactgttttagttacatgactattataca
ggtaataggaatgaaatgatataggacataaaattaaaccattattctcaaccatgaata
tcgttacagtaataggttatttcttagttcagctcatcacgagaaataagcaatccttgt
tagtaagatacaatattaccagtttcaagtccattaagtcatgtcgtacataactgatct
attctggcctctggttggttttttcaggcacattaaggcagtaaagttcattcgttcctc
tttaaaaggcctctggttgcaagtaaatgagttctatacattaaatttataacctggcat
acggtggttttacttgcatgtggtagtcttttttttctctttgtgttctcaggcccacat
aactgatacctgccgaattgatgaaactgagcctacgttcaaaatgattggccgtgcaga
atacttaatggtattatttaattaatgcttttaggacatatatttttataaaaactcaca
acagttatttacaagctaaaacccattacaaccatactttttagttaaacccccccaccc
ccataaac----------------------------------------
>MED_CC-A2.1_2
-------------------------------aagggttcaaaccttcatctccggtcccc
aaaaccggaatcttccaattaaactaccctttgacgcaaaagaagcgccaacatgtaaat
ttacctatattctctgccgtgcccaacagaataatatccataatacctatctatgtatta
tcgtacatcaacttatttaccactagcatatgatcagtaatgttgtcgattaatctgacc
ttaaacataaaaacta--ttaattttgcataaactgttttagttacatgactattataca
ggtaataggaatgaaatgatataggacataaaattaaaccattattctcaaccatgaata
tcgttacagtaataggttatttcttagttcagctcatcacgagaaataagcaatccttgt
tagtaagatacaatattaccagtttcaagtccattaagtcatgtcgtacataactgatct
attctggcctctggttggttttttcaggcacattaaggcagtaaagttcattcgttcctc
tttaaaaggcctctggttgcaagtaaatgagttctatacattaaatttataacctggcat
acggtggttttacttgcatgtggtagtcttttttttctctttgtgttctcaggcccacat
aactgatacctgccgaattgatgaaactgagcctacgttcaaaatgattggccgtgcaga
atacttaatggtattatttaattaatgcttttaggacatatatttttataaaaactcaca
acagttatttacaagctaaaacccattacaaccatactttttagttaaacccccccaccc
ccataaac----------------------------------------
>MED_CC-A2.1_3
-------------------------------aagggttcaaaccttcatctccggtcccc
aaaaccggaatcttccaattaaactaccctttgacgcaaaagaagcgccaacatgtaaat
ttacctatattctctgccgtgcccaacagaataatatccataatacctatctatgtatta
tcgtacatcaacttatttaccactagcatatgatcagtaatgttgtcgattaatctgacc
ttaaacataaaaacta--ttaattttgcataaactgttttagttacatgactattataca
ggtaataggaatgaaatgatataggacataaaattaaaccattattctcaaccatgaata
tcgttacagtaataggttatttcttagttcagctcatcacgagaaataagcaatccttgt
tagtaagatacaatattaccagtttcaagtccattaagtcatgtcgtacataactgatct
attctggcctctggttggttttttcaggcacattaaggcagtaaagttcattcgttcctc
tttaaaaggcctctggttgcaagtaaatgagttctatacattaaatttataacctggcat
acggtggttttacttgcatgtggtagtcttttttttctctttgtgttctcaggcccacat
aactgatacctgccgaattgatgaaactgagcctacgttcaaaatgattggccgtgcaga
atacttaatggtattatttaattaatgcttttaggacatatatttttataaaaactcaca
acagttatttacaagctaaaacccattacaaccatactttttagttaaacccccccaccc
ccataaac----------------------------------------
>MED_CC-A2.1_4
-------------------------------aagggttcaaaccttcatctccggtcccc
aaaaccggaatcttccaattaaactaccctttgacgcaaaagaagcgccaacatgtaaat
ttacctatattctctgccgtgcccaacagaataatatccataatacctatctatgtatta
tcgtacatcaacttatttaccactagcatatgatcagtaatgttgtcgattaatctgacc
ttaaacataaaaacta--ttaattttgcataaactgttttagttacatgactattataca
ggtaataggaatgaaatgatataggacataaaattaaaccattattctcaaccatgaata
tcgttacagtaataggttatttcttagttcagctcatcacgagaaataagcaatccttgt
tagtaagatacaatattaccagtttcaagtccattaagtcatgtcgtacataactgatct
attctggcctctggttggttttttcaggcacattaaggcagtaaagttcattcgttcctc
tttaaaaggcctctggttgcaagtaaatgagttctatacattaaatttataacctggcat
acggtggttttacttgcatgtggtagtcttttttttctctttgtgttctcaggcccacat
aactgatacctgccgaattgatgaaactgagcctacgttcaaaatgattggccgtgcaga
atacttaatggtattatttaattaatgcttttaggacatatatttttataaaaactcaca
acagttatttacaagctaaaacccattacaaccatactttttagttaaacccccccaccc
ccataaac----------------------------------------
>MED_CC-A2.1_5
-------------------------------aagggttcaaaccttcatctccggtcccc
aaaaccggaatcttccaattaaactaccctttgacgcaaaagaagcgccaacatgtaaat
ttacctatattctctgccgtgcccaacagaataatatccataatacctatctatgtatta
tcgtacatcaacttatttaccactagcatatgatcagtaatgttgtcgattaatctgacc
ttaaacataaaaacta--ttaattttgcataaactgttttagttacatgactattataca
ggtaataggaatgaaatgatataggacataaaattaaaccattattctcaaccatgaata
tcgttacagtaataggttatttcttagttcagctcatcacgagaaataagcaatccttgt
tagtaagatacaatattaccagtttcaagtccattaagtcatgtcgtacataactgatct
attctggcctctggttggttttttcaggcacattaaggcagtaaagttcattcgttcctc
tttaaaaggcctctggttgcaagtaaatgagttctatacattaaatttataacctggcat
acggtggttttacttgcatgtggtagtcttttttttctctttgtgttctcaggcccacat
aactgatacctgccgaattgatgaaactgagcctacgttcaaaatgattggccgtgcaga
atacttaatggtattatttaattaatgcttttaggacatatatttttataaaaactcaca
acagttatttacaagctaaaacccattacaaccatactttttagttaaacccccccaccc
ccataaac----------------------------------------
>MED_CC-A2.1_6
-------------------------------aagggttcaaaccttcatctccggtcccc
aaaaccggaatcttccaattaaactaccctttgacgcaaaagaagcgccaacatgtaaat
ttacctatattctctgccgtgcccaacagaataatatccataatacctatctatgtatta
tcgtacatcaacttatttaccactagcatatgatcagtaatgttgtcgattaatctgacc
ttaaacataaaaacta--ttaattttgcataaactgttttagttacatgactattataca
ggtaataggaatgaaatgatataggacataaaattaaaccattattctcaaccatgaata
tcgttacagtaataggttatttcttagttcagctcatcacgagaaataagcaatccttgt
tagtaagatacaatattaccagtttcaagtccattaagtcatgtcgtacataactgatct
attctggcctctggttggttttttcaggcacattaaggcagtaaagttcattcgttcctc
tttaaaaggcctctggttgcaagtaaatgagttctatacattaaatttataacctggcat
acggtggttttacttgcatgtggtagtcttttttttctctttgtgttctcaggcccacat
aactgatacctgccgaattgatgaaactgagcctacgttcaaaatgattggccgtgcaga
atacttaatggtattatttaattaatgcttttaggacatatatttttataaaaactcaca
acagttatttacaagctaaaacccattacaaccatactttttagttaaacccccccaccc
ccataaac----------------------------------------
>MED_CC-A2.1_7
-------------------------------aagggttcaaaccttcatctccggtcccc
aaaaccggaatcttccaattaaactaccctttgacgcaaaagaagcgccaacatgtaaat
ttacctatattctctgccgtgcccaacagaataatatccataatacctatctatgtatta
tcgtacatcaacttatttaccactagcatatgatcagtaatgttgtcgattaatctgacc
ttaaacataaaaacta--ttaattttgcataaactgttttagttacatgactattataca
ggtaataggaatgaaatgatataggacataaaattaaaccattattctcaaccatgaata
tcgttacagtaataggttatttcttagttcagctcatcacgagaaataagcaatccttgt
tagtaagatacaatattaccagtttcaagtccattaagtcatgtcgtacataactgatct
attctggcctctggttggttttttcaggcacattaaggcagtaaagttcattcgttcctc
tttaaaaggcctctggttgcaagtaaatgagttctatacattaaatttataacctggcat
acggtggttttacttgcatgtggtagtcttttttttctctttgtgttctcaggcccacat
aactgatacctgccgaattgatgaaactgagcctacgttcaaaatgattggccgtgcaga
atacttaatggtattatttaattaatgcttttaggacatatatttttataaaaactcaca
acagttatttacaagctaaaacccattacaaccatactttttagttaaacccccccaccc
ccataaac----------------------------------------
>MED_CC-A2.1_8
-------------------------------aagggttcaaaccttcatctccggtcccc
aaaaccggaatcttccaattaaactaccctttgacgcaaaagaagcgccaacatgtaaat
ttacctatattctctgccgtgcccaacagaataatatccataatacctatctatgtatta
tcgtacatcaacttatttaccactagcatatgatcagtaatgttgtcgattaatctgacc
ttaaacataaaaacta--ttaattttgcataaactgttttagttacatgactattataca
ggtaataggaatgaaatgatataggacataaaattaaaccattattctcaaccatgaata
tcgttacagtaataggttatttcttagttcagctcatcacgagaaataagcaatccttgt
tagtaagatacaatattaccagtttcaagtccattaagtcatgtcgtacataactgatct
attctggcctctggttggttttttcaggcacattaaggcagtaaagttcattcgttcctc
tttaaaaggcctctggttgcaagtaaatgagttctatacattaaatttataacctggcat
acggtggttttacttgcatgtggtagtcttttttttctctttgtgttctcaggcccacat
aactgatacctgccgaattgatgaaactgagcctacgttcaaaatgattggccgtgcaga
atacttaatggtattatttaattaatgcttttaggacatatatttttataaaaactcaca
acagttatttacaagctaaaacccattacaaccatactttttagttaaacccccccaccc
ccataaac----------------------------------------
>MED_CC-A2.1_9
-------------------------------aagggttcaaaccttcatctccggtcccc
aaaaccggaatcttccaattaaactaccctttgacgcaaaagaagcgccaacatgtaaat
ttacctatattctctgccgtgcccaacagaataatatccataatacctatctatgtatta
tcgtacatcaacttatttaccactagcatatgatcagtaatgttgtcgattaatctgacc
ttaaacataaaaacta--ttaattttgcataaactgttttagttacatgactattataca
ggtaataggaatgaaatgatataggacataaaattaaaccattattctcaaccatgaata
tcgttacagtaataggttatttcttagttcagctcatcacgagaaataagcaatccttgt
tagtaagatacaatattaccagtttcaagtccattaagtcatgtcgtacataactgatct
attctggcctctggttggttttttcaggcacattaaggcagtaaagttcattcgttcctc
tttaaaaggcctctggttgcaagtaaatgagttctatacattaaatttataacctggcat
acggtggttttacttgcatgtggtagtcttttttttctctttgtgttctcaggcccacat
aactgatacctgccgaattgatgaaactgagcctacgttcaaaatgattggccgtgcaga
atacttaatggtattatttaattaatgcttttaggacatatatttttataaaaactcaca
acagttatttacaagctaaaacccattacaaccatactttttagttaaacccccccaccc
ccataaac----------------------------------------
>MED_CC-A2.1_10
-------------------------------aagggttcaaaccttcatctccggtcccc
aaaaccggaatcttccaattaaactaccctttgacgcaaaagaagcgccaacatgtaaat
ttacctatattctctgccgtgcccaacagaataatatccataatacctatctatgtatta
tcgtacatcaacttatttaccactagcatatgatcagtaatgttgtcgattaatctgacc
ttaaacataaaaacta--ttaattttgcataaactgttttagttacatgactattataca
ggtaataggaatgaaatgatataggacataaaattaaaccattattctcaaccatgaata
tcgttacagtaataggttatttcttagttcagctcatcacgagaaataagcaatccttgt
tagtaagatacaatattaccagtttcaagtccattaagtcatgtcgtacataactgatct
attctggcctctggttggttttttcaggcacattaaggcagtaaagttcattcgttcctc
tttaaaaggcctctggttgcaagtaaatgagttctatacattaaatttataacctggcat
acggtggttttacttgcatgtggtagtcttttttttctctttgtgttctcaggcccacat
aactgatacctgccgaattgatgaaactgagcctacgttcaaaatgattggccgtgcaga
atacttaatggtattatttaattaatgcttttaggacatatatttttataaaaactcaca
acagttatttacaagctaaaacccattacaaccatactttttagttaaacccccccaccc
ccataaac----------------------------------------
>MED_CC-A2.1_11
-------------------------------aagggttcaaaccttcatctccggtcccc
aaaaccggaatcttccaattaaactaccctttgacgcaaaagaagcgccaacatgtaaat
ttacctatattctctgccgtgcccaacagaataatatccataatacctatctatgtatta
tcgtacatcaacttatttaccactagcatatgatcagtaatgttgtcgattaatctgacc
ttaaacataaaaacta--ttaattttgcataaactgttttagttacatgactattataca
ggtaataggaatgaaatgatataggacataaaattaaaccattattctcaaccatgaata
tcgttacagtaataggttatttcttagttcagctcatcacgagaaataagcaatccttgt
tagtaagatacaatattaccagtttcaagtccattaagtcatgtcgtacataactgatct
attctggcctctggttggttttttcaggcacattaaggcagtaaagttcattcgttcctc
tttaaaaggcctctggttgcaagtaaatgagttctatacattaaatttataacctggcat
acggtggttttacttgcatgtggtagtcttttttttctctttgtgttctcaggcccacat
aactgatacctgccgaattgatgaaactgagcctacgttcaaaatgattggccgtgcaga
atacttaatggtattatttaattaatgcttttaggacatatatttttataaaaactcaca
acagttatttacaagctaaaacccattacaaccatactttttagttaaacccccccaccc
ccataaac----------------------------------------
>MED_CC-A2.1_12
-------------------------------aagggttcaaaccttcatctccggtcccc
aaaaccggaatcttccaattaaactaccctttgacgcaaaagaagcgccaacatgtaaat
ttacctatattctctgccgtgcccaacagaataatatccataatacctatctatgtatta
tcgtacatcaacttatttaccactagcatatgatcagtaatgttgtcgattaatctgacc
ttaaacataaaaacta--ttaattttgcataaactgttttagttacatgactattataca
ggtaataggaatgaaatgatataggacataaaattaaaccattattctcaaccatgaata
tcgttacagtaataggttatttcttagttcagctcatcacgagaaataagcaatccttgt
tagtaagatacaatattaccagtttcaagtccattaagtcatgtcgtacataactgatct
attctggcctctggttggttttttcaggcacattaaggcagtaaagttcattcgttcctc
tttaaaaggcctctggttgcaagtaaatgagttctatacattaaatttataacctggcat
acggtggttttacttgcatgtggtagtcttttttttctctttgtgttctcaggcccacat
aactgatacctgccgaattgatgaaactgagcctacgttcaaaatgattggccgtgcaga
atacttaatggtattatttaattaatgcttttaggacatatatttttataaaaactcaca
acagttatttacaagctaaaacccattacaaccatactttttagttaaacccccccaccc
ccataaac----------------------------------------
>MED_CC-A2.1_13
-------------------------------aagggttcaaaccttcatctccggtcccc
aaaaccggaatcttccaattaaactaccctttgacgcaaaagaagcgccaacatgtaaat
ttacctatattctctgccgtgcccaacagaataatatccataatacctatctatgtatta
tcgtacatcaacttatttaccactagcatatgatcagtaatgttgtcgattaatctgacc
ttaaacataaaaacta--ttaattttgcataaactgttttagttacatgactattataca
ggtaataggaatgaaatgatataggacataaaattaaaccattattctcaaccatgaata
tcgttacagtaataggttatttcttagttcagctcatcacgagaaataagcaatccttgt
tagtaagatacaatattaccagtttcaagtccattaagtcatgtcgtacataactgatct
attctggcctctggttggttttttcaggcacattaaggcagtaaagttcattcgttcctc
tttaaaaggcctctggttgcaagtaaatgagttctatacattaaatttataacctggcat
acggtggttttacttgcatgtggtagtcttttttttctctttgtgttctcaggcccacat
aactgatacctgccgaattgatgaaactgagcctacgttcaaaatgattggccgtgcaga
atacttaatggtattatttaattaatgcttttaggacatatatttttataaaaactcaca
acagttatttacaagctaaaacccattacaaccatactttttagttaaacccccccaccc
ccataaac----------------------------------------
>MED_CC-A2.1_14
-------------------------------aagggttcaaaccttcatctccggtcccc
aaaaccggaatcttccaattaaactaccctttgacgcaaaagaagcgccaacatgtaaat
ttacctatattctctgccgtgcccaacagaataatatccataatacctatctatgtatta
tcgtacatcaacttatttaccactagcatatgatcagtaatgttgtcgattaatctgacc
ttaaacataaaaacta--ttaattttgcataaactgttttagttacatgactattataca
ggtaataggaatgaaatgatataggacataaaattaaaccattattctcaaccatgaata
tcgttacagtaataggttatttcttagttcagctcatcacgagaaataagcaatccttgt
tagtaagatacaatattaccagtttcaagtccattaagtcatgtcgtacataactgatct
attctggcctctggttggttttttcaggcacattaaggcagtaaagttcattcgttcctc
tttaaaaggcctctggttgcaagtaaatgagttctatacattaaatttataacctggcat
acggtggttttacttgcatgtggtagtcttttttttctctttgtgttctcaggcccacat
aactgatacctgccgaattgatgaaactgagcctacgttcaaaatgattggccgtgcaga
atacttaatggtattatttaattaatgcttttaggacatatatttttataaaaactcaca
acagttatttacaagctaaaacccattacaaccatactttttagttaaacccccccaccc
ccataaac----------------------------------------
>MED_CC-A2.1_15
-------------------------------aagggttcaaaccttcatctccggtcccc
aaaaccggaatcttccaattaaactaccctttgacgcaaaagaagcgccaacatgtaaat
ttacctatattctctgccgtgcccaacagaataatatccataatacctatctatgtatta
tcgtacatcaacttatttaccactagcatatgatcagtaatgttgtcgattaatctgacc
ttaaacataaaaacta--ttaattttgcataaactgttttagttacatgactattataca
ggtaataggaatgaaatgatataggacataaaattaaaccattattctcaaccatgaata
tcgttacagtaataggttatttcttagttcagctcatcacgagaaataagcaatccttgt
tagtaagatacaatattaccagtttcaagtccattaagtcatgtcgtacataactgatct
attctggcctctggttggttttttcaggcacattaaggcagtaaagttcattcgttcctc
tttaaaaggcctctggttgcaagtaaatgagttctatacattaaatttataacctggcat
acggtggttttacttgcatgtggtagtcttttttttctctttgtgttctcaggcccacat
aactgatacctgccgaattgatgaaactgagcctacgttcaaaatgattggccgtgcaga
atacttaatggtattatttaattaatgcttttaggacatatatttttataaaaactcaca
acagttatttacaagctaaaacccattacaaccatactttttagttaaacccccccaccc
ccataaac----------------------------------------
>MED_CC-A2.1_16
-------------------------------aagggttcaaaccttcatctccggtcccc
aaaaccggaatcttccaattaaactaccctttgacgcaaaagaagcgccaacatgtaaat
ttacctatattctctgccgtgcccaacagaataatatccataatacctatctatgtatta
tcgtacatcaacttatttaccactagcatatgatcagtaatgttgtcgattaatctgacc
ttaaacataaaaacta--ttaattttgcataaactgttttagttacatgactattataca
ggtaataggaatgaaatgatataggacataaaattaaaccattattctcaaccatgaata
tcgttacagtaataggttatttcttagttcagctcatcacgagaaataagcaatccttgt
tagtaagatacaatattaccagtttcaagtccattaagtcatgtcgtacataactgatct
attctggcctctggttggttttttcaggcacattaaggcagtaaagttcattcgttcctc
tttaaaaggcctctggttgcaagtaaatgagttctatacattaaatttataacctggcat
acggtggttttacttgcatgtggtagtcttttttttctctttgtgttctcaggcccacat
aactgatacctgccgaattgatgaaactgagcctacgttcaaaatgattggccgtgcaga
atacttaatggtattatttaattaatgcttttaggacatatatttttataaaaactcaca
acagttatttacaagctaaaacccattacaaccatactttttagttaaacccccccaccc
ccataaac----------------------------------------
>MED_CC-A2.1_17
-------------------------------aagggttcaaaccttcatctccggtcccc
aaaaccggaatcttccaattaaactaccctttgacgcaaaagaagcgccaacatgtaaat
ttacctatattctctgccgtgcccaacagaataatatccataatacctatctatgtatta
tcgtacatcaacttatttaccactagcatatgatcagtaatgttgtcgattaatctgacc
ttaaacataaaaacta--ttaattttgcataaactgttttagttacatgactattataca
ggtaataggaatgaaatgatataggacataaaattaaaccattattctcaaccatgaata
tcgttacagtaataggttatttcttagttcagctcatcacgagaaataagcaatccttgt
tagtaagatacaatattaccagtttcaagtccattaagtcatgtcgtacataactgatct
attctggcctctggttggttttttcaggcacattaaggcagtaaagttcattcgttcctc
tttaaaaggcctctggttgcaagtaaatgagttctatacattaaatttataacctggcat
acggtggttttacttgcatgtggtagtcttttttttctctttgtgttctcaggcccacat
aactgatacctgccgaattgatgaaactgagcctacgttcaaaatgattggccgtgcaga
atacttaatggtattatttaattaatgcttttaggacatatatttttataaaaactcaca
acagttatttacaagctaaaacccattacaaccatactttttagttaaacccccccaccc
ccataaac----------------------------------------
>MED_CC-A2.1_18
-------------------------------aagggttcaaaccttcatctccggtcccc
aaaaccggaatcttccaattaaactaccctttgacgcaaaagaagcgccaacatgtaaat
ttacctatattctctgccgtgcccaacagaataatatccataatacctatctatgtatta
tcgtacatcaacttatttaccactagcatatgatcagtaatgttgtcgattaatctgacc
ttaaacataaaaacta--ttaattttgcataaactgttttagttacatgactattataca
ggtaataggaatgaaatgatataggacataaaattaaaccattattctcaaccatgaata
tcgttacagtaataggttatttcttagttcagctcatcacgagaaataagcaatccttgt
tagtaagatacaatattaccagtttcaagtccattaagtcatgtcgtacataactgatct
attctggcctctggttggttttttcaggcacattaaggcagtaaagttcattcgttcctc
tttaaaaggcctctggttgcaagtaaatgagttctatacattaaatttataacctggcat
acggtggttttacttgcatgtggtagtcttttttttctctttgtgttctcaggcccacat
aactgatacctgccgaattgatgaaactgagcctacgttcaaaatgattggccgtgcaga
atacttaatggtattatttaattaatgcttttaggacatatatttttataaaaactcaca
acagttatttacaagctaaaacccattacaaccatactttttagttaaacccccccaccc
ccataaac----------------------------------------
>MED_CC-A2.1_19
-------------------------------aagggttcaaaccttcatctccggtcccc
aaaaccggaatcttccaattaaactaccctttgacgcaaaagaagcgccaacatgtaaat
ttacctatattctctgccgtgcccaacagaataatatccataatacctatctatgtatta
tcgtacatcaacttatttaccactagcatatgatcagtaatgttgtcgattaatctgacc
ttaaacataaaaacta--ttaattttgcataaactgttttagttacatgactattataca
ggtaataggaatgaaatgatataggacataaaattaaaccattattctcaaccatgaata
tcgttacagtaataggttatttcttagttcagctcatcacgagaaataagcaatccttgt
tagtaagatacaatattaccagtttcaagtccattaagtcatgtcgtacataactgatct
attctggcctctggttggttttttcaggcacattaaggcagtaaagttcattcgttcctc
tttaaaaggcctctggttgcaagtaaatgagttctatacattaaatttataacctggcat
acggtggttttacttgcatgtggtagtcttttttttctctttgtgttctcaggcccacat
aactgatacctgccgaattgatgaaactgagcctacgttcaaaatgattggccgtgcaga
atacttaatggtattatttaattaatgcttttaggacatatatttttataaaaactcaca
acagttatttacaagctaaaacccattacaaccatactttttagttaaacccccccaccc
ccataaac----------------------------------------
>MED_CC-A2.1_20
-------------------------------aagggttcaaaccttcatctccggtcccc
aaaaccggaatcttccaattaaactaccctttgacgcaaaagaagcgccaacatgtaaat
ttacctatattctctgccgtgcccaacagaataatatccataatacctatctatgtatta
tcgtacatcaacttatttaccactagcatatgatcagtaatgttgtcgattaatctgacc
ttaaacataaaaacta--ttaattttgcataaactgttttagttacatgactattataca
ggtaataggaatgaaatgatataggacataaaattaaaccattattctcaaccatgaata
tcgttacagtaataggttatttcttagttcagctcatcacgagaaataagcaatccttgt
tagtaagatacaatattaccagtttcaagtccattaagtcatgtcgtacataactgatct
attctggcctctggttggttttttcaggcacattaaggcagtaaagttcattcgttcctc
tttaaaaggcctctggttgcaagtaaatgagttctatacattaaatttataacctggcat
acggtggttttacttgcatgtggtagtcttttttttctctttgtgttctcaggcccacat
aactgatacctgccgaattgatgaaactgagcctacgttcaaaatgattggccgtgcaga
atacttaatggtattatttaattaatgcttttaggacatatatttttataaaaactcaca
acagttatttacaagctaaaacccattacaaccatactttttagttaaacccccccaccc
ccataaac----------------------------------------
>MED_CC-A2.1_21
-------------------------------aagggttcaaaccttcatctccggtcccc
aaaaccggaatcttccaattaaactaccctttgacgcaaaagaagcgccaacatgtaaat
ttacctatattctctgccgtgcccaacagaataatatccataatacctatctatgtatta
tcgtacatcaacttatttaccactagcatatgatcagtaatgttgtcgattaatctgacc
ttaaacataaaaacta--ttaattttgcataaactgttttagttacatgactattataca
ggtaataggaatgaaatgatataggacataaaattaaaccattattctcaaccatgaata
tcgttacagtaataggttatttcttagttcagctcatcacgagaaataagcaatccttgt
tagtaagatacaatattaccagtttcaagtccattaagtcatgtcgtacataactgatct
attctggcctctggttggttttttcaggcacattaaggcagtaaagttcattcgttcctc
tttaaaaggcctctggttgcaagtaaatgagttctatacattaaatttataacctggcat
acggtggttttacttgcatgtggtagtcttttttttctctttgtgttctcaggcccacat
aactgatacctgccgaattgatgaaactgagcctacgttcaaaatgattggccgtgcaga
atacttaatggtattatttaattaatgcttttaggacatatatttttataaaaactcaca
acagttatttacaagctaaaacccattacaaccatactttttagttaaacccccccaccc
ccataaac----------------------------------------
>MED_CC-A2.1_22
-------------------------------aagggttcaaaccttcatctccggtcccc
aaaaccggaatcttccaattaaactaccctttgacgcaaaagaagcgccaacatgtaaat
ttacctatattctctgccgtgcccaacagaataatatccataatacctatctatgtatta
tcgtacatcaacttatttaccactagcatatgatcagtaatgttgtcgattaatctgacc
ttaaacataaaaacta--ttaattttgcataaactgttttagttacatgactattataca
ggtaataggaatgaaatgatataggacataaaattaaaccattattctcaaccatgaata
tcgttacagtaataggttatttcttagttcagctcatcacgagaaataagcaatccttgt
tagtaagatacaatattaccagtttcaagtccattaagtcatgtcgtacataactgatct
attctggcctctggttggttttttcaggcacattaaggcagtaaagttcattcgttcctc
tttaaaaggcctctggttgcaagtaaatgagttctatacattaaatttataacctggcat
acggtggttttacttgcatgtggtagtcttttttttctctttgtgttctcaggcccacat
aactgatacctgccgaattgatgaaactgagcctacgttcaaaatgattggccgtgcaga
atacttaatggtattatttaattaatgcttttaggacatatatttttataaaaactcaca
acagttatttacaagctaaaacccattacaaccatactttttagttaaacccccccaccc
ccataaac----------------------------------------
>MED_CC-A2.1_1
-------------------------------aagggttcaaaccttcatctccggtcccc
aaaaccggaatcttccaattaaactaccctttgacgcaaaagaagcgccaacatgtaaat
ttacctatattctctgccgtgcccaacagaataatatccataatacctatctatgtatta
tcgtacatcaacttatttaccactagcatatgatcagtaatgttgtcgattaatctgacc
ttaaacataaaaacta--ttaattttgcataaactgttttagttacatgactattataca
ggtaataggaatgaaatgatataggacataaaattaaaccattattctcaaccatgaata
tcgttacagtaataggttatttcttagttcagctcatcacgagaaataagcaatccttgt
tagtaagatacaatattaccagtttcaagtccattaagtcatgtcgtacataactgatct
attctggcctctggttggttttttcaggcacattaaggcagtaaagttcattcgttcctc
tttaaaaggcctctggttgcaagtaaatgagttctatacattaaatttataacctggcat
acggtggttttacttgcatgtggtagtcttttttttctctttgtgttctcaggcccacat
aactgatacctgccgaattgatgaaactgagcctacgttcaaaatgattggccgtgcaga
atacttaatggtattatttaattaatgcttttaggacatatatttttataaaaactcaca
acagttatttacaagctaaaacccattacaaccatactttttagttaaacccccccaccc
ccataaac----------------------------------------
>MED_CC-A2.1_2
-------------------------------aagggttcaaaccttcatctccggtcccc
aaaaccggaatcttccaattaaactaccctttgacgcaaaagaagcgccaacatgtaaat
ttacctatattctctgccgtgcccaacagaataatatccataatacctatctatgtatta
tcgtacatcaacttatttaccactagcatatgatcagtaatgttgtcgattaatctgacc
ttaaacataaaaacta--ttaattttgcataaactgttttagttacatgactattataca
ggtaataggaatgaaatgatataggacataaaattaaaccattattctcaaccatgaata
tcgttacagtaataggttatttcttagttcagctcatcacgagaaataagcaatccttgt
tagtaagatacaatattaccagtttcaagtccattaagtcatgtcgtacataactgatct
attctggcctctggttggttttttcaggcacattaaggcagtaaagttcattcgttcctc
tttaaaaggcctctggttgcaagtaaatgagttctatacattaaatttataacctggcat
acggtggttttacttgcatgtggtagtcttttttttctctttgtgttctcaggcccacat
aactgatacctgccgaattgatgaaactgagcctacgttcaaaatgattggccgtgcaga
atacttaatggtattatttaattaatgcttttaggacatatatttttataaaaactcaca
acagttatttacaagctaaaacccattacaaccatactttttagttaaacccccccaccc
ccataaac----------------------------------------
>MED_CC-A2.1_3
-------------------------------aagggttcaaaccttcatctccggtcccc
aaaaccggaatcttccaattaaactaccctttgacgcaaaagaagcgccaacatgtaaat
ttacctatattctctgccgtgcccaacagaataatatccataatacctatctatgtatta
tcgtacatcaacttatttaccactagcatatgatcagtaatgttgtcgattaatctgacc
ttaaacataaaaacta--ttaattttgcataaactgttttagttacatgactattataca
ggtaataggaatgaaatgatataggacataaaattaaaccattattctcaaccatgaata
tcgttacagtaataggttatttcttagttcagctcatcacgagaaataagcaatccttgt
tagtaagatacaatattaccagtttcaagtccattaagtcatgtcgtacataactgatct
attctggcctctggttggttttttcaggcacattaaggcagtaaagttcattcgttcctc
tttaaaaggcctctggttgcaagtaaatgagttctatacattaaatttataacctggcat
acggtggttttacttgcatgtggtagtcttttttttctctttgtgttctcaggcccacat
aactgatacctgccgaattgatgaaactgagcctacgttcaaaatgattggccgtgcaga
atacttaatggtattatttaattaatgcttttaggacatatatttttataaaaactcaca
acagttatttacaagctaaaacccattacaaccatactttttagttaaacccccccaccc
ccataaac----------------------------------------
>MED_CC-A2.1_4
-------------------------------aagggttcaaaccttcatctccggtcccc
aaaaccggaatcttccaattaaactaccctttgacgcaaaagaagcgccaacatgtaaat
ttacctatattctctgccgtgcccaacagaataatatccataatacctatctatgtatta
tcgtacatcaacttatttaccactagcatatgatcagtaatgttgtcgattaatctgacc
ttaaacataaaaacta--ttaattttgcataaactgttttagttacatgactattataca
ggtaataggaatgaaatgatataggacataaaattaaaccattattctcaaccatgaata
tcgttacagtaataggttatttcttagttcagctcatcacgagaaataagcaatccttgt
tagtaagatacaatattaccagtttcaagtccattaagtcatgtcgtacataactgatct
attctggcctctggttggttttttcaggcacattaaggcagtaaagttcattcgttcctc
tttaaaaggcctctggttgcaagtaaatgagttctatacattaaatttataacctggcat
acggtggttttacttgcatgtggtagtcttttttttctctttgtgttctcaggcccacat
aactgatacctgccgaattgatgaaactgagcctacgttcaaaatgattggccgtgcaga
atacttaatggtattatttaattaatgcttttaggacatatatttttataaaaactcaca
acagttatttacaagctaaaacccattacaaccatactttttagttaaacccccccaccc
ccataaac----------------------------------------
>MED_CC-A2.1_5
-------------------------------aagggttcaaaccttcatctccggtcccc
aaaaccggaatcttccaattaaactaccctttgacgcaaaagaagcgccaacatgtaaat
ttacctatattctctgccgtgcccaacagaataatatccataatacctatctatgtatta
tcgtacatcaacttatttaccactagcatatgatcagtaatgttgtcgattaatctgacc
ttaaacataaaaacta--ttaattttgcataaactgttttagttacatgactattataca
ggtaataggaatgaaatgatataggacataaaattaaaccattattctcaaccatgaata
tcgttacagtaataggttatttcttagttcagctcatcacgagaaataagcaatccttgt
tagtaagatacaatattaccagtttcaagtccattaagtcatgtcgtacataactgatct
attctggcctctggttggttttttcaggcacattaaggcagtaaagttcattcgttcctc
tttaaaaggcctctggttgcaagtaaatgagttctatacattaaatttataacctggcat
acggtggttttacttgcatgtggtagtcttttttttctctttgtgttctcaggcccacat
aactgatacctgccgaattgatgaaactgagcctacgttcaaaatgattggccgtgcaga
atacttaatggtattatttaattaatgcttttaggacatatatttttataaaaactcaca
acagttatttacaagctaaaacccattacaaccatactttttagttaaacccccccaccc
ccataaac----------------------------------------
>MED_CC-A2.1_6
-------------------------------aagggttcaaaccttcatctccggtcccc
aaaaccggaatcttccaattaaactaccctttgacgcaaaagaagcgccaacatgtaaat
ttacctatattctctgccgtgcccaacagaataatatccataatacctatctatgtatta
tcgtacatcaacttatttaccactagcatatgatcagtaatgttgtcgattaatctgacc
ttaaacataaaaacta--ttaattttgcataaactgttttagttacatgactattataca
ggtaataggaatgaaatgatataggacataaaattaaaccattattctcaaccatgaata
tcgttacagtaataggttatttcttagttcagctcatcacgagaaataagcaatccttgt
tagtaagatacaatattaccagtttcaagtccattaagtcatgtcgtacataactgatct
attctggcctctggttggttttttcaggcacattaaggcagtaaagttcattcgttcctc
tttaaaaggcctctggttgcaagtaaatgagttctatacattaaatttataacctggcat
acggtggttttacttgcatgtggtagtcttttttttctctttgtgttctcaggcccacat
aactgatacctgccgaattgatgaaactgagcctacgttcaaaatgattggccgtgcaga
atacttaatggtattatttaattaatgcttttaggacatatatttttataaaaactcaca
acagttatttacaagctaaaacccattacaaccatactttttagttaaacccccccaccc
ccataaac----------------------------------------
>MED_CC-A2.1_7
-------------------------------aagggttcaaaccttcatctccggtcccc
aaaaccggaatcttccaattaaactaccctttgacgcaaaagaagcgccaacatgtaaat
ttacctatattctctgccgtgcccaacagaataatatccataatacctatctatgtatta
tcgtacatcaacttatttaccactagcatatgatcagtaatgttgtcgattaatctgacc
ttaaacataaaaacta--ttaattttgcataaactgttttagttacatgactattataca
ggtaataggaatgaaatgatataggacataaaattaaaccattattctcaaccatgaata
tcgttacagtaataggttatttcttagttcagctcatcacgagaaataagcaatccttgt
tagtaagatacaatattaccagtttcaagtccattaagtcatgtcgtacataactgatct
attctggcctctggttggttttttcaggcacattaaggcagtaaagttcattcgttcctc
tttaaaaggcctctggttgcaagtaaatgagttctatacattaaatttataacctggcat
acggtggttttacttgcatgtggtagtcttttttttctctttgtgttctcaggcccacat
aactgatacctgccgaattgatgaaactgagcctacgttcaaaatgattggccgtgcaga
atacttaatggtattatttaattaatgcttttaggacatatatttttataaaaactcaca
acagttatttacaagctaaaacccattacaaccatactttttagttaaacccccccaccc
ccataaac----------------------------------------
>MED_CC-A2.1_8
-------------------------------aagggttcaaaccttcatctccggtcccc
aaaaccggaatcttccaattaaactaccctttgacgcaaaagaagcgccaacatgtaaat
ttacctatattctctgccgtgcccaacagaataatatccataatacctatctatgtatta
tcgtacatcaacttatttaccactagcatatgatcagtaatgttgtcgattaatctgacc
ttaaacataaaaacta--ttaattttgcataaactgttttagttacatgactattataca
ggtaataggaatgaaatgatataggacataaaattaaaccattattctcaaccatgaata
tcgttacagtaataggttatttcttagttcagctcatcacgagaaataagcaatccttgt
tagtaagatacaatattaccagtttcaagtccattaagtcatgtcgtacataactgatct
attctggcctctggttggttttttcaggcacattaaggcagtaaagttcattcgttcctc
tttaaaaggcctctggttgcaagtaaatgagttctatacattaaatttataacctggcat
acggtggttttacttgcatgtggtagtcttttttttctctttgtgttctcaggcccacat
aactgatacctgccgaattgatgaaactgagcctacgttcaaaatgattggccgtgcaga
atacttaatggtattatttaattaatgcttttaggacatatatttttataaaaactcaca
acagttatttacaagctaaaacccattacaaccatactttttagttaaacccccccaccc
ccataaac----------------------------------------
>MED_CC-A2.1_9
-------------------------------aagggttcaaaccttcatctccggtcccc
aaaaccggaatcttccaattaaactaccctttgacgcaaaagaagcgccaacatgtaaat
ttacctatattctctgccgtgcccaacagaataatatccataatacctatctatgtatta
tcgtacatcaacttatttaccactagcatatgatcagtaatgttgtcgattaatctgacc
ttaaacataaaaacta--ttaattttgcataaactgttttagttacatgactattataca
ggtaataggaatgaaatgatataggacataaaattaaaccattattctcaaccatgaata
tcgttacagtaataggttatttcttagttcagctcatcacgagaaataagcaatccttgt
tagtaagatacaatattaccagtttcaagtccattaagtcatgtcgtacataactgatct
attctggcctctggttggttttttcaggcacattaaggcagtaaagttcattcgttcctc
tttaaaaggcctctggttgcaagtaaatgagttctatacattaaatttataacctggcat
acggtggttttacttgcatgtggtagtcttttttttctctttgtgttctcaggcccacat
aactgatacctgccgaattgatgaaactgagcctacgttcaaaatgattggccgtgcaga
atacttaatggtattatttaattaatgcttttaggacatatatttttataaaaactcaca
acagttatttacaagctaaaacccattacaaccatactttttagttaaacccccccaccc
ccataaac----------------------------------------
>MED_CC-A2.1_10
-------------------------------aagggttcaaaccttcatctccggtcccc
aaaaccggaatcttccaattaaactaccctttgacgcaaaagaagcgccaacatgtaaat
ttacctatattctctgccgtgcccaacagaataatatccataatacctatctatgtatta
[truncated: 3,615,134 more chars]
